# Supplementary material for: Divergent pathways of mango fractions in promoting metabolic health: from gut microbiota remodeling to direct systemic regulation
Source: Front Nutr. 2026 Mar 23;13:1744331. doi: 10.3389/fnut.2026.1744331 (PMC13050896; doi:10.3389/fnut.2026.1744331)
Supplement: Supplementary file 2 [file Table_1.XLSX]

## Sheet: S1
domain	kingdom	phylum	class	order	family	genus	species	asv	R_2_1	R_2_2	R_2_3	R_2_4	R_4_1	R_4_2	R_4_3	R_4_4	R_6_1	R_6_2	R_6_3	R_6_4	R_8_1	R_8_2	R_8_3	R_8_4	Total	Percent	Prevalence
d__Bacteria	k__norank_d__Bacteria	p__Firmicutes	c__Bacilli	o__Lactobacillales	f__Lactobacillaceae	g__Lactobacillus	s__unclassified_g__Lactobacillus	ASV1	128	567	650	783	437	3511	1071	645	14789	1415	933	1123	5156	3176	3565	1132	39081	0.0670905	1
d__Bacteria	k__norank_d__Bacteria	p__Bacteroidota	c__Bacteroidia	o__Bacteroidales	f__Muribaculaceae	g__norank_f__Muribaculaceae	s__uncultured_Bacteroidales_bacterium_f__Muribaculaceae	ASV14	5143	977	159	1827	3743	778	2496	1574	252	935	154	1489	510	4540	2760	6357	33694	0.0578426	1
d__Bacteria	k__norank_d__Bacteria	p__Firmicutes	c__Bacilli	o__Lactobacillales	f__Lactobacillaceae	g__Lactobacillus	s__unclassified_g__Lactobacillus	ASV21	2018	212	3	783	698	176	398	155	1840	3788	3642	1074	317	2296	3134	2855	23389	0.040152	1
d__Bacteria	k__norank_d__Bacteria	p__Bacteroidota	c__Bacteroidia	o__Bacteroidales	f__Muribaculaceae	g__norank_f__Muribaculaceae	s__uncultured_Bacteroidales_bacterium_f__Muribaculaceae	ASV32	3316	379	171	811	1476	382	970	565	138	395	56	713	236	1747	1044	2425	14824	0.0254484	1
d__Bacteria	k__norank_d__Bacteria	p__Bacteroidota	c__Bacteroidia	o__Bacteroidales	f__Prevotellaceae	g__Alloprevotella	s__uncultured_Bacteroidales_bacterium_g__Alloprevotella	ASV588	0	298	1265	511	2281	4428	51	1223	0	6	0	468	0	0	250	742	11523	0.0197816	0.6875
d__Bacteria	k__norank_d__Bacteria	p__Bacteroidota	c__Bacteroidia	o__Bacteroidales	f__Prevotellaceae	g__Prevotellaceae_UCG-001	s__uncultured_bacterium_g__Prevotellaceae_UCG-001	ASV4	523	358	0	5	422	3356	1694	416	0	0	43	311	1258	0	517	1432	10335	0.0177421	0.75
d__Bacteria	k__norank_d__Bacteria	p__Bacteroidota	c__Bacteroidia	o__Bacteroidales	f__Muribaculaceae	g__norank_f__Muribaculaceae	s__unclassified_g__norank_f__Muribaculaceae	ASV42	182	402	285	480	766	224	1588	1231	536	635	668	125	187	113	1371	547	9340	0.016034	1
d__Bacteria	k__norank_d__Bacteria	p__Bacteroidota	c__Bacteroidia	o__Bacteroidales	f__Muribaculaceae	g__norank_f__Muribaculaceae	s__unclassified_g__norank_f__Muribaculaceae	ASV91	434	410	121	1044	790	435	1041	891	12	429	583	334	66	884	791	239	8504	0.0145988	1
d__Bacteria	k__norank_d__Bacteria	p__Firmicutes	c__Bacilli	o__Lactobacillales	f__Lactobacillaceae	g__Lactobacillus	s__unclassified_g__Lactobacillus	ASV7	0	119	115	157	97	730	214	152	2944	296	158	267	906	621	733	253	7762	0.013325	0.9375
d__Bacteria	k__norank_d__Bacteria	p__Campilobacterota	c__Campylobacteria	o__Campylobacterales	f__Helicobacteraceae	g__Helicobacter	s__Helicobacter_ganmani	ASV1260	155	203	0	1518	244	6	20	113	2873	783	167	0	0	347	0	661	7090	0.0121714	0.75
d__Bacteria	k__norank_d__Bacteria	p__Bacteroidota	c__Bacteroidia	o__Bacteroidales	f__Muribaculaceae	g__norank_f__Muribaculaceae	s__unclassified_g__norank_f__Muribaculaceae	ASV19	29	604	0	1214	538	472	513	72	149	475	203	922	350	860	283	142	6826	0.0117182	0.9375
d__Bacteria	k__norank_d__Bacteria	p__Firmicutes	c__Bacilli	o__Lactobacillales	f__Lactobacillaceae	g__Lactobacillus	s__Lactobacillus_intestinalis	ASV2	296	49	0	518	170	0	247	0	373	4	363	425	2900	897	672	133	7047	0.0120976	0.8125
d__Bacteria	k__norank_d__Bacteria	p__Bacteroidota	c__Bacteroidia	o__Bacteroidales	f__Muribaculaceae	g__norank_f__Muribaculaceae	s__unclassified_g__norank_f__Muribaculaceae	ASV31	197	154	123	619	492	187	71	718	90	1456	57	0	253	705	526	842	6490	0.0111414	0.9375
d__Bacteria	k__norank_d__Bacteria	p__Bacteroidota	c__Bacteroidia	o__Bacteroidales	f__Rikenellaceae	g__Alistipes	s__Alistipes_inops	ASV25	384	89	309	224	206	1168	410	264	94	305	1023	259	283	173	242	520	5953	0.0102195	1
d__Bacteria	k__norank_d__Bacteria	p__Bacteroidota	c__Bacteroidia	o__Bacteroidales	f__Marinifilaceae	g__Odoribacter	s__unclassified_g__Odoribacter	ASV34	783	165	885	198	64	176	240	253	738	444	651	143	239	33	71	342	5425	0.00931311	1
d__Bacteria	k__norank_d__Bacteria	p__Bacteroidota	c__Bacteroidia	o__Bacteroidales	f__Muribaculaceae	g__norank_f__Muribaculaceae	s__unclassified_f__Muribaculaceae	ASV49	884	460	5	372	357	134	638	359	266	226	415	84	134	567	250	291	5442	0.0093423	1
d__Bacteria	k__norank_d__Bacteria	p__Firmicutes	c__Bacilli	o__Lactobacillales	f__Lactobacillaceae	g__Lactobacillus	s__unclassified_g__Lactobacillus	ASV1470	0	1686	0	0	77	1419	0	79	0	0	0	0	0	0	1604	464	5329	0.00914831	0.375
d__Bacteria	k__norank_d__Bacteria	p__Bacteroidota	c__Bacteroidia	o__Bacteroidales	f__Muribaculaceae	g__norank_f__Muribaculaceae	s__unclassified_g__norank_f__Muribaculaceae	ASV35	0	127	360	752	337	234	1022	500	47	99	384	39	219	284	643	184	5231	0.00898007	0.9375
d__Bacteria	k__norank_d__Bacteria	p__Bacteroidota	c__Bacteroidia	o__Bacteroidales	f__Prevotellaceae	g__Prevotellaceae_NK3B31_group	s__uncultured_bacterium_g__Prevotellaceae_NK3B31_group	ASV11	136	50	619	26	8	884	34	0	10	567	32	2300	631	21	0	16	5334	0.00915689	0.875
d__Bacteria	k__norank_d__Bacteria	p__Desulfobacterota	c__Desulfovibrionia	o__Desulfovibrionales	f__Desulfovibrionaceae	g__norank_f__Desulfovibrionaceae	s__uncultured_bacterium_f__Desulfovibrionaceae	ASV67	412	325	118	678	150	38	36	126	1410	196	104	950	91	42	76	408	5160	0.00885819	1
d__Bacteria	k__norank_d__Bacteria	p__Firmicutes	c__Clostridia	o__Lachnospirales	f__Lachnospiraceae	g__Lachnospiraceae_NK4A136_group	s__unclassified_g__Lachnospiraceae_NK4A136_group	ASV1775	0	4529	0	0	0	0	0	0	0	0	0	0	0	0	0	0	4529	0.00777495	0.0625
d__Bacteria	k__norank_d__Bacteria	p__Bacteroidota	c__Bacteroidia	o__Bacteroidales	f__Rikenellaceae	g__Alistipes	s__uncultured_bacterium_g__Alistipes	ASV13	144	97	676	26	451	782	141	901	156	129	251	155	550	212	139	291	5101	0.0087569	1
d__Bacteria	k__norank_d__Bacteria	p__Firmicutes	c__Bacilli	o__Bacillales	f__Bacillaceae	g__Bacillus	s__Lactobacillus_vaginalis_g__Bacillus	ASV9	328	239	0	186	115	51	185	19	614	299	844	229	801	353	367	218	4848	0.00832258	0.9375
d__Bacteria	k__norank_d__Bacteria	p__Bacteroidota	c__Bacteroidia	o__Bacteroidales	f__Muribaculaceae	g__norank_f__Muribaculaceae	s__uncultured_bacterium_f__Muribaculaceae	ASV22	136	528	29	1242	228	113	84	17	35	311	810	157	313	176	183	225	4587	0.00787452	1
d__Bacteria	k__norank_d__Bacteria	p__Bacteroidota	c__Bacteroidia	o__Bacteroidales	f__Muribaculaceae	g__norank_f__Muribaculaceae	s__uncultured_bacterium_f__Muribaculaceae	ASV147	3	162	324	151	228	310	863	30	34	181	913	899	31	98	161	129	4517	0.00775435	1
d__Bacteria	k__norank_d__Bacteria	p__Bacteroidota	c__Bacteroidia	o__Bacteroidales	f__Muribaculaceae	g__norank_f__Muribaculaceae	s__uncultured_bacterium_f__Muribaculaceae	ASV23	123	1089	249	127	167	209	100	0	36	1619	481	0	301	15	0	0	4516	0.00775263	0.75
d__Bacteria	k__norank_d__Bacteria	p__Bacteroidota	c__Bacteroidia	o__Bacteroidales	f__Muribaculaceae	g__norank_f__Muribaculaceae	s__unclassified_g__norank_f__Muribaculaceae	ASV37	258	110	86	354	286	114	49	480	52	826	32	83	204	464	300	888	4586	0.0078728	1
d__Bacteria	k__norank_d__Bacteria	p__Bacteroidota	c__Bacteroidia	o__Bacteroidales	f__Muribaculaceae	g__norank_f__Muribaculaceae	s__unclassified_g__norank_f__Muribaculaceae	ASV109	412	47	0	550	89	49	12	175	210	430	1768	170	48	416	179	3	4558	0.00782473	0.9375
d__Bacteria	k__norank_d__Bacteria	p__Bacteroidota	c__Bacteroidia	o__Bacteroidales	f__Prevotellaceae	g__Alloprevotella	s__uncultured_bacterium_g__Alloprevotella	ASV8	33	0	0	0	0	0	0	0	133	1562	675	15	844	1410	0	0	4672	0.00802044	0.4375
d__Bacteria	k__norank_d__Bacteria	p__Actinobacteriota	c__Actinobacteria	o__Corynebacteriales	f__Corynebacteriaceae	g__Corynebacterium	s__unclassified_g__Corynebacterium	ASV70	135	0	41	0	941	99	343	2351	9	0	3	0	88	0	15	4	4029	0.0069166	0.6875
d__Bacteria	k__norank_d__Bacteria	p__Bacteroidota	c__Bacteroidia	o__Bacteroidales	f__Muribaculaceae	g__norank_f__Muribaculaceae	s__uncultured_Bacteroidales_bacterium_f__Muribaculaceae	ASV585	1549	0	0	0	159	503	0	0	54	536	88	765	0	0	0	177	3831	0.00657669	0.5
d__Bacteria	k__norank_d__Bacteria	p__Bacteroidota	c__Bacteroidia	o__Bacteroidales	f__Bacteroidaceae	g__Bacteroides	s__unclassified_g__Bacteroides	ASV17	12	34	87	55	96	344	362	864	15	136	202	66	371	375	585	120	3724	0.006393	1
d__Bacteria	k__norank_d__Bacteria	p__Bacteroidota	c__Bacteroidia	o__Bacteroidales	f__Prevotellaceae	g__Prevotellaceae_UCG-001	s__uncultured_bacterium_g__Prevotellaceae_UCG-001	ASV172	0	0	1039	67	30	17	4	0	0	497	732	946	25	85	0	0	3442	0.00590889	0.625
d__Bacteria	k__norank_d__Bacteria	p__Bacteroidota	c__Bacteroidia	o__Bacteroidales	f__Muribaculaceae	g__norank_f__Muribaculaceae	s__uncultured_bacterium_f__Muribaculaceae	ASV587	0	92	136	89	324	203	254	163	14	130	448	495	0	219	688	172	3427	0.00588314	0.875
d__Bacteria	k__norank_d__Bacteria	p__Bacteroidota	c__Bacteroidia	o__Bacteroidales	f__Muribaculaceae	g__norank_f__Muribaculaceae	s__uncultured_bacterium_f__Muribaculaceae	ASV85	8	112	36	39	419	304	485	76	0	80	290	665	70	122	266	366	3338	0.00573035	0.9375
d__Bacteria	k__norank_d__Bacteria	p__Bacteroidota	c__Bacteroidia	o__Bacteroidales	f__Muribaculaceae	g__norank_f__Muribaculaceae	s__unclassified_g__norank_f__Muribaculaceae	ASV45	163	67	56	287	211	126	32	350	40	734	24	0	149	324	260	401	3224	0.00553465	0.9375
d__Bacteria	k__norank_d__Bacteria	p__Firmicutes	c__Bacilli	o__Staphylococcales	f__Staphylococcaceae	g__Staphylococcus	s__unclassified_g__Staphylococcus	ASV1222	32	5	39	0	727	31	115	2259	4	0	0	0	0	0	22	0	3234	0.00555182	0.5625
d__Bacteria	k__norank_d__Bacteria	p__Proteobacteria	c__Gammaproteobacteria	o__Enterobacterales	f__Enterobacteriaceae	g__Escherichia-Shigella	s__unclassified_g__Escherichia-Shigella	ASV161	23	0	35	22	15	571	7	199	2116	61	5	14	29	14	42	11	3164	0.00543165	0.9375
d__Bacteria	k__norank_d__Bacteria	p__Bacteroidota	c__Bacteroidia	o__Bacteroidales	f__Muribaculaceae	g__norank_f__Muribaculaceae	s__uncultured_bacterium_f__Muribaculaceae	ASV53	0	201	123	121	209	175	636	126	147	150	319	207	107	50	243	71	2885	0.00495269	0.9375
d__Bacteria	k__norank_d__Bacteria	p__Bacteroidota	c__Bacteroidia	o__Bacteroidales	f__Muribaculaceae	g__norank_f__Muribaculaceae	s__uncultured_bacterium_f__Muribaculaceae	ASV596	138	80	14	0	460	703	406	86	0	15	151	241	0	92	469	28	2883	0.00494925	0.8125
d__Bacteria	k__norank_d__Bacteria	p__Proteobacteria	c__Gammaproteobacteria	o__Pseudomonadales	f__Moraxellaceae	g__Psychrobacter	s__unclassified_g__Psychrobacter	ASV1275	0	2	0	0	234	45	14	2533	0	0	0	0	0	0	0	0	2828	0.00485484	0.3125
d__Bacteria	k__norank_d__Bacteria	p__Bacteroidota	c__Bacteroidia	o__Bacteroidales	f__Muribaculaceae	g__norank_f__Muribaculaceae	s__uncultured_bacterium_f__Muribaculaceae	ASV24	0	4	513	46	186	227	38	0	36	592	58	780	292	16	0	0	2788	0.00478617	0.75
d__Bacteria	k__norank_d__Bacteria	p__Bacteroidota	c__Bacteroidia	o__Bacteroidales	f__Muribaculaceae	g__norank_f__Muribaculaceae	s__uncultured_bacterium_f__Muribaculaceae	ASV96	412	108	108	61	166	51	456	162	19	190	348	41	56	330	125	88	2721	0.00467115	1
d__Bacteria	k__norank_d__Bacteria	p__Bacteroidota	c__Bacteroidia	o__Bacteroidales	f__Muribaculaceae	g__norank_f__Muribaculaceae	s__uncultured_bacterium_f__Muribaculaceae	ASV18	0	0	485	64	182	198	0	0	58	609	0	792	373	0	0	26	2787	0.00478445	0.5625
d__Bacteria	k__norank_d__Bacteria	p__Patescibacteria	c__Saccharimonadia	o__Saccharimonadales	f__Saccharimonadaceae	g__Candidatus_Saccharimonas	s__uncultured_bacterium_g__Candidatus_Saccharimonas	ASV57	1060	0	0	79	54	0	551	12	0	0	327	0	105	63	334	46	2631	0.00451664	0.625
d__Bacteria	k__norank_d__Bacteria	p__Bacteroidota	c__Bacteroidia	o__Bacteroidales	f__Muribaculaceae	g__norank_f__Muribaculaceae	s__uncultured_Bacteroidales_bacterium_f__Muribaculaceae	ASV72	142	205	0	314	144	0	105	469	0	0	557	12	83	501	178	40	2750	0.00472093	0.75
d__Bacteria	k__norank_d__Bacteria	p__Campilobacterota	c__Campylobacteria	o__Campylobacterales	f__Helicobacteraceae	g__Helicobacter	s__Helicobacter_typhlonius	ASV5	0	0	295	121	0	0	37	27	0	124	666	0	1122	0	359	34	2785	0.00478102	0.5625
d__Bacteria	k__norank_d__Bacteria	p__Bacteroidota	c__Bacteroidia	o__Bacteroidales	f__Prevotellaceae	g__Alloprevotella	s__uncultured_bacterium_g__Alloprevotella	ASV12	0	0	0	0	0	0	0	0	0	941	465	0	603	932	0	0	2941	0.00504882	0.25
d__Bacteria	k__norank_d__Bacteria	p__Bacteroidota	c__Bacteroidia	o__Bacteroidales	f__Rikenellaceae	g__Alistipes	s__unclassified_g__Alistipes	ASV138	452	89	664	19	96	519	76	3	0	139	34	138	32	4	28	176	2469	0.00423854	0.9375
d__Bacteria	k__norank_d__Bacteria	p__Bacteroidota	c__Bacteroidia	o__Bacteroidales	f__Muribaculaceae	g__norank_f__Muribaculaceae	s__uncultured_bacterium_f__Muribaculaceae	ASV65	195	33	99	567	203	141	143	244	73	0	67	0	94	269	232	168	2528	0.00433983	0.875
d__Bacteria	k__norank_d__Bacteria	p__Bacteroidota	c__Bacteroidia	o__Bacteroidales	f__Bacteroidaceae	g__Bacteroides	s__unclassified_g__Bacteroides	ASV6	3	157	0	0	50	533	4	4	0	0	209	88	1112	234	281	42	2717	0.00466428	0.75
d__Bacteria	k__norank_d__Bacteria	p__Campilobacterota	c__Campylobacteria	o__Campylobacterales	f__Helicobacteraceae	g__Helicobacter	s__unclassified_g__Helicobacter	ASV60	0	0	180	119	0	171	0	1654	0	109	63	0	101	0	61	44	2502	0.00429519	0.5625
d__Bacteria	k__norank_d__Bacteria	p__Bacteroidota	c__Bacteroidia	o__Bacteroidales	f__Bacteroidaceae	g__Bacteroides	s__unclassified_g__Bacteroides	ASV159	17	34	45	9	83	872	152	207	87	140	290	40	29	60	201	166	2432	0.00417502	1
d__Bacteria	k__norank_d__Bacteria	p__Bacteroidota	c__Bacteroidia	o__Bacteroidales	f__Muribaculaceae	g__norank_f__Muribaculaceae	s__unclassified_g__norank_f__Muribaculaceae	ASV622	0	156	89	39	128	70	322	209	137	73	92	85	0	0	614	301	2315	0.00397417	0.8125
d__Bacteria	k__norank_d__Bacteria	p__Bacteroidota	c__Bacteroidia	o__Bacteroidales	f__Muribaculaceae	g__norank_f__Muribaculaceae	s__uncultured_Bacteroidales_bacterium_f__Muribaculaceae	ASV77	0	252	14	184	83	61	0	105	35	0	0	222	82	233	553	480	2304	0.00395528	0.75
d__Bacteria	k__norank_d__Bacteria	p__Bacteroidota	c__Bacteroidia	o__Bacteroidales	f__Muribaculaceae	g__norank_f__Muribaculaceae	s__uncultured_bacterium_f__Muribaculaceae	ASV100	0	90	28	31	279	284	332	45	22	73	256	77	57	86	220	406	2286	0.00392438	0.9375
d__Bacteria	k__norank_d__Bacteria	p__Bacteroidota	c__Bacteroidia	o__Bacteroidales	f__Rikenellaceae	g__Rikenellaceae_RC9_gut_group	s__uncultured_organism_g__Rikenellaceae_RC9_gut_group	ASV3	6	2	10	0	4	468	8	73	255	133	7	21	1304	56	0	11	2358	0.00404798	0.875
d__Bacteria	k__norank_d__Bacteria	p__Bacteroidota	c__Bacteroidia	o__Bacteroidales	f__Muribaculaceae	g__norank_f__Muribaculaceae	s__uncultured_bacterium_f__Muribaculaceae	ASV63	27	155	0	670	86	0	0	88	59	21	98	102	94	452	0	211	2063	0.00354156	0.75
d__Bacteria	k__norank_d__Bacteria	p__Bacteroidota	c__Bacteroidia	o__Bacteroidales	f__Muribaculaceae	g__norank_f__Muribaculaceae	s__uncultured_bacterium_f__Muribaculaceae	ASV93	264	80	56	144	109	142	419	123	26	116	153	45	63	39	93	72	1944	0.00333727	1
d__Bacteria	k__norank_d__Bacteria	p__Firmicutes	c__Clostridia	o__Lachnospirales	f__Lachnospiraceae	g__Lachnospiraceae_NK4A136_group	s__unclassified_g__Lachnospiraceae_NK4A136_group	ASV44	81	169	272	537	39	0	9	0	0	369	115	54	163	118	0	32	1958	0.0033613	0.75
d__Bacteria	k__norank_d__Bacteria	p__Bacteroidota	c__Bacteroidia	o__Bacteroidales	f__Marinifilaceae	g__Odoribacter	s__uncultured_bacterium_g__Odoribacter	ASV593	11	28	13	166	34	117	162	58	421	241	202	312	0	0	207	73	2045	0.00351066	0.875
d__Bacteria	k__norank_d__Bacteria	p__Bacteroidota	c__Bacteroidia	o__Bacteroidales	f__Muribaculaceae	g__norank_f__Muribaculaceae	s__uncultured_bacterium_f__Muribaculaceae	ASV75	96	146	129	49	93	202	207	97	31	83	165	34	83	127	343	133	2018	0.00346431	1
d__Bacteria	k__norank_d__Bacteria	p__Firmicutes	c__Clostridia	o__Lachnospirales	f__Lachnospiraceae	g__unclassified_f__Lachnospiraceae	s__unclassified_f__Lachnospiraceae	ASV205	180	0	0	0	0	9	0	0	5	1171	597	0	17	0	0	0	1979	0.00339735	0.375
d__Bacteria	k__norank_d__Bacteria	p__Bacteroidota	c__Bacteroidia	o__Bacteroidales	f__Muribaculaceae	g__norank_f__Muribaculaceae	s__uncultured_Bacteroidales_bacterium_f__Muribaculaceae	ASV20	30	98	50	220	102	29	355	133	23	30	169	63	311	142	107	75	1937	0.00332525	1
d__Bacteria	k__norank_d__Bacteria	p__Bacteroidota	c__Bacteroidia	o__Bacteroidales	f__Muribaculaceae	g__norank_f__Muribaculaceae	s__uncultured_Bacteroidales_bacterium_f__Muribaculaceae	ASV1220	0	236	0	182	108	71	116	100	36	21	0	0	0	147	479	415	1911	0.00328062	0.6875
d__Bacteria	k__norank_d__Bacteria	p__Bacteroidota	c__Bacteroidia	o__Bacteroidales	f__Muribaculaceae	g__norank_f__Muribaculaceae	s__uncultured_Bacteroidales_bacterium_f__Muribaculaceae	ASV106	141	0	170	190	38	62	92	69	69	35	157	56	49	64	352	259	1803	0.00309522	0.9375
d__Bacteria	k__norank_d__Bacteria	p__Bacteroidota	c__Bacteroidia	o__Bacteroidales	f__Muribaculaceae	g__norank_f__Muribaculaceae	s__uncultured_bacterium_f__Muribaculaceae	ASV90	9	119	117	182	82	115	222	60	42	162	177	111	65	40	111	141	1755	0.00301281	1
d__Bacteria	k__norank_d__Bacteria	p__Bacteroidota	c__Bacteroidia	o__Bacteroidales	f__Muribaculaceae	g__norank_f__Muribaculaceae	s__uncultured_Bacteroidales_bacterium_f__Muribaculaceae	ASV1230	42	85	8	419	86	0	60	216	5	40	171	0	0	322	204	30	1688	0.00289779	0.8125
d__Bacteria	k__norank_d__Bacteria	p__Bacteroidota	c__Bacteroidia	o__Bacteroidales	f__Muribaculaceae	g__norank_f__Muribaculaceae	s__uncultured_bacterium_f__Muribaculaceae	ASV610	0	180	55	704	102	92	88	84	0	0	0	107	0	129	13	0	1554	0.00266776	0.625
d__Bacteria	k__norank_d__Bacteria	p__Bacteroidota	c__Bacteroidia	o__Bacteroidales	f__Muribaculaceae	g__norank_f__Muribaculaceae	s__unclassified_g__norank_f__Muribaculaceae	ASV151	305	108	33	42	56	0	30	150	0	135	241	103	31	220	174	67	1695	0.00290981	0.875
d__Bacteria	k__norank_d__Bacteria	p__Bacteroidota	c__Bacteroidia	o__Bacteroidales	f__Bacteroidaceae	g__Bacteroides	s__Bacteroides_sartorii	ASV152	0	13	818	10	13	203	0	0	138	0	15	5	30	169	0	132	1546	0.00265402	0.6875
d__Bacteria	k__norank_d__Bacteria	p__Campilobacterota	c__Campylobacteria	o__Campylobacterales	f__Helicobacteraceae	g__Helicobacter	s__unclassified_g__Helicobacter	ASV58	27	110	0	0	809	0	3	0	90	0	94	187	101	186	0	0	1607	0.00275874	0.5625
d__Bacteria	k__norank_d__Bacteria	p__Bacteroidota	c__Bacteroidia	o__Bacteroidales	f__Muribaculaceae	g__norank_f__Muribaculaceae	s__uncultured_bacterium_f__Muribaculaceae	ASV182	364	48	61	29	72	12	239	90	9	115	135	32	23	206	61	41	1537	0.00263857	1
d__Bacteria	k__norank_d__Bacteria	p__Bacteroidota	c__Bacteroidia	o__Bacteroidales	f__Rikenellaceae	g__Alistipes	s__uncultured_bacterium_g__Alistipes	ASV41	101	6	21	29	7	23	269	65	0	138	244	28	188	7	3	373	1502	0.00257849	0.9375
d__Bacteria	k__norank_d__Bacteria	p__Bacteroidota	c__Bacteroidia	o__Bacteroidales	f__Muribaculaceae	g__norank_f__Muribaculaceae	s__uncultured_bacterium_f__Muribaculaceae	ASV108	0	103	63	190	81	116	184	0	33	170	176	73	49	31	93	121	1483	0.00254587	0.875
d__Bacteria	k__norank_d__Bacteria	p__Bacteroidota	c__Bacteroidia	o__Bacteroidales	f__Muribaculaceae	g__norank_f__Muribaculaceae	s__uncultured_bacterium_f__Muribaculaceae	ASV597	0	42	0	48	140	80	134	51	0	0	191	231	0	93	423	100	1533	0.0026317	0.6875
d__Bacteria	k__norank_d__Bacteria	p__Firmicutes	c__Clostridia	o__Lachnospirales	f__Lachnospiraceae	g__Lachnospiraceae_NK4A136_group	s__unclassified_g__Lachnospiraceae_NK4A136_group	ASV1466	0	0	540	7	405	215	1	0	4	18	0	0	0	56	102	108	1456	0.00249952	0.625
d__Bacteria	k__norank_d__Bacteria	p__Bacteroidota	c__Bacteroidia	o__Bacteroidales	f__Muribaculaceae	g__norank_f__Muribaculaceae	s__uncultured_Bacteroidales_bacterium_f__Muribaculaceae	ASV683	16	144	0	172	61	0	132	98	0	0	0	29	0	96	226	480	1454	0.00249609	0.625
d__Bacteria	k__norank_d__Bacteria	p__Bacteroidota	c__Bacteroidia	o__Bacteroidales	f__Muribaculaceae	g__norank_f__Muribaculaceae	s__uncultured_bacterium_f__Muribaculaceae	ASV282	70	38	0	9	247	304	213	37	1	10	99	110	8	33	251	23	1453	0.00249437	0.9375
d__Bacteria	k__norank_d__Bacteria	p__Bacteroidota	c__Bacteroidia	o__Bacteroidales	f__Muribaculaceae	g__norank_f__Muribaculaceae	s__uncultured_bacterium_f__Muribaculaceae	ASV81	240	57	36	102	72	72	256	64	20	93	99	32	74	56	43	44	1360	0.00233472	1
d__Bacteria	k__norank_d__Bacteria	p__Bacteroidota	c__Bacteroidia	o__Bacteroidales	f__Muribaculaceae	g__norank_f__Muribaculaceae	s__unclassified_g__norank_f__Muribaculaceae	ASV89	0	125	0	254	141	94	96	20	0	86	36	183	64	171	66	35	1371	0.0023536	0.8125
d__Bacteria	k__norank_d__Bacteria	p__Bacteroidota	c__Bacteroidia	o__Bacteroidales	f__Muribaculaceae	g__norank_f__Muribaculaceae	s__uncultured_bacterium_f__Muribaculaceae	ASV131	289	55	42	106	68	97	220	70	20	97	75	27	37	39	62	52	1356	0.00232785	1
d__Bacteria	k__norank_d__Bacteria	p__Bacteroidota	c__Bacteroidia	o__Bacteroidales	f__Muribaculaceae	g__norank_f__Muribaculaceae	s__uncultured_bacterium_f__Muribaculaceae	ASV66	29	32	116	111	109	145	80	44	55	112	130	0	88	91	97	62	1301	0.00223343	0.9375
d__Bacteria	k__norank_d__Bacteria	p__Firmicutes	c__Clostridia	o__Oscillospirales	f__Oscillospiraceae	g__norank_f__Oscillospiraceae	s__uncultured_bacterium_f__Oscillospiraceae	ASV153	41	152	179	178	105	0	97	70	0	50	0	99	30	152	46	45	1244	0.00213558	0.8125
d__Bacteria	k__norank_d__Bacteria	p__Firmicutes	c__Clostridia	o__Clostridia_UCG-014	f__norank_o__Clostridia_UCG-014	g__norank_o__Clostridia_UCG-014	s__unclassified_g__norank_o__Clostridia_UCG-014	ASV29	233	42	0	46	0	103	313	0	5	96	119	42	266	10	0	10	1285	0.00220596	0.75
d__Bacteria	k__norank_d__Bacteria	p__Firmicutes	c__Clostridia	o__Clostridia_UCG-014	f__norank_o__Clostridia_UCG-014	g__norank_o__Clostridia_UCG-014	s__unclassified_o__Clostridia_UCG-014	ASV662	0	15	340	0	0	6	23	0	8	400	334	39	0	92	0	5	1262	0.00216648	0.625
d__Bacteria	k__norank_d__Bacteria	p__Bacteroidota	c__Bacteroidia	o__Bacteroidales	f__Muribaculaceae	g__norank_f__Muribaculaceae	s__uncultured_bacterium_f__Muribaculaceae	ASV607	47	32	16	0	207	337	185	45	0	0	57	113	0	34	203	16	1292	0.00221798	0.75
d__Bacteria	k__norank_d__Bacteria	p__Bacteroidota	c__Bacteroidia	o__Bacteroidales	f__Prevotellaceae	g__Prevotella	s__unclassified_g__Prevotella	ASV601	51	0	0	17	60	740	47	0	0	131	2	155	0	0	0	68	1271	0.00218193	0.5625
d__Bacteria	k__norank_d__Bacteria	p__Firmicutes	c__Clostridia	o__Clostridia_UCG-014	f__norank_o__Clostridia_UCG-014	g__norank_o__Clostridia_UCG-014	s__unclassified_o__Clostridia_UCG-014	ASV1213	124	7	0	176	59	15	577	0	0	96	14	0	0	0	66	0	1134	0.00194674	0.5625
d__Bacteria	k__norank_d__Bacteria	p__Bacteroidota	c__Bacteroidia	o__Bacteroidales	f__Muribaculaceae	g__Muribaculum	s__unclassified_g__Muribaculum	ASV261	181	229	4	130	78	49	91	112	17	34	54	14	8	89	87	16	1193	0.00204803	1
d__Bacteria	k__norank_d__Bacteria	p__Bacteroidota	c__Bacteroidia	o__Bacteroidales	f__Muribaculaceae	g__norank_f__Muribaculaceae	s__unclassified_g__norank_f__Muribaculaceae	ASV46	49	35	92	0	170	313	184	2	0	70	0	0	146	134	0	0	1195	0.00205146	0.625
d__Bacteria	k__norank_d__Bacteria	p__Bacteroidota	c__Bacteroidia	o__Bacteroidales	f__Muribaculaceae	g__norank_f__Muribaculaceae	s__uncultured_Bacteroidales_bacterium_f__Muribaculaceae	ASV1236	55	84	0	219	53	0	49	228	0	0	59	0	0	279	120	26	1172	0.00201198	0.625
d__Bacteria	k__norank_d__Bacteria	p__Bacteroidota	c__Bacteroidia	o__Bacteroidales	f__Muribaculaceae	g__norank_f__Muribaculaceae	s__uncultured_Bacteroidales_bacterium_f__Muribaculaceae	ASV164	73	135	100	106	32	39	47	0	24	35	83	0	28	38	323	81	1144	0.00196391	0.875
d__Bacteria	k__norank_d__Bacteria	p__Firmicutes	c__Clostridia	o__Oscillospirales	f__UCG-010	g__norank_f__UCG-010	s__unclassified_f__UCG-010	ASV83	341	12	14	0	22	51	297	55	0	0	38	131	70	0	32	0	1063	0.00182486	0.6875
d__Bacteria	k__norank_d__Bacteria	p__Bacteroidota	c__Bacteroidia	o__Bacteroidales	f__Bacteroidaceae	g__Bacteroides	s__unclassified_g__Bacteroides	ASV15	0	0	0	0	0	0	330	0	0	28	381	0	423	0	0	0	1162	0.00199481	0.25
d__Bacteria	k__norank_d__Bacteria	p__Bacteroidota	c__Bacteroidia	o__Bacteroidales	f__Muribaculaceae	g__norank_f__Muribaculaceae	s__uncultured_Bacteroidales_bacterium_f__Muribaculaceae	ASV643	61	116	0	66	80	75	74	76	0	0	0	49	0	32	265	173	1067	0.00183172	0.6875
d__Bacteria	k__norank_d__Bacteria	p__Firmicutes	c__Clostridia	o__Lachnospirales	f__Lachnospiraceae	g__unclassified_f__Lachnospiraceae	s__unclassified_f__Lachnospiraceae	ASV1776	0	847	91	0	0	0	0	0	0	11	0	0	0	0	0	0	949	0.00162915	0.1875
d__Bacteria	k__norank_d__Bacteria	p__Bacteroidota	c__Bacteroidia	o__Bacteroidales	f__Muribaculaceae	g__norank_f__Muribaculaceae	s__unclassified_g__norank_f__Muribaculaceae	ASV1231	64	38	0	0	111	44	49	345	91	106	149	0	0	0	87	0	1084	0.00186091	0.625
d__Bacteria	k__norank_d__Bacteria	p__Bacteroidota	c__Bacteroidia	o__Bacteroidales	f__Muribaculaceae	g__norank_f__Muribaculaceae	s__uncultured_Muribaculaceae_bacterium	ASV139	83	48	30	63	89	109	120	48	11	51	88	78	30	27	107	57	1039	0.00178365	1
d__Bacteria	k__norank_d__Bacteria	p__Patescibacteria	c__Saccharimonadia	o__Saccharimonadales	f__Saccharimonadaceae	g__Candidatus_Saccharimonas	s__uncultured_bacterium_g__Candidatus_Saccharimonas	ASV1212	80	0	0	0	0	8	775	0	0	8	70	0	0	0	0	0	941	0.00161542	0.3125
d__Bacteria	k__norank_d__Bacteria	p__Firmicutes	c__Clostridia	o__Lachnospirales	f__Lachnospiraceae	g__Lachnospiraceae_NK4A136_group	s__Clostridiales_bacterium_CIEAF_020	ASV584	0	0	0	0	0	0	0	0	0	0	0	1088	0	0	0	0	1088	0.00186777	0.0625
d__Bacteria	k__norank_d__Bacteria	p__Firmicutes	c__Clostridia	o__Lachnospirales	f__Lachnospiraceae	g__unclassified_f__Lachnospiraceae	s__unclassified_f__Lachnospiraceae	ASV1781	0	233	563	5	26	0	0	0	9	9	0	0	0	0	0	27	872	0.00149697	0.4375
d__Bacteria	k__norank_d__Bacteria	p__Bacteroidota	c__Bacteroidia	o__Bacteroidales	f__Muribaculaceae	g__norank_f__Muribaculaceae	s__unclassified_g__norank_f__Muribaculaceae	ASV1479	249	0	0	399	0	0	0	69	0	0	0	0	0	146	69	0	932	0.00159997	0.3125
d__Bacteria	k__norank_d__Bacteria	p__Bacteroidota	c__Bacteroidia	o__Bacteroidales	f__Muribaculaceae	g__norank_f__Muribaculaceae	s__uncultured_bacterium_f__Muribaculaceae	ASV55	23	32	129	12	32	149	145	0	0	83	154	55	107	0	0	0	921	0.00158108	0.6875
d__Bacteria	k__norank_d__Bacteria	p__Firmicutes	c__Clostridia	o__Clostridia_UCG-014	f__norank_o__Clostridia_UCG-014	g__norank_o__Clostridia_UCG-014	s__unclassified_g__norank_o__Clostridia_UCG-014	ASV178	238	0	50	0	5	51	287	0	0	64	69	0	22	0	4	49	839	0.00144031	0.625
d__Bacteria	k__norank_d__Bacteria	p__Bacteroidota	c__Bacteroidia	o__Bacteroidales	f__Muribaculaceae	g__norank_f__Muribaculaceae	s__uncultured_bacterium_f__Muribaculaceae	ASV177	42	21	52	193	78	44	51	72	25	0	29	0	24	78	80	92	881	0.00151242	0.875
d__Bacteria	k__norank_d__Bacteria	p__Bacteroidota	c__Bacteroidia	o__Bacteroidales	f__Rikenellaceae	g__Alistipes	s__uncultured_bacterium_g__Alistipes	ASV113	585	0	161	0	0	0	0	0	47	0	0	0	43	0	0	0	836	0.00143516	0.25
d__Bacteria	k__norank_d__Bacteria	p__Bacteroidota	c__Bacteroidia	o__Bacteroidales	f__Muribaculaceae	g__norank_f__Muribaculaceae	s__uncultured_bacterium_f__Muribaculaceae	ASV88	26	103	0	212	43	26	8	0	0	83	143	32	63	41	28	54	862	0.0014798	0.8125
d__Bacteria	k__norank_d__Bacteria	p__Firmicutes	c__Clostridia	o__Lachnospirales	f__Lachnospiraceae	g__Lachnospiraceae_UCG-001	s__unclassified_g__Lachnospiraceae_UCG-001	ASV835	0	148	229	0	0	0	0	0	0	51	408	5	0	0	0	0	841	0.00144375	0.3125
d__Bacteria	k__norank_d__Bacteria	p__Firmicutes	c__Clostridia	o__Lachnospirales	f__Lachnospiraceae	g__Lachnospiraceae_NK4A136_group	s__uncultured_Clostridiales_bacterium_g__Lachnospiraceae_NK4A136_group	ASV3117	0	0	0	0	0	0	0	910	0	0	0	0	0	0	0	0	910	0.0015622	0.0625
d__Bacteria	k__norank_d__Bacteria	p__Firmicutes	c__Clostridia	o__Lachnospirales	f__Lachnospiraceae	g__A2	s__unclassified_g__A2	ASV1777	0	768	0	0	0	0	0	0	0	0	0	0	0	0	0	0	768	0.00131843	0.0625
d__Bacteria	k__norank_d__Bacteria	p__Firmicutes	c__Clostridia	o__Lachnospirales	f__Lachnospiraceae	g__unclassified_f__Lachnospiraceae	s__unclassified_f__Lachnospiraceae	ASV222	106	95	402	94	9	0	4	0	0	8	3	12	13	0	0	43	789	0.00135448	0.6875
d__Bacteria	k__norank_d__Bacteria	p__Bacteroidota	c__Bacteroidia	o__Bacteroidales	f__Muribaculaceae	g__norank_f__Muribaculaceae	s__uncultured_bacterium_f__Muribaculaceae	ASV137	0	69	44	40	60	41	200	0	36	55	113	61	32	0	61	29	841	0.00144375	0.8125
d__Bacteria	k__norank_d__Bacteria	p__Firmicutes	c__Bacilli	o__Erysipelotrichales	f__Erysipelotrichaceae	g__Turicibacter	s__uncultured_bacterium_g__Turicibacter	ASV1289	0	705	0	0	43	4	10	0	8	7	0	0	0	0	0	0	777	0.00133388	0.375
d__Bacteria	k__norank_d__Bacteria	p__Firmicutes	c__Clostridia	o__Lachnospirales	f__Lachnospiraceae	g__unclassified_f__Lachnospiraceae	s__unclassified_f__Lachnospiraceae	ASV1254	0	0	8	393	212	0	26	167	0	8	19	0	0	0	0	9	842	0.00144546	0.5
d__Bacteria	k__norank_d__Bacteria	p__Firmicutes	c__Clostridia	o__Lachnospirales	f__Lachnospiraceae	g__Roseburia	s__unclassified_g__Roseburia	ASV589	3	62	38	44	90	0	10	98	0	17	50	390	0	81	0	0	883	0.00151585	0.6875
d__Bacteria	k__norank_d__Bacteria	p__Firmicutes	c__Clostridia	o__Lachnospirales	f__Lachnospiraceae	g__Lachnospiraceae_NK4A136_group	s__Clostridiales_bacterium_CIEAF_020	ASV215	0	34	23	0	0	0	0	0	0	111	41	420	14	0	0	222	865	0.00148495	0.4375
d__Bacteria	k__norank_d__Bacteria	p__Bacteroidota	c__Bacteroidia	o__Bacteroidales	f__Muribaculaceae	g__norank_f__Muribaculaceae	s__uncultured_bacterium_f__Muribaculaceae	ASV149	21	63	50	35	49	87	93	0	0	25	75	19	31	70	177	29	824	0.00141456	0.875
d__Bacteria	k__norank_d__Bacteria	p__Firmicutes	c__Clostridia	o__Lachnospirales	f__Lachnospiraceae	g__unclassified_f__Lachnospiraceae	s__unclassified_f__Lachnospiraceae	ASV1234	0	95	318	93	63	0	46	0	0	9	36	0	0	58	0	0	718	0.00123259	0.5
d__Bacteria	k__norank_d__Bacteria	p__Firmicutes	c__Clostridia	o__Oscillospirales	f__Oscillospiraceae	g__unclassified_f__Oscillospiraceae	s__unclassified_f__Oscillospiraceae	ASV10	15	0	0	8	0	0	13	0	18	46	12	0	707	0	0	83	902	0.00154847	0.5
d__Bacteria	k__norank_d__Bacteria	p__Bacteroidota	c__Bacteroidia	o__Bacteroidales	f__Prevotellaceae	g__Alloprevotella	s__uncultured_bacterium_g__Alloprevotella	ASV586	0	0	33	1	0	0	0	0	0	0	0	776	0	0	0	0	810	0.00139053	0.1875
d__Bacteria	k__norank_d__Bacteria	p__Bacteroidota	c__Bacteroidia	o__Bacteroidales	f__Rikenellaceae	g__Alistipes	s__uncultured_bacterium_g__Alistipes	ASV26	50	10	117	12	28	121	0	45	0	0	0	62	288	10	8	43	794	0.00136306	0.75
d__Bacteria	k__norank_d__Bacteria	p__Firmicutes	c__Clostridia	o__Lachnospirales	f__Lachnospiraceae	g__Lachnospiraceae_NK4A136_group	s__Trichinella_pseudospiralis	ASV591	0	66	0	0	0	4	0	0	0	0	0	354	0	0	0	357	781	0.00134074	0.25
d__Bacteria	k__norank_d__Bacteria	p__Bacteroidota	c__Bacteroidia	o__Bacteroidales	f__Bacteroidaceae	g__Bacteroides	s__unclassified_g__Bacteroides	ASV48	5	0	391	0	4	14	0	0	29	100	0	0	142	40	0	0	725	0.00124461	0.5
d__Bacteria	k__norank_d__Bacteria	p__Bacteroidota	c__Bacteroidia	o__Bacteroidales	f__Muribaculaceae	g__norank_f__Muribaculaceae	s__uncultured_bacterium_f__Muribaculaceae	ASV144	0	57	57	23	28	86	93	28	0	29	67	0	32	51	157	43	751	0.00128924	0.8125
d__Bacteria	k__norank_d__Bacteria	p__Firmicutes	c__Clostridia	o__Oscillospirales	f__Oscillospiraceae	g__Colidextribacter	s__unclassified_g__Colidextribacter	ASV691	0	294	9	68	18	15	30	0	44	23	0	24	0	7	8	159	699	0.00119998	0.75
d__Bacteria	k__norank_d__Bacteria	p__Firmicutes	c__Clostridia	o__Lachnospirales	f__Lachnospiraceae	g__unclassified_f__Lachnospiraceae	s__unclassified_f__Lachnospiraceae	ASV36	291	15	10	76	0	0	0	0	0	12	139	0	208	0	0	15	766	0.00131499	0.5
d__Bacteria	k__norank_d__Bacteria	p__Bacteroidota	c__Bacteroidia	o__Bacteroidales	f__Muribaculaceae	g__norank_f__Muribaculaceae	s__uncultured_bacterium_f__Muribaculaceae	ASV82	0	115	0	250	0	0	0	0	0	0	153	40	70	48	30	0	706	0.00121199	0.4375
d__Bacteria	k__norank_d__Bacteria	p__Firmicutes	c__Clostridia	o__Oscillospirales	f__Oscillospiraceae	g__norank_f__Oscillospiraceae	s__uncultured_Clostridiales_bacterium_f__Oscillospiraceae	ASV16	0	0	0	0	0	0	0	0	151	32	3	0	406	0	0	216	808	0.0013871	0.3125
d__Bacteria	k__norank_d__Bacteria	p__Deferribacterota	c__Deferribacteres	o__Deferribacterales	f__Deferribacteraceae	g__Mucispirillum	s__Mucispirillum_schaedleri	ASV866	0	5	23	478	0	0	22	21	0	0	75	4	0	0	3	0	631	0.00108324	0.5
d__Bacteria	k__norank_d__Bacteria	p__Firmicutes	c__Clostridia	o__Oscillospirales	f__Oscillospiraceae	g__Oscillibacter	s__unclassified_g__Oscillibacter	ASV603	83	81	55	29	29	0	41	77	8	34	27	142	0	34	0	39	679	0.00116564	0.8125
d__Bacteria	k__norank_d__Bacteria	p__Firmicutes	c__Clostridia	o__Oscillospirales	f__Oscillospiraceae	g__unclassified_f__Oscillospiraceae	s__unclassified_f__Oscillospiraceae	ASV61	107	80	24	63	5	0	21	0	4	43	98	19	100	6	0	115	685	0.00117594	0.8125
d__Bacteria	k__norank_d__Bacteria	p__Firmicutes	c__Clostridia	o__Oscillospirales	f__Oscillospiraceae	g__unclassified_f__Oscillospiraceae	s__unclassified_f__Oscillospiraceae	ASV729	220	15	61	71	17	26	56	0	0	47	57	17	0	0	4	57	648	0.00111242	0.75
d__Bacteria	k__norank_d__Bacteria	p__Proteobacteria	c__Gammaproteobacteria	o__Enterobacterales	f__Enterobacteriaceae	g__Klebsiella	s__unclassified_g__Klebsiella	ASV2529	0	0	605	0	0	0	0	0	0	0	0	0	0	0	0	0	605	0.0010386	0.0625
d__Bacteria	k__norank_d__Bacteria	p__Firmicutes	c__Clostridia	o__Lachnospirales	f__Lachnospiraceae	g__Lachnospiraceae_NK4A136_group	s__unclassified_g__Lachnospiraceae_NK4A136_group	ASV1278	5	0	110	188	30	4	12	0	0	177	134	0	0	0	3	4	667	0.00114504	0.625
d__Bacteria	k__norank_d__Bacteria	p__Firmicutes	c__Clostridia	o__Lachnospirales	f__Lachnospiraceae	g__Lachnospiraceae_UCG-006	s__uncultured_bacterium_g__Lachnospiraceae_UCG-006	ASV223	63	15	39	217	101	6	51	30	0	12	10	69	12	37	9	15	686	0.00117766	0.9375
d__Bacteria	k__norank_d__Bacteria	p__Firmicutes	c__Clostridia	o__Lachnospirales	f__Lachnospiraceae	g__unclassified_f__Lachnospiraceae	s__unclassified_f__Lachnospiraceae	ASV1214	0	47	0	0	65	0	489	0	0	0	0	0	0	0	0	25	626	0.00107466	0.25
d__Bacteria	k__norank_d__Bacteria	p__Firmicutes	c__Clostridia	o__Lachnospirales	f__Lachnospiraceae	g__unclassified_f__Lachnospiraceae	s__unclassified_f__Lachnospiraceae	ASV1802	73	55	0	413	0	0	0	8	0	0	12	0	0	0	0	51	612	0.00105062	0.375
d__Bacteria	k__norank_d__Bacteria	p__Firmicutes	c__Clostridia	o__Lachnospirales	f__Lachnospiraceae	g__Lachnospiraceae_NK4A136_group	s__unclassified_g__Lachnospiraceae_NK4A136_group	ASV1788	32	131	109	172	31	0	0	0	0	59	4	0	0	38	0	60	636	0.00109182	0.5625
d__Bacteria	k__norank_d__Bacteria	p__Patescibacteria	c__Saccharimonadia	o__Saccharimonadales	f__Saccharimonadaceae	g__Candidatus_Saccharimonas	s__uncultured_bacterium_g__Candidatus_Saccharimonas	ASV638	0	72	49	152	29	55	0	0	88	74	0	62	0	0	0	69	650	0.00111586	0.5625
d__Bacteria	k__norank_d__Bacteria	p__Firmicutes	c__Bacilli	o__Erysipelotrichales	f__Erysipelotrichaceae	g__Dubosiella	s__uncultured_bacterium_g__Dubosiella	ASV1471	0	338	0	0	90	0	0	72	0	0	0	0	0	0	164	0	664	0.00113989	0.25
d__Bacteria	k__norank_d__Bacteria	p__Firmicutes	c__Bacilli	o__unclassified_c__Bacilli	f__unclassified_c__Bacilli	g__unclassified_c__Bacilli	s__unclassified_c__Bacilli	ASV609	0	0	0	0	0	0	113	0	0	0	0	116	0	0	416	55	700	0.00120169	0.25
d__Bacteria	k__norank_d__Bacteria	p__Firmicutes	c__Clostridia	o__Lachnospirales	f__Lachnospiraceae	g__Lachnospiraceae_NK4A136_group	s__unclassified_g__Lachnospiraceae_NK4A136_group	ASV1780	6	265	0	200	27	0	0	0	0	46	0	0	0	0	0	61	605	0.0010386	0.375
d__Bacteria	k__norank_d__Bacteria	p__Firmicutes	c__Clostridia	o__Lachnospirales	f__Lachnospiraceae	g__unclassified_f__Lachnospiraceae	s__unclassified_f__Lachnospiraceae	ASV1778	0	543	0	0	43	0	0	0	0	0	0	0	0	0	0	14	600	0.00103002	0.1875
d__Bacteria	k__norank_d__Bacteria	p__Bacteroidota	c__Bacteroidia	o__Bacteroidales	f__Muribaculaceae	g__norank_f__Muribaculaceae	s__uncultured_Bacteroidales_bacterium_f__Muribaculaceae	ASV734	0	85	0	86	0	40	0	0	21	0	0	11	0	144	297	0	684	0.00117423	0.4375
d__Bacteria	k__norank_d__Bacteria	p__Proteobacteria	c__Gammaproteobacteria	o__Enterobacterales	f__Enterobacteriaceae	g__Klebsiella	s__unclassified_g__Klebsiella	ASV2530	0	0	569	0	0	0	0	0	0	0	0	0	0	0	0	0	569	0.000976804	0.0625
d__Bacteria	k__norank_d__Bacteria	p__Firmicutes	c__Clostridia	o__Peptococcales	f__Peptococcaceae	g__norank_f__Peptococcaceae	s__unclassified_g__norank_f__Peptococcaceae	ASV317	123	51	0	172	18	8	6	51	0	63	45	24	5	5	45	31	647	0.00111071	0.875
d__Bacteria	k__norank_d__Bacteria	p__Desulfobacterota	c__Desulfovibrionia	o__Desulfovibrionales	f__Desulfovibrionaceae	g__Desulfovibrio	s__unclassified_g__Desulfovibrio	ASV2605	0	0	16	0	0	0	0	0	653	0	0	0	0	0	0	0	669	0.00114847	0.125
d__Bacteria	k__norank_d__Bacteria	p__Firmicutes	c__Clostridia	o__Lachnospirales	f__Lachnospiraceae	g__Lachnospiraceae_UCG-001	s__uncultured_bacterium_g__Lachnospiraceae_UCG-001	ASV1518	0	437	49	0	0	3	0	36	0	18	3	0	0	49	7	0	602	0.00103345	0.5
d__Bacteria	k__norank_d__Bacteria	p__Firmicutes	c__Clostridia	o__Oscillospirales	f__Oscillospiraceae	g__Colidextribacter	s__unclassified_g__Colidextribacter	ASV599	38	43	65	22	68	0	0	72	0	57	20	172	0	71	0	17	645	0.00110727	0.6875
d__Bacteria	k__norank_d__Bacteria	p__Desulfobacterota	c__Desulfovibrionia	o__Desulfovibrionales	f__Desulfovibrionaceae	g__Desulfovibrio	s__unclassified_g__Desulfovibrio	ASV156	76	16	0	120	0	0	26	15	0	17	190	85	28	0	49	0	622	0.00106779	0.625
d__Bacteria	k__norank_d__Bacteria	p__Firmicutes	c__Clostridia	o__Lachnospirales	f__Lachnospiraceae	g__unclassified_f__Lachnospiraceae	s__unclassified_f__Lachnospiraceae	ASV627	189	19	0	145	25	0	54	9	0	33	20	73	0	0	11	0	578	0.000992254	0.625
d__Bacteria	k__norank_d__Bacteria	p__Bacteroidota	c__Bacteroidia	o__Bacteroidales	f__Tannerellaceae	g__Parabacteroides	s__unclassified_g__Parabacteroides	ASV52	10	19	90	9	33	100	34	0	38	29	26	42	113	27	19	32	621	0.00106607	0.9375
d__Bacteria	k__norank_d__Bacteria	p__Firmicutes	c__Clostridia	o__Lachnospirales	f__Lachnospiraceae	g__unclassified_f__Lachnospiraceae	s__unclassified_f__Lachnospiraceae	ASV2531	0	0	518	0	0	0	0	0	0	0	0	0	0	0	0	0	518	0.000889252	0.0625
d__Bacteria	k__norank_d__Bacteria	p__Bacteroidota	c__Bacteroidia	o__Bacteroidales	f__Muribaculaceae	g__norank_f__Muribaculaceae	s__uncultured_bacterium_f__Muribaculaceae	ASV1223	0	0	0	0	96	58	106	124	0	45	0	0	0	99	112	0	640	0.00109869	0.4375
d__Bacteria	k__norank_d__Bacteria	p__Bacteroidota	c__Bacteroidia	o__Bacteroidales	f__Bacteroidaceae	g__Bacteroides	s__unclassified_g__Bacteroides	ASV68	2	0	17	15	7	0	71	102	100	9	11	6	85	5	25	165	620	0.00106436	0.875
d__Bacteria	k__norank_d__Bacteria	p__Firmicutes	c__Bacilli	o__Bacillales	f__Bacillaceae	g__Bacillus	s__Lactobacillus_vaginalis_g__Bacillus	ASV1798	0	68	0	59	0	0	0	0	158	93	207	0	0	0	0	0	585	0.00100427	0.3125
d__Bacteria	k__norank_d__Bacteria	p__Firmicutes	c__Clostridia	o__Oscillospirales	f__Oscillospiraceae	g__unclassified_f__Oscillospiraceae	s__unclassified_f__Oscillospiraceae	ASV330	8	10	53	253	0	0	13	104	0	24	3	31	6	35	0	11	551	0.000945903	0.75
d__Bacteria	k__norank_d__Bacteria	p__Firmicutes	c__Clostridia	o__Clostridia_UCG-014	f__norank_o__Clostridia_UCG-014	g__norank_o__Clostridia_UCG-014	s__unclassified_g__norank_o__Clostridia_UCG-014	ASV385	76	6	67	136	0	4	22	0	0	85	0	23	4	0	17	92	532	0.000913286	0.6875
d__Bacteria	k__norank_d__Bacteria	p__Firmicutes	c__Clostridia	o__Oscillospirales	f__Ruminococcaceae	g__Ruminococcus	s__unclassified_g__Ruminococcus	ASV73	86	203	0	8	69	0	29	0	0	9	35	51	83	15	0	0	588	0.00100942	0.625
d__Bacteria	k__norank_d__Bacteria	p__Bacteroidota	c__Bacteroidia	o__Bacteroidales	f__Muribaculaceae	g__norank_f__Muribaculaceae	s__uncultured_bacterium_f__Muribaculaceae	ASV663	0	68	0	35	0	0	0	0	0	0	154	39	0	213	67	54	630	0.00108152	0.4375
d__Bacteria	k__norank_d__Bacteria	p__Bacteroidota	c__Bacteroidia	o__Bacteroidales	f__Rikenellaceae	g__Alistipes	s__uncultured_bacterium_g__Alistipes	ASV87	27	12	32	23	43	78	45	31	6	26	60	32	67	16	34	51	583	0.00100084	1
d__Bacteria	k__norank_d__Bacteria	p__Desulfobacterota	c__Desulfovibrionia	o__Desulfovibrionales	f__Desulfovibrionaceae	g__Desulfovibrio	s__unclassified_g__Desulfovibrio	ASV595	0	0	22	141	36	19	0	0	68	0	0	252	0	0	0	27	565	0.000969937	0.4375
d__Bacteria	k__norank_d__Bacteria	p__Bacteroidota	c__Bacteroidia	o__Bacteroidales	f__Rikenellaceae	g__Alistipes	s__uncultured_bacterium_g__Alistipes	ASV27	0	0	90	0	0	97	18	0	20	21	39	0	273	0	11	31	600	0.00103002	0.5625
d__Bacteria	k__norank_d__Bacteria	p__Firmicutes	c__Clostridia	o__Oscillospirales	f__Ruminococcaceae	g__Ruminococcus	s__unclassified_g__Ruminococcus	ASV2532	0	0	483	0	0	0	0	0	0	0	0	0	0	0	0	0	483	0.000829167	0.0625
d__Bacteria	k__norank_d__Bacteria	p__Firmicutes	c__Clostridia	o__Lachnospirales	f__Lachnospiraceae	g__unclassified_f__Lachnospiraceae	s__unclassified_f__Lachnospiraceae	ASV56	47	0	154	0	103	0	45	0	0	0	0	10	108	0	0	56	523	0.000897836	0.4375
d__Bacteria	k__norank_d__Bacteria	p__Bacteroidota	c__Bacteroidia	o__Bacteroidales	f__Muribaculaceae	g__norank_f__Muribaculaceae	s__uncultured_Bacteroidales_bacterium_f__Muribaculaceae	ASV1221	0	0	0	0	0	0	120	0	0	0	0	0	0	0	0	413	533	0.000915003	0.125
d__Bacteria	k__norank_d__Bacteria	p__Bacteroidota	c__Bacteroidia	o__Bacteroidales	f__Muribaculaceae	g__norank_f__Muribaculaceae	s__unclassified_g__norank_f__Muribaculaceae	ASV667	6	56	21	28	55	59	132	7	13	20	19	41	0	31	0	42	530	0.000909853	0.875
d__Bacteria	k__norank_d__Bacteria	p__Firmicutes	c__Clostridia	o__Oscillospirales	f__Oscillospiraceae	g__unclassified_f__Oscillospiraceae	s__unclassified_f__Oscillospiraceae	ASV50	143	49	53	0	0	0	34	48	0	0	14	0	130	28	0	25	524	0.000899552	0.5625
d__Bacteria	k__norank_d__Bacteria	p__Firmicutes	c__Clostridia	o__Oscillospirales	f__Oscillospiraceae	g__norank_f__Oscillospiraceae	s__unclassified_g__norank_f__Oscillospiraceae	ASV118	149	26	0	207	0	0	37	0	0	0	0	0	43	0	20	0	482	0.000827451	0.375
d__Bacteria	k__norank_d__Bacteria	p__Firmicutes	c__Bacilli	o__Bacillales	f__Bacillaceae	g__Bacillus	s__Lactobacillus_vaginalis_g__Bacillus	ASV1806	0	54	0	44	0	0	0	0	159	83	182	0	0	0	0	0	522	0.000896119	0.3125
d__Bacteria	k__norank_d__Bacteria	p__Bacteroidota	c__Bacteroidia	o__Bacteroidales	f__Rikenellaceae	g__Alistipes	s__uncultured_bacterium_g__Alistipes	ASV84	24	8	114	4	33	111	21	12	0	13	20	25	70	25	13	34	527	0.000904702	0.9375
d__Bacteria	k__norank_d__Bacteria	p__Firmicutes	c__Clostridia	o__Lachnospirales	f__Lachnospiraceae	g__unclassified_f__Lachnospiraceae	s__unclassified_f__Lachnospiraceae	ASV235	13	26	7	49	109	0	12	94	0	19	9	61	11	26	86	5	527	0.000904702	0.875
d__Bacteria	k__norank_d__Bacteria	p__Bacteroidota	c__Bacteroidia	o__Bacteroidales	f__Prevotellaceae	g__Paraprevotella	s__unclassified_g__Paraprevotella	ASV167	0	23	0	0	0	0	63	0	14	149	28	0	26	0	63	166	532	0.000913286	0.5
d__Bacteria	k__norank_d__Bacteria	p__Firmicutes	c__Clostridia	o__Oscillospirales	f__Oscillospiraceae	g__norank_f__Oscillospiraceae	s__uncultured_bacterium_f__Oscillospiraceae	ASV276	70	45	31	25	22	4	9	64	9	20	32	88	7	19	35	28	508	0.000872085	1
d__Bacteria	k__norank_d__Bacteria	p__Proteobacteria	c__Gammaproteobacteria	o__Burkholderiales	f__Sutterellaceae	g__Parasutterella	s__Burkholderiales_bacterium_YL45	ASV291	5	1	10	25	39	29	3	28	3	41	6	42	7	59	188	52	538	0.000923586	1
d__Bacteria	k__norank_d__Bacteria	p__Firmicutes	c__Clostridia	o__Lachnospirales	f__Lachnospiraceae	g__unclassified_f__Lachnospiraceae	s__unclassified_f__Lachnospiraceae	ASV212	170	60	36	60	23	0	33	0	8	0	56	0	16	0	0	2	464	0.00079655	0.625
d__Bacteria	k__norank_d__Bacteria	p__Firmicutes	c__Bacilli	o__Bacillales	f__Bacillaceae	g__Bacillus	s__Lactobacillus_vaginalis_g__Bacillus	ASV1799	0	66	0	42	0	0	0	0	149	74	174	0	0	0	0	0	505	0.000866935	0.3125
d__Bacteria	k__norank_d__Bacteria	p__Firmicutes	c__Clostridia	o__Lachnospirales	f__Lachnospiraceae	g__unclassified_f__Lachnospiraceae	s__unclassified_f__Lachnospiraceae	ASV1779	0	456	0	0	0	0	0	0	0	0	0	0	0	0	0	0	456	0.000782816	0.0625
d__Bacteria	k__norank_d__Bacteria	p__Firmicutes	c__Clostridia	o__Lachnospirales	f__Lachnospiraceae	g__unclassified_f__Lachnospiraceae	s__unclassified_f__Lachnospiraceae	ASV1520	0	0	393	0	49	0	0	0	0	0	0	0	0	0	5	0	447	0.000767366	0.1875
d__Bacteria	k__norank_d__Bacteria	p__Firmicutes	c__Clostridia	o__Lachnospirales	f__Lachnospiraceae	g__Eubacterium_xylanophilum_group	s__uncultured_bacterium_g__Eubacterium_xylanophilum_group	ASV253	0	94	175	0	0	0	19	0	0	117	35	0	9	23	0	9	481	0.000825734	0.5
d__Bacteria	k__norank_d__Bacteria	p__Firmicutes	c__Bacilli	o__Lactobacillales	f__Enterococcaceae	g__Enterococcus	s__unclassified_g__Enterococcus	ASV1314	0	0	0	0	14	0	5	0	109	290	32	0	0	14	21	48	533	0.000915003	0.5
d__Bacteria	k__norank_d__Bacteria	p__Firmicutes	c__Clostridia	o__Lachnospirales	f__Lachnospiraceae	g__unclassified_f__Lachnospiraceae	s__unclassified_f__Lachnospiraceae	ASV47	0	52	0	15	0	0	0	0	0	309	9	0	145	0	0	2	532	0.000913286	0.375
d__Bacteria	k__norank_d__Bacteria	p__Firmicutes	c__Clostridia	o__Clostridia_UCG-014	f__norank_o__Clostridia_UCG-014	g__norank_o__Clostridia_UCG-014	s__unclassified_g__norank_o__Clostridia_UCG-014	ASV204	103	7	86	6	16	7	70	0	5	15	85	43	19	8	7	0	477	0.000818867	0.875
d__Bacteria	k__norank_d__Bacteria	p__Firmicutes	c__Clostridia	o__Lachnospirales	f__Lachnospiraceae	g__unclassified_f__Lachnospiraceae	s__unclassified_f__Lachnospiraceae	ASV62	0	0	92	0	0	29	0	0	0	106	70	33	100	0	0	72	502	0.000861785	0.4375
d__Bacteria	k__norank_d__Bacteria	p__Firmicutes	c__Clostridia	o__Lachnospirales	f__Lachnospiraceae	g__Lachnospiraceae_NK4A136_group	s__unclassified_g__Lachnospiraceae_NK4A136_group	ASV2035	0	0	0	0	0	0	0	0	0	0	0	0	0	611	0	0	611	0.0010489	0.0625
d__Bacteria	k__norank_d__Bacteria	p__Firmicutes	c__Clostridia	o__Lachnospirales	f__Lachnospiraceae	g__Lachnospiraceae_NK4A136_group	s__unclassified_g__Lachnospiraceae_NK4A136_group	ASV642	0	0	47	146	46	0	24	17	0	15	30	56	0	41	64	0	486	0.000834318	0.625
d__Bacteria	k__norank_d__Bacteria	p__Firmicutes	c__Clostridia	o__Clostridia_UCG-014	f__norank_o__Clostridia_UCG-014	g__norank_o__Clostridia_UCG-014	s__unclassified_o__Clostridia_UCG-014	ASV226	239	0	75	0	0	0	0	0	0	0	0	46	13	124	0	0	497	0.000853201	0.3125
d__Bacteria	k__norank_d__Bacteria	p__Patescibacteria	c__Saccharimonadia	o__Saccharimonadales	f__Saccharimonadaceae	g__Candidatus_Saccharimonas	s__uncultured_bacterium_g__Candidatus_Saccharimonas	ASV2375	25	0	0	0	0	0	0	0	0	0	461	0	0	0	0	0	486	0.000834318	0.125
d__Bacteria	k__norank_d__Bacteria	p__Firmicutes	c__Clostridia	o__Lachnospirales	f__Lachnospiraceae	g__unclassified_f__Lachnospiraceae	s__unclassified_f__Lachnospiraceae	ASV191	151	11	13	21	12	0	35	7	6	8	156	0	20	0	0	3	443	0.000760499	0.75
d__Bacteria	k__norank_d__Bacteria	p__Firmicutes	c__Bacilli	o__Erysipelotrichales	f__Erysipelotrichaceae	g__Dubosiella	s__uncultured_bacterium_g__Dubosiella	ASV1472	0	204	0	0	51	0	0	27	0	0	0	0	0	0	99	67	448	0.000769083	0.3125
d__Bacteria	k__norank_d__Bacteria	p__Bacteroidota	c__Bacteroidia	o__Bacteroidales	f__Muribaculaceae	g__norank_f__Muribaculaceae	s__unclassified_g__norank_f__Muribaculaceae	ASV225	14	8	23	7	11	0	81	4	0	65	43	94	11	9	99	11	480	0.000824017	0.875
d__Bacteria	k__norank_d__Bacteria	p__Firmicutes	c__Clostridia	o__Lachnospirales	f__Lachnospiraceae	g__unclassified_f__Lachnospiraceae	s__unclassified_f__Lachnospiraceae	ASV1511	417	0	0	0	0	0	0	7	0	0	0	0	0	14	8	0	446	0.000765649	0.25
d__Bacteria	k__norank_d__Bacteria	p__Bacteroidota	c__Bacteroidia	o__Bacteroidales	f__Rikenellaceae	g__Rikenella	s__uncultured_bacterium_g__Rikenella	ASV221	40	4	16	33	14	3	52	27	110	17	52	12	12	12	9	57	470	0.00080685	1
d__Bacteria	k__norank_d__Bacteria	p__Patescibacteria	c__Saccharimonadia	o__Saccharimonadales	f__Saccharimonadaceae	g__Candidatus_Saccharimonas	s__uncultured_bacterium_g__Candidatus_Saccharimonas	ASV1482	188	21	31	0	12	0	0	45	0	14	58	0	0	0	44	32	445	0.000763933	0.5625
d__Bacteria	k__norank_d__Bacteria	p__Firmicutes	c__Clostridia	o__Oscillospirales	f__Oscillospiraceae	g__unclassified_f__Oscillospiraceae	s__unclassified_f__Oscillospiraceae	ASV133	15	142	33	0	0	19	41	0	0	29	8	0	34	5	0	123	449	0.0007708	0.625
d__Bacteria	k__norank_d__Bacteria	p__Bacteroidota	c__Bacteroidia	o__Bacteroidales	f__Muribaculaceae	g__norank_f__Muribaculaceae	s__unclassified_g__norank_f__Muribaculaceae	ASV760	0	0	100	0	121	91	0	0	0	132	0	10	0	0	0	0	454	0.000779383	0.3125
d__Bacteria	k__norank_d__Bacteria	p__Firmicutes	c__Clostridia	o__Lachnospirales	f__Lachnospiraceae	g__unclassified_f__Lachnospiraceae	s__unclassified_f__Lachnospiraceae	ASV637	180	15	0	33	9	0	45	0	0	5	85	62	0	2	9	7	452	0.00077595	0.6875
d__Bacteria	k__norank_d__Bacteria	p__Firmicutes	c__Clostridia	o__Oscillospirales	f__Oscillospiraceae	g__Colidextribacter	s__unclassified_g__Colidextribacter	ASV626	0	46	29	50	0	0	39	57	0	46	36	81	0	0	22	26	432	0.000741616	0.625
d__Bacteria	k__norank_d__Bacteria	p__Bacteroidota	c__Bacteroidia	o__Bacteroidales	f__Muribaculaceae	g__norank_f__Muribaculaceae	s__uncultured_Bacteroidales_bacterium_f__Muribaculaceae	ASV3238	304	0	0	113	0	0	0	0	0	0	0	0	0	0	0	0	417	0.000715865	0.125
d__Bacteria	k__norank_d__Bacteria	p__Firmicutes	c__Clostridia	o__Lachnospirales	f__Lachnospiraceae	g__Lachnospiraceae_NK4A136_group	s__Clostridiales_bacterium_CIEAF_020	ASV2269	0	0	0	0	0	0	0	0	0	309	34	0	0	0	0	133	476	0.000817151	0.1875
d__Bacteria	k__norank_d__Bacteria	p__Bacteroidota	c__Bacteroidia	o__Bacteroidales	f__Muribaculaceae	g__norank_f__Muribaculaceae	s__uncultured_bacterium_f__Muribaculaceae	ASV653	0	23	67	109	0	0	50	0	0	0	0	43	0	90	79	0	461	0.0007914	0.4375
d__Bacteria	k__norank_d__Bacteria	p__Firmicutes	c__Clostridia	o__Oscillospirales	f__Oscillospiraceae	g__unclassified_f__Oscillospiraceae	s__unclassified_f__Oscillospiraceae	ASV112	73	14	20	48	12	17	9	10	36	29	36	49	43	12	17	29	454	0.000779383	1
d__Bacteria	k__norank_d__Bacteria	p__Firmicutes	c__Clostridia	o__Oscillospirales	f__Ruminococcaceae	g__Anaerotruncus	s__uncultured_bacterium_g__Anaerotruncus	ASV1454	0	13	99	152	28	1	0	84	6	6	6	0	0	8	3	5	411	0.000705565	0.75
d__Bacteria	k__norank_d__Bacteria	p__Firmicutes	c__Clostridia	o__Lachnospirales	f__Lachnospiraceae	g__unclassified_f__Lachnospiraceae	s__unclassified_f__Lachnospiraceae	ASV675	96	0	0	239	0	0	4	26	0	24	0	29	0	0	0	0	418	0.000717582	0.375
d__Bacteria	k__norank_d__Bacteria	p__Firmicutes	c__Clostridia	o__Lachnospirales	f__Lachnospiraceae	g__Lachnospiraceae_NK4A136_group	s__Lachnospiraceae_bacterium_COE1	ASV1851	11	22	226	95	20	0	0	4	0	12	8	0	0	0	0	0	398	0.000683248	0.5
d__Bacteria	k__norank_d__Bacteria	p__Bacteroidota	c__Bacteroidia	o__Bacteroidales	f__Muribaculaceae	g__norank_f__Muribaculaceae	s__uncultured_bacterium_f__Muribaculaceae	ASV650	26	33	17	27	32	47	66	25	20	0	0	48	0	0	32	53	426	0.000731315	0.75
d__Bacteria	k__norank_d__Bacteria	p__Firmicutes	c__Clostridia	o__Lachnospirales	f__Lachnospiraceae	g__unclassified_f__Lachnospiraceae	s__unclassified_f__Lachnospiraceae	ASV1219	0	0	0	0	266	0	132	32	0	0	0	0	0	0	0	0	430	0.000738182	0.1875
d__Bacteria	k__norank_d__Bacteria	p__Bacteroidota	c__Bacteroidia	o__Bacteroidales	f__Muribaculaceae	g__norank_f__Muribaculaceae	s__uncultured_bacterium_f__Muribaculaceae	ASV619	41	20	11	0	48	60	79	5	0	20	35	89	0	3	11	0	422	0.000724449	0.75
d__Bacteria	k__norank_d__Bacteria	p__Bacteroidota	c__Bacteroidia	o__Bacteroidales	f__Muribaculaceae	g__norank_f__Muribaculaceae	s__uncultured_bacterium_f__Muribaculaceae	ASV614	36	31	0	0	61	57	65	0	0	15	16	97	0	0	17	10	405	0.000695265	0.625
d__Bacteria	k__norank_d__Bacteria	p__Bacteroidota	c__Bacteroidia	o__Bacteroidales	f__Muribaculaceae	g__norank_f__Muribaculaceae	s__unclassified_g__norank_f__Muribaculaceae	ASV199	0	30	23	31	0	0	53	13	19	80	36	47	19	28	33	0	412	0.000707282	0.75
d__Bacteria	k__norank_d__Bacteria	p__Firmicutes	c__Clostridia	o__Lachnospirales	f__Lachnospiraceae	g__unclassified_f__Lachnospiraceae	s__unclassified_f__Lachnospiraceae	ASV892	0	5	90	10	152	0	2	150	0	0	0	6	0	0	0	0	415	0.000712432	0.4375
d__Bacteria	k__norank_d__Bacteria	p__Desulfobacterota	c__Desulfovibrionia	o__Desulfovibrionales	f__Desulfovibrionaceae	g__Desulfovibrio	s__uncultured_bacterium_g__Desulfovibrio	ASV422	0	19	0	98	16	0	118	0	70	54	7	0	3	13	0	0	398	0.000683248	0.5625
d__Bacteria	k__norank_d__Bacteria	p__Firmicutes	c__Clostridia	o__Lachnospirales	f__Lachnospiraceae	g__Blautia	s__unclassified_g__Blautia	ASV2280	3	0	4	93	204	0	0	64	0	6	12	0	0	0	0	31	417	0.000715865	0.5
d__Bacteria	k__norank_d__Bacteria	p__Bacteroidota	c__Bacteroidia	o__Bacteroidales	f__Muribaculaceae	g__norank_f__Muribaculaceae	s__uncultured_bacterium_f__Muribaculaceae	ASV608	26	26	0	0	62	68	60	0	0	18	25	110	0	0	12	11	418	0.000717582	0.625
d__Bacteria	k__norank_d__Bacteria	p__Firmicutes	c__Clostridia	o__Lachnospirales	f__Lachnospiraceae	g__Blautia	s__unclassified_g__Blautia	ASV961	3	38	17	49	0	0	23	211	3	0	0	3	0	49	0	0	396	0.000679814	0.5625
d__Bacteria	k__norank_d__Bacteria	p__Firmicutes	c__Clostridia	o__Lachnospirales	f__Lachnospiraceae	g__ASF356	s__uncultured_bacterium_g__ASF356	ASV1559	0	0	0	0	124	0	0	278	0	0	0	0	0	0	1	3	406	0.000696981	0.25
d__Bacteria	k__norank_d__Bacteria	p__Patescibacteria	c__Saccharimonadia	o__Saccharimonadales	f__Saccharimonadaceae	g__Candidatus_Saccharimonas	s__uncultured_bacterium_g__Candidatus_Saccharimonas	ASV1215	0	0	17	0	0	0	260	0	0	80	0	0	0	0	23	0	380	0.000652347	0.25
d__Bacteria	k__norank_d__Bacteria	p__Bacteroidota	c__Bacteroidia	o__Bacteroidales	f__Bacteroidaceae	g__Bacteroides	s__Bacteroides_sartorii	ASV1281	0	0	94	0	0	55	11	135	31	0	0	0	0	30	0	29	385	0.000660931	0.4375
d__Bacteria	k__norank_d__Bacteria	p__Bacteroidota	c__Bacteroidia	o__Bacteroidales	f__Bacteroidaceae	g__Bacteroides	s__Bacteroides_caecimuris	ASV114	0	38	0	0	0	0	38	70	22	0	0	14	44	0	0	154	380	0.000652347	0.4375
d__Bacteria	k__norank_d__Bacteria	p__Bacteroidota	c__Bacteroidia	o__Bacteroidales	f__Muribaculaceae	g__norank_f__Muribaculaceae	s__uncultured_bacterium_f__Muribaculaceae	ASV59	0	0	192	0	0	16	0	0	0	0	0	65	101	0	0	0	374	0.000642047	0.25
d__Bacteria	k__norank_d__Bacteria	p__Patescibacteria	c__Saccharimonadia	o__Saccharimonadales	f__Saccharimonadaceae	g__Candidatus_Saccharimonas	s__uncultured_bacterium_g__Candidatus_Saccharimonas	ASV630	101	0	6	0	0	0	120	0	7	0	30	66	0	0	43	0	373	0.00064033	0.4375
d__Bacteria	k__norank_d__Bacteria	p__Firmicutes	c__Clostridia	o__Lachnospirales	f__Lachnospiraceae	g__unclassified_f__Lachnospiraceae	s__unclassified_f__Lachnospiraceae	ASV2307	0	0	287	0	65	0	0	0	0	0	0	0	0	0	0	7	359	0.000616296	0.1875
d__Bacteria	k__norank_d__Bacteria	p__Firmicutes	c__Clostridia	o__Lachnospirales	f__Lachnospiraceae	g__Lachnospiraceae_NK4A136_group	s__unclassified_g__Lachnospiraceae_NK4A136_group	ASV1491	0	5	0	0	0	0	0	378	0	0	0	0	0	0	14	0	397	0.000681531	0.1875
d__Bacteria	k__norank_d__Bacteria	p__Firmicutes	c__Clostridia	o__Oscillospirales	f__Oscillospiraceae	g__Colidextribacter	s__uncultured_Clostridiales_bacterium_g__Colidextribacter	ASV590	17	0	0	0	0	0	0	0	0	0	0	363	0	0	11	10	401	0.000688398	0.25
d__Bacteria	k__norank_d__Bacteria	p__Bacteroidota	c__Bacteroidia	o__Bacteroidales	f__Muribaculaceae	g__norank_f__Muribaculaceae	s__uncultured_bacterium_f__Muribaculaceae	ASV618	26	27	0	7	44	70	55	0	0	0	27	91	0	0	17	9	373	0.00064033	0.625
d__Bacteria	k__norank_d__Bacteria	p__Firmicutes	c__Clostridia	o__Lachnospirales	f__Lachnospiraceae	g__Lachnospiraceae_NK4A136_group	s__unclassified_g__Lachnospiraceae_NK4A136_group	ASV30	0	5	0	0	0	0	50	0	25	20	0	70	250	0	0	0	420	0.000721015	0.375
d__Bacteria	k__norank_d__Bacteria	p__Firmicutes	c__Clostridia	o__Lachnospirales	f__Lachnospiraceae	g__unclassified_f__Lachnospiraceae	s__unclassified_f__Lachnospiraceae	ASV616	41	125	0	3	41	0	0	0	0	13	0	94	0	52	0	5	374	0.000642047	0.5
d__Bacteria	k__norank_d__Bacteria	p__Firmicutes	c__Clostridia	o__Lachnospirales	f__Lachnospiraceae	g__Lachnospiraceae_NK4A136_group	s__unclassified_g__Lachnospiraceae_NK4A136_group	ASV2042	14	0	121	0	0	0	0	0	0	175	0	0	0	63	0	0	373	0.00064033	0.25
d__Bacteria	k__norank_d__Bacteria	p__Firmicutes	c__Clostridia	o__Monoglobales	f__Monoglobaceae	g__Monoglobus	s__unclassified_g__Monoglobus	ASV78	114	4	33	0	14	8	84	0	0	3	0	4	74	25	0	0	363	0.000623163	0.625
d__Bacteria	k__norank_d__Bacteria	p__Bacteroidota	c__Bacteroidia	o__Bacteroidales	f__Muribaculaceae	g__norank_f__Muribaculaceae	s__uncultured_bacterium_f__Muribaculaceae	ASV181	0	26	77	14	6	107	52	0	0	4	35	7	24	0	10	0	362	0.000621446	0.6875
d__Bacteria	k__norank_d__Bacteria	p__Firmicutes	c__Clostridia	o__Lachnospirales	f__Lachnospiraceae	g__Eubacterium_ruminantium_group	s__uncultured_bacterium_g__Eubacterium_ruminantium_group	ASV103	8	0	37	0	0	18	70	0	0	96	0	93	49	0	0	0	371	0.000636897	0.4375
d__Bacteria	k__norank_d__Bacteria	p__Bacteroidota	c__Bacteroidia	o__Bacteroidales	f__Muribaculaceae	g__norank_f__Muribaculaceae	s__uncultured_bacterium_f__Muribaculaceae	ASV594	0	0	0	2	7	22	21	0	0	9	11	260	0	0	34	23	389	0.000667797	0.5625
d__Bacteria	k__norank_d__Bacteria	p__Proteobacteria	c__Gammaproteobacteria	o__Enterobacterales	f__Enterobacteriaceae	g__Klebsiella	s__unclassified_g__Klebsiella	ASV2533	0	0	331	0	0	0	0	0	0	0	0	0	0	0	0	0	331	0.000568229	0.0625
d__Bacteria	k__norank_d__Bacteria	p__Bacteroidota	c__Bacteroidia	o__Bacteroidales	f__Muribaculaceae	g__norank_f__Muribaculaceae	s__unclassified_g__norank_f__Muribaculaceae	ASV1578	0	0	82	0	88	64	0	0	5	137	0	0	0	0	0	0	376	0.00064548	0.3125
d__Bacteria	k__norank_d__Bacteria	p__Bacteroidota	c__Bacteroidia	o__Bacteroidales	f__Muribaculaceae	g__norank_f__Muribaculaceae	s__uncultured_bacterium_f__Muribaculaceae	ASV162	49	0	5	22	9	26	41	0	18	22	60	39	28	33	0	25	377	0.000647197	0.8125
d__Bacteria	k__norank_d__Bacteria	p__Proteobacteria	c__Gammaproteobacteria	o__Enterobacterales	f__Enterobacteriaceae	g__Klebsiella	s__unclassified_g__Klebsiella	ASV2534	0	0	328	0	0	0	0	0	0	0	0	0	0	0	0	0	328	0.000563079	0.0625
d__Bacteria	k__norank_d__Bacteria	p__Firmicutes	c__Clostridia	o__Clostridia_UCG-014	f__norank_o__Clostridia_UCG-014	g__norank_o__Clostridia_UCG-014	s__unclassified_o__Clostridia_UCG-014	ASV165	34	0	0	27	30	0	64	0	0	28	98	0	27	12	22	25	367	0.00063003	0.625
d__Bacteria	k__norank_d__Bacteria	p__Bacteroidota	c__Bacteroidia	o__Bacteroidales	f__Prevotellaceae	g__Alloprevotella	s__uncultured_Bacteroidales_bacterium_g__Alloprevotella	ASV668	0	0	0	76	0	222	0	0	0	0	0	34	0	0	0	43	375	0.000643764	0.25
d__Bacteria	k__norank_d__Bacteria	p__Firmicutes	c__Clostridia	o__Clostridia_UCG-014	f__norank_o__Clostridia_UCG-014	g__norank_o__Clostridia_UCG-014	s__unclassified_g__norank_o__Clostridia_UCG-014	ASV104	229	0	0	20	0	0	0	35	0	0	0	0	48	0	27	0	359	0.000616296	0.3125
d__Bacteria	k__norank_d__Bacteria	p__Actinobacteriota	c__Coriobacteriia	o__Coriobacteriales	f__Eggerthellaceae	g__Enterorhabdus	s__unclassified_g__Enterorhabdus	ASV1475	0	55	28	91	7	10	0	66	7	0	0	0	0	0	83	0	347	0.000595696	0.5
d__Bacteria	k__norank_d__Bacteria	p__Firmicutes	c__Clostridia	o__Lachnospirales	f__Lachnospiraceae	g__Lachnospiraceae_NK4A136_group	s__unclassified_g__Lachnospiraceae_NK4A136_group	ASV1273	0	0	0	12	167	13	12	0	26	0	28	0	0	0	18	94	370	0.00063518	0.5
d__Bacteria	k__norank_d__Bacteria	p__Firmicutes	c__Clostridia	o__Lachnospirales	f__Lachnospiraceae	g__Lachnospiraceae_UCG-001	s__unclassified_g__Lachnospiraceae_UCG-001	ASV1793	0	93	85	0	0	0	0	0	0	0	159	0	0	0	0	0	337	0.000578529	0.1875
d__Bacteria	k__norank_d__Bacteria	p__Firmicutes	c__Clostridia	o__Lachnospirales	f__Lachnospiraceae	g__unclassified_f__Lachnospiraceae	s__unclassified_f__Lachnospiraceae	ASV560	9	214	0	56	0	0	0	0	0	15	11	0	2	0	0	0	307	0.000527028	0.375
d__Bacteria	k__norank_d__Bacteria	p__Firmicutes	c__Clostridia	o__Lachnospirales	f__Lachnospiraceae	g__Roseburia	s__uncultured_bacterium_g__Roseburia	ASV163	0	0	298	0	0	0	0	0	0	0	0	0	27	0	0	0	325	0.000557928	0.125
d__Bacteria	k__norank_d__Bacteria	p__Bacteroidota	c__Bacteroidia	o__Bacteroidales	f__Muribaculaceae	g__norank_f__Muribaculaceae	s__uncultured_bacterium_f__Muribaculaceae	ASV176	0	0	0	1	34	246	49	0	0	0	0	5	25	0	0	0	360	0.000618013	0.375
d__Bacteria	k__norank_d__Bacteria	p__Verrucomicrobiota	c__Verrucomicrobiae	o__Verrucomicrobiales	f__Akkermansiaceae	g__Akkermansia	s__unclassified_g__Akkermansia	ASV621	0	3	0	27	35	198	0	0	0	0	0	84	0	0	0	0	347	0.000595696	0.3125
d__Bacteria	k__norank_d__Bacteria	p__Firmicutes	c__Clostridia	o__Lachnospirales	f__Lachnospiraceae	g__Marvinbryantia	s__uncultured_bacterium_g__Marvinbryantia	ASV823	0	0	0	3	135	0	23	179	0	0	2	6	0	0	0	0	348	0.000597413	0.375
d__Bacteria	k__norank_d__Bacteria	p__Firmicutes	c__Bacilli	o__Lactobacillales	f__Aerococcaceae	g__Facklamia	s__uncultured_bacterium_g__Facklamia	ASV342	0	0	0	0	121	3	4	213	0	0	0	0	5	0	0	0	346	0.000593979	0.3125
d__Bacteria	k__norank_d__Bacteria	p__Firmicutes	c__Clostridia	o__Clostridia_UCG-014	f__norank_o__Clostridia_UCG-014	g__norank_o__Clostridia_UCG-014	s__unclassified_g__norank_o__Clostridia_UCG-014	ASV1553	5	84	148	0	16	0	0	0	0	34	23	0	0	0	3	0	313	0.000537328	0.4375
d__Bacteria	k__norank_d__Bacteria	p__Firmicutes	c__Clostridia	o__Lachnospirales	f__Lachnospiraceae	g__unclassified_f__Lachnospiraceae	s__unclassified_f__Lachnospiraceae	ASV741	0	225	0	0	29	0	7	0	0	32	0	14	0	0	0	0	307	0.000527028	0.3125
d__Bacteria	k__norank_d__Bacteria	p__Firmicutes	c__Clostridia	o__Lachnospirales	f__Lachnospiraceae	g__Lachnospiraceae_NK4A136_group	s__unclassified_g__Lachnospiraceae_NK4A136_group	ASV2535	0	0	293	0	0	0	0	0	0	0	0	0	0	0	0	0	293	0.000502994	0.0625
d__Bacteria	k__norank_d__Bacteria	p__Firmicutes	c__Clostridia	o__Oscillospirales	f__Oscillospiraceae	g__NK4A214_group	s__unclassified_g__NK4A214_group	ASV183	44	22	10	63	6	6	27	5	5	22	46	9	21	3	16	8	313	0.000537328	1
d__Bacteria	k__norank_d__Bacteria	p__Firmicutes	c__Clostridia	o__Oscillospirales	f__Oscillospiraceae	g__Colidextribacter	s__unclassified_g__Colidextribacter	ASV150	39	39	0	15	0	0	30	44	21	0	0	33	32	13	0	56	322	0.000552778	0.625
d__Bacteria	k__norank_d__Bacteria	p__Bacteroidota	c__Bacteroidia	o__Bacteroidales	f__Muribaculaceae	g__norank_f__Muribaculaceae	s__uncultured_bacterium_f__Muribaculaceae	ASV208	51	0	18	7	29	39	84	0	0	17	43	26	16	0	0	0	330	0.000566512	0.625
d__Bacteria	k__norank_d__Bacteria	p__Firmicutes	c__Clostridia	o__Lachnospirales	f__Lachnospiraceae	g__unclassified_f__Lachnospiraceae	s__unclassified_f__Lachnospiraceae	ASV245	0	66	46	62	17	0	33	5	0	4	0	34	11	24	8	9	319	0.000547628	0.75
d__Bacteria	k__norank_d__Bacteria	p__Bacteroidota	c__Bacteroidia	o__Bacteroidales	f__Muribaculaceae	g__norank_f__Muribaculaceae	s__unclassified_g__norank_f__Muribaculaceae	ASV1216	0	0	0	0	57	0	238	7	0	0	8	0	0	0	0	0	310	0.000532178	0.25
d__Bacteria	k__norank_d__Bacteria	p__Bacteroidota	c__Bacteroidia	o__Bacteroidales	f__Muribaculaceae	g__norank_f__Muribaculaceae	s__uncultured_bacterium_f__Muribaculaceae	ASV605	0	0	0	45	31	28	0	32	0	0	38	121	0	0	38	0	333	0.000571662	0.4375
d__Bacteria	k__norank_d__Bacteria	p__Firmicutes	c__Clostridia	o__Oscillospirales	f__Oscillospiraceae	g__Intestinimonas	s__unclassified_g__Intestinimonas	ASV620	34	42	20	0	26	0	9	43	0	5	0	89	0	68	0	0	336	0.000576812	0.5625
d__Bacteria	k__norank_d__Bacteria	p__Bacteroidota	c__Bacteroidia	o__Bacteroidales	f__Bacteroidaceae	g__Bacteroides	s__unclassified_g__Bacteroides	ASV244	0	0	24	0	0	47	4	0	263	0	5	5	10	0	0	0	358	0.00061458	0.4375
d__Bacteria	k__norank_d__Bacteria	p__Bacteroidota	c__Bacteroidia	o__Bacteroidales	f__Muribaculaceae	g__Muribaculum	s__uncultured_bacterium_g__Muribaculum	ASV1239	84	35	0	27	27	0	35	48	0	0	0	0	0	36	23	11	326	0.000559645	0.5625
d__Bacteria	k__norank_d__Bacteria	p__Firmicutes	c__Clostridia	o__Lachnospirales	f__Lachnospiraceae	g__A2	s__unclassified_g__A2	ASV1570	168	0	19	15	0	0	0	34	0	0	0	0	0	69	2	0	307	0.000527028	0.375
d__Bacteria	k__norank_d__Bacteria	p__Bacteroidota	c__Bacteroidia	o__Bacteroidales	f__Muribaculaceae	g__norank_f__Muribaculaceae	s__uncultured_Bacteroidales_bacterium_f__Muribaculaceae	ASV40	0	59	0	0	0	0	0	0	16	0	0	45	192	0	50	0	362	0.000621446	0.3125
d__Bacteria	k__norank_d__Bacteria	p__Firmicutes	c__Clostridia	o__Lachnospirales	f__Lachnospiraceae	g__unclassified_f__Lachnospiraceae	s__unclassified_f__Lachnospiraceae	ASV685	46	44	30	8	27	0	14	71	1	7	0	26	0	32	0	12	318	0.000545912	0.75
d__Bacteria	k__norank_d__Bacteria	p__Firmicutes	c__Clostridia	o__Oscillospirales	f__Oscillospiraceae	g__unclassified_f__Oscillospiraceae	s__unclassified_f__Oscillospiraceae	ASV639	126	19	32	14	23	0	0	15	0	0	15	60	0	17	0	0	321	0.000551062	0.5625
d__Bacteria	k__norank_d__Bacteria	p__Firmicutes	c__Clostridia	o__Lachnospirales	f__Lachnospiraceae	g__unclassified_f__Lachnospiraceae	s__unclassified_f__Lachnospiraceae	ASV613	0	38	35	107	0	0	11	0	0	0	0	105	0	0	0	6	302	0.000518444	0.375
d__Bacteria	k__norank_d__Bacteria	p__Firmicutes	c__Bacilli	o__Bacillales	f__Bacillaceae	g__Bacillus	s__Lactobacillus_vaginalis_g__Bacillus	ASV28	0	0	0	0	28	0	0	0	0	0	0	0	266	81	0	0	375	0.000643764	0.1875
d__Bacteria	k__norank_d__Bacteria	p__Firmicutes	c__Clostridia	o__Clostridia_UCG-014	f__norank_o__Clostridia_UCG-014	g__norank_o__Clostridia_UCG-014	s__unclassified_g__norank_o__Clostridia_UCG-014	ASV117	0	15	0	32	0	0	42	0	0	27	98	0	42	44	0	19	319	0.000547628	0.5
d__Bacteria	k__norank_d__Bacteria	p__Bacteroidota	c__Bacteroidia	o__Bacteroidales	f__Muribaculaceae	g__norank_f__Muribaculaceae	s__unclassified_g__norank_f__Muribaculaceae	ASV1217	2	0	0	0	49	0	244	0	0	0	0	0	0	0	0	0	295	0.000506427	0.1875
d__Bacteria	k__norank_d__Bacteria	p__Bacteroidota	c__Bacteroidia	o__Bacteroidales	f__Muribaculaceae	g__norank_f__Muribaculaceae	s__uncultured_bacterium_f__Muribaculaceae	ASV184	15	0	54	66	0	0	43	29	0	0	0	0	22	0	46	30	305	0.000523594	0.5
d__Bacteria	k__norank_d__Bacteria	p__Bacteroidota	c__Bacteroidia	o__Bacteroidales	f__Muribaculaceae	g__norank_f__Muribaculaceae	s__unclassified_g__norank_f__Muribaculaceae	ASV95	0	0	122	0	17	24	0	0	0	12	0	17	62	0	0	65	319	0.000547628	0.4375
d__Bacteria	k__norank_d__Bacteria	p__Actinobacteriota	c__Actinobacteria	o__Corynebacteriales	f__Corynebacteriaceae	g__Corynebacterium	s__unclassified_g__Corynebacterium	ASV340	6	0	3	0	84	11	35	175	0	3	0	0	5	0	1	0	323	0.000554495	0.5625
d__Bacteria	k__norank_d__Bacteria	p__Bacteroidota	c__Bacteroidia	o__Bacteroidales	f__Muribaculaceae	g__norank_f__Muribaculaceae	s__uncultured_bacterium_f__Muribaculaceae	ASV592	0	0	0	0	0	0	0	0	0	0	0	321	0	0	0	0	321	0.000551062	0.0625
d__Bacteria	k__norank_d__Bacteria	p__Bacteroidota	c__Bacteroidia	o__Bacteroidales	f__Muribaculaceae	g__norank_f__Muribaculaceae	s__uncultured_bacterium_f__Muribaculaceae	ASV168	19	23	17	23	0	27	44	35	11	12	3	0	24	20	21	36	315	0.000540761	0.875
d__Bacteria	k__norank_d__Bacteria	p__Firmicutes	c__Clostridia	o__Lachnospirales	f__Lachnospiraceae	g__unclassified_f__Lachnospiraceae	s__unclassified_f__Lachnospiraceae	ASV1225	0	0	0	0	199	0	81	34	0	0	0	0	0	0	0	0	314	0.000539045	0.1875
d__Bacteria	k__norank_d__Bacteria	p__Bacteroidota	c__Bacteroidia	o__Bacteroidales	f__Rikenellaceae	g__Alistipes	s__Alistipes_sp._cv1	ASV711	103	18	22	20	5	0	50	4	0	2	14	19	0	14	7	9	287	0.000492694	0.8125
d__Bacteria	k__norank_d__Bacteria	p__Firmicutes	c__Clostridia	o__Lachnospirales	f__Lachnospiraceae	g__unclassified_f__Lachnospiraceae	s__unclassified_f__Lachnospiraceae	ASV1264	2	0	0	5	139	0	24	148	0	0	0	0	0	0	0	0	318	0.000545912	0.3125
d__Bacteria	k__norank_d__Bacteria	p__Firmicutes	c__Clostridia	o__Lachnospirales	f__Lachnospiraceae	g__unclassified_f__Lachnospiraceae	s__unclassified_f__Lachnospiraceae	ASV1218	53	9	0	9	2	0	147	0	0	0	63	0	0	3	8	0	294	0.000504711	0.5
d__Bacteria	k__norank_d__Bacteria	p__Firmicutes	c__Clostridia	o__Lachnospirales	f__Lachnospiraceae	g__Lachnoclostridium	s__unclassified_g__Lachnoclostridium	ASV657	13	19	0	49	0	0	17	28	0	0	76	46	0	57	0	0	305	0.000523594	0.5
d__Bacteria	k__norank_d__Bacteria	p__Firmicutes	c__Clostridia	o__Oscillospirales	f__UCG-010	g__norank_f__UCG-010	s__uncultured_organism_f__UCG-010	ASV110	23	24	7	3	30	4	80	3	0	13	8	32	45	8	5	7	292	0.000501277	0.9375
d__Bacteria	k__norank_d__Bacteria	p__Bacteroidota	c__Bacteroidia	o__Bacteroidales	f__Muribaculaceae	g__norank_f__Muribaculaceae	s__unclassified_g__norank_f__Muribaculaceae	ASV94	0	0	113	0	21	20	12	0	0	0	0	18	61	3	0	40	288	0.00049441	0.5
d__Bacteria	k__norank_d__Bacteria	p__Firmicutes	c__Clostridia	o__Peptococcales	f__Peptococcaceae	g__norank_f__Peptococcaceae	s__unclassified_f__Peptococcaceae	ASV1810	32	43	42	75	40	0	0	0	0	19	0	0	0	5	0	16	272	0.000466943	0.5
d__Bacteria	k__norank_d__Bacteria	p__Bacteroidota	c__Bacteroidia	o__Bacteroidales	f__Muribaculaceae	g__norank_f__Muribaculaceae	s__uncultured_bacterium_f__Muribaculaceae	ASV123	0	0	140	0	14	22	0	0	0	9	0	12	38	0	7	53	295	0.000506427	0.5
d__Bacteria	k__norank_d__Bacteria	p__Firmicutes	c__Clostridia	o__Oscillospirales	f__Ruminococcaceae	g__Ruminococcus	s__unclassified_g__Ruminococcus	ASV2536	0	0	249	0	0	0	0	0	0	0	0	0	0	0	0	0	249	0.000427459	0.0625
d__Bacteria	k__norank_d__Bacteria	p__Firmicutes	c__Clostridia	o__Lachnospirales	f__Lachnospiraceae	g__Lachnospiraceae_NK4A136_group	s__unclassified_g__Lachnospiraceae_NK4A136_group	ASV677	5	54	69	36	20	0	9	0	0	46	14	34	0	0	0	0	287	0.000492694	0.5625
d__Bacteria	k__norank_d__Bacteria	p__Firmicutes	c__Clostridia	o__Oscillospirales	f__Oscillospiraceae	g__unclassified_f__Oscillospiraceae	s__unclassified_f__Oscillospiraceae	ASV193	48	10	50	0	48	0	30	23	0	0	10	18	21	22	0	0	280	0.000480677	0.625
d__Bacteria	k__norank_d__Bacteria	p__Firmicutes	c__Clostridia	o__Peptostreptococcales-Tissierellales	f__Anaerovoracaceae	g__Eubacterium_brachy_group	s__uncultured_bacterium_g__Eubacterium_brachy_group	ASV218	83	17	4	32	0	0	38	10	0	6	66	12	12	0	0	2	282	0.00048411	0.6875
d__Bacteria	k__norank_d__Bacteria	p__Firmicutes	c__Clostridia	o__Lachnospirales	f__Lachnospiraceae	g__norank_f__Lachnospiraceae	s__Lachnospiraceae_bacterium_DW46	ASV2056	0	0	0	0	0	0	0	131	0	0	147	0	0	23	0	0	301	0.000516728	0.1875
d__Bacteria	k__norank_d__Bacteria	p__Patescibacteria	c__Saccharimonadia	o__Saccharimonadales	f__Saccharimonadaceae	g__Candidatus_Saccharimonas	s__uncultured_bacterium_g__Candidatus_Saccharimonas	ASV51	0	0	0	18	0	0	144	0	0	0	0	0	125	0	0	0	287	0.000492694	0.1875
d__Bacteria	k__norank_d__Bacteria	p__Firmicutes	c__Clostridia	o__Lachnospirales	f__Lachnospiraceae	g__unclassified_f__Lachnospiraceae	s__unclassified_f__Lachnospiraceae	ASV2041	0	0	0	36	128	0	0	65	0	0	0	0	0	65	0	0	294	0.000504711	0.25
d__Bacteria	k__norank_d__Bacteria	p__Firmicutes	c__Clostridia	o__Lachnospirales	f__Lachnospiraceae	g__unclassified_f__Lachnospiraceae	s__unclassified_f__Lachnospiraceae	ASV654	0	43	14	53	0	0	11	36	0	6	11	45	0	63	9	0	291	0.000499561	0.625
d__Bacteria	k__norank_d__Bacteria	p__Firmicutes	c__Clostridia	o__Lachnospirales	f__Lachnospiraceae	g__unclassified_f__Lachnospiraceae	s__unclassified_f__Lachnospiraceae	ASV698	0	0	0	25	0	0	0	107	0	11	106	19	0	0	0	20	288	0.00049441	0.375
d__Bacteria	k__norank_d__Bacteria	p__Actinobacteriota	c__Coriobacteriia	o__Coriobacteriales	f__Eggerthellaceae	g__Enterorhabdus	s__unclassified_g__Enterorhabdus	ASV681	0	0	0	97	11	21	41	24	0	0	50	27	0	0	0	0	271	0.000465226	0.4375
d__Bacteria	k__norank_d__Bacteria	p__Firmicutes	c__Clostridia	o__Lachnospirales	f__Lachnospiraceae	g__Roseburia	s__Eubacterium_sp._14-2	ASV652	0	0	0	0	17	0	184	4	0	0	3	46	0	9	5	0	268	0.000460076	0.4375
d__Bacteria	k__norank_d__Bacteria	p__Desulfobacterota	c__Desulfovibrionia	o__Desulfovibrionales	f__Desulfovibrionaceae	g__norank_f__Desulfovibrionaceae	s__uncultured_bacterium_f__Desulfovibrionaceae	ASV930	3	30	201	0	0	6	0	0	0	0	0	3	0	0	0	7	250	0.000429176	0.375
d__Bacteria	k__norank_d__Bacteria	p__Actinobacteriota	c__Coriobacteriia	o__Coriobacteriales	f__Eggerthellaceae	g__unclassified_f__Eggerthellaceae	s__unclassified_f__Eggerthellaceae	ASV671	4	52	0	56	4	7	20	3	19	8	20	33	0	0	53	0	279	0.00047896	0.75
d__Bacteria	k__norank_d__Bacteria	p__Bacteroidota	c__Bacteroidia	o__Bacteroidales	f__Muribaculaceae	g__norank_f__Muribaculaceae	s__uncultured_bacterium_f__Muribaculaceae	ASV111	17	0	133	21	0	0	32	0	0	9	6	0	45	4	0	0	267	0.00045836	0.5
d__Bacteria	k__norank_d__Bacteria	p__Firmicutes	c__Clostridia	o__Lachnospirales	f__Lachnospiraceae	g__unclassified_f__Lachnospiraceae	s__unclassified_f__Lachnospiraceae	ASV1785	4	133	54	0	26	0	0	9	0	0	0	0	0	24	0	0	250	0.000429176	0.375
d__Bacteria	k__norank_d__Bacteria	p__Actinobacteriota	c__Actinobacteria	o__Corynebacteriales	f__Corynebacteriaceae	g__Corynebacterium	s__Corynebacterium_stationis	ASV1245	0	0	0	0	71	12	26	176	0	0	0	0	0	0	0	0	285	0.00048926	0.25
d__Bacteria	k__norank_d__Bacteria	p__Bacteroidota	c__Bacteroidia	o__Bacteroidales	f__Muribaculaceae	g__norank_f__Muribaculaceae	s__uncultured_bacterium_f__Muribaculaceae	ASV242	2	5	23	6	6	15	43	4	0	8	5	8	11	18	106	10	270	0.00046351	0.9375
d__Bacteria	k__norank_d__Bacteria	p__Firmicutes	c__Clostridia	o__Oscillospirales	f__Oscillospiraceae	g__Colidextribacter	s__unclassified_g__Colidextribacter	ASV2376	0	0	0	68	0	0	0	0	0	0	199	0	0	0	0	0	267	0.00045836	0.125
d__Bacteria	k__norank_d__Bacteria	p__Firmicutes	c__Clostridia	o__Clostridia_UCG-014	f__norank_o__Clostridia_UCG-014	g__norank_o__Clostridia_UCG-014	s__unclassified_g__norank_o__Clostridia_UCG-014	ASV3246	204	0	0	27	0	0	0	0	0	28	0	0	0	0	0	0	259	0.000444626	0.1875
d__Bacteria	k__norank_d__Bacteria	p__Firmicutes	c__Clostridia	o__Clostridia_UCG-014	f__norank_o__Clostridia_UCG-014	g__norank_o__Clostridia_UCG-014	s__unclassified_g__norank_o__Clostridia_UCG-014	ASV1300	0	0	25	0	0	0	8	0	14	101	83	0	0	9	18	0	258	0.000442909	0.4375
d__Bacteria	k__norank_d__Bacteria	p__Firmicutes	c__Clostridia	o__Clostridia_UCG-014	f__norank_o__Clostridia_UCG-014	g__norank_o__Clostridia_UCG-014	s__unclassified_g__norank_o__Clostridia_UCG-014	ASV132	0	0	12	0	0	0	69	0	0	8	58	46	34	43	0	12	282	0.00048411	0.5
d__Bacteria	k__norank_d__Bacteria	p__Actinobacteriota	c__Coriobacteriia	o__Coriobacteriales	f__Eggerthellaceae	g__Enterorhabdus	s__uncultured_bacterium_g__Enterorhabdus	ASV300	0	25	9	44	4	9	27	0	12	10	27	38	7	0	34	11	257	0.000441193	0.8125
d__Bacteria	k__norank_d__Bacteria	p__Bacteroidota	c__Bacteroidia	o__Bacteroidales	f__Bacteroidaceae	g__Bacteroides	s__unclassified_g__Bacteroides	ASV116	0	15	16	0	9	38	15	8	5	23	18	25	42	11	31	16	272	0.000466943	0.875
d__Bacteria	k__norank_d__Bacteria	p__Firmicutes	c__Clostridia	o__Lachnospirales	f__Lachnospiraceae	g__norank_f__Lachnospiraceae	s__unclassified_g__norank_f__Lachnospiraceae	ASV777	36	9	19	81	73	0	8	0	4	0	14	7	0	0	4	0	255	0.000437759	0.625
d__Bacteria	k__norank_d__Bacteria	p__Bacteroidota	c__Bacteroidia	o__Bacteroidales	f__Muribaculaceae	g__norank_f__Muribaculaceae	s__unclassified_g__norank_f__Muribaculaceae	ASV1473	0	0	0	89	0	0	0	0	0	0	0	0	0	0	90	71	250	0.000429176	0.1875
d__Bacteria	k__norank_d__Bacteria	p__Firmicutes	c__Clostridia	o__Lachnospirales	f__Lachnospiraceae	g__Lachnospiraceae_NK4A136_group	s__uncultured_Clostridiales_bacterium_g__Lachnospiraceae_NK4A136_group	ASV256	22	22	84	0	60	0	43	0	10	0	0	0	8	0	0	0	249	0.000427459	0.4375
d__Bacteria	k__norank_d__Bacteria	p__Firmicutes	c__Bacilli	o__Bacillales	f__Bacillaceae	g__Bacillus	s__Lactobacillus_vaginalis_g__Bacillus	ASV33	0	0	0	0	0	0	0	0	0	0	0	0	234	78	0	0	312	0.000535611	0.125
d__Bacteria	k__norank_d__Bacteria	p__Firmicutes	c__Clostridia	o__Lachnospirales	f__Lachnospiraceae	g__Eubacterium_ruminantium_group	s__uncultured_bacterium_g__Eubacterium_ruminantium_group	ASV629	0	0	31	19	0	0	55	0	0	77	0	73	0	0	0	0	255	0.000437759	0.3125
d__Bacteria	k__norank_d__Bacteria	p__Firmicutes	c__Clostridia	o__Lachnospirales	f__Lachnospiraceae	g__Lachnospiraceae_NK4A136_group	s__Clostridiales_bacterium_CIEAF_020	ASV1783	0	191	0	0	14	0	0	15	0	0	0	0	0	25	0	0	245	0.000420592	0.25
d__Bacteria	k__norank_d__Bacteria	p__Bacteroidota	c__Bacteroidia	o__Bacteroidales	f__Rikenellaceae	g__Alistipes	s__uncultured_bacterium_g__Alistipes	ASV665	0	0	0	0	0	0	41	0	5	14	153	33	0	0	0	0	246	0.000422309	0.3125
d__Bacteria	k__norank_d__Bacteria	p__Firmicutes	c__Clostridia	o__Lachnospirales	f__Lachnospiraceae	g__unclassified_f__Lachnospiraceae	s__unclassified_f__Lachnospiraceae	ASV1789	2	123	83	0	0	0	0	0	0	0	0	0	0	0	0	31	239	0.000410292	0.25
d__Bacteria	k__norank_d__Bacteria	p__Bacteroidota	c__Bacteroidia	o__Bacteroidales	f__Bacteroidaceae	g__Bacteroides	s__Bacteroides_caecimuris	ASV1477	17	0	7	13	11	70	0	0	0	10	41	0	0	20	74	0	263	0.000451493	0.5625
d__Bacteria	k__norank_d__Bacteria	p__Bacteroidota	c__Bacteroidia	o__Bacteroidales	f__Muribaculaceae	g__norank_f__Muribaculaceae	s__uncultured_bacterium_f__Muribaculaceae	ASV224	0	27	86	0	12	6	24	5	0	7	8	18	13	14	13	12	245	0.000420592	0.8125
d__Bacteria	k__norank_d__Bacteria	p__Bacteroidota	c__Bacteroidia	o__Bacteroidales	f__Muribaculaceae	g__norank_f__Muribaculaceae	s__uncultured_Bacteroidales_bacterium_f__Muribaculaceae	ASV198	0	0	73	0	0	0	0	0	42	28	85	0	20	0	0	0	248	0.000425742	0.3125
d__Bacteria	k__norank_d__Bacteria	p__Firmicutes	c__Clostridia	o__Oscillospirales	f__Oscillospiraceae	g__unclassified_f__Oscillospiraceae	s__unclassified_f__Oscillospiraceae	ASV146	35	5	8	21	0	0	0	0	126	16	6	0	31	0	0	10	258	0.000442909	0.5625
d__Bacteria	k__norank_d__Bacteria	p__Firmicutes	c__Bacilli	o__Bacillales	f__Bacillaceae	g__Bacillus	s__Lactobacillus_vaginalis_g__Bacillus	ASV645	0	0	0	0	0	0	37	0	0	0	0	45	0	0	142	20	244	0.000418875	0.25
d__Bacteria	k__norank_d__Bacteria	p__Firmicutes	c__Clostridia	o__Oscillospirales	f__Oscillospiraceae	g__unclassified_f__Oscillospiraceae	s__unclassified_f__Oscillospiraceae	ASV202	91	0	0	0	0	0	11	0	62	55	0	0	19	0	0	17	255	0.000437759	0.375
d__Bacteria	k__norank_d__Bacteria	p__Bacteroidota	c__Bacteroidia	o__Bacteroidales	f__Rikenellaceae	g__unclassified_f__Rikenellaceae	s__unclassified_f__Rikenellaceae	ASV655	2	4	5	64	6	0	9	37	24	0	13	40	0	0	13	5	222	0.000381108	0.75
d__Bacteria	k__norank_d__Bacteria	p__Firmicutes	c__Clostridia	o__Lachnospirales	f__Lachnospiraceae	g__unclassified_f__Lachnospiraceae	s__unclassified_f__Lachnospiraceae	ASV2304	0	0	215	0	0	0	0	0	0	0	0	0	0	0	0	7	222	0.000381108	0.125
d__Bacteria	k__norank_d__Bacteria	p__Firmicutes	c__Clostridia	o__Lachnospirales	f__Lachnospiraceae	g__unclassified_f__Lachnospiraceae	s__unclassified_f__Lachnospiraceae	ASV1812	0	42	0	19	45	0	0	87	0	0	0	0	0	73	0	0	266	0.000456643	0.3125
d__Bacteria	k__norank_d__Bacteria	p__Firmicutes	c__Clostridia	o__Oscillospirales	f__UCG-010	g__norank_f__UCG-010	s__unclassified_f__UCG-010	ASV791	46	0	12	2	10	12	95	0	0	0	24	8	0	14	0	0	223	0.000382825	0.5625
d__Bacteria	k__norank_d__Bacteria	p__Firmicutes	c__Clostridia	o__Lachnospirales	f__Lachnospiraceae	g__unclassified_f__Lachnospiraceae	s__unclassified_f__Lachnospiraceae	ASV2036	0	0	0	0	8	0	0	0	0	0	0	0	0	300	0	0	308	0.000528744	0.125
d__Bacteria	k__norank_d__Bacteria	p__Firmicutes	c__Clostridia	o__Oscillospirales	f__Oscillospiraceae	g__norank_f__Oscillospiraceae	s__unclassified_g__norank_f__Oscillospiraceae	ASV1822	160	36	0	14	0	0	0	25	0	0	0	0	0	0	0	0	235	0.000403425	0.25
d__Bacteria	k__norank_d__Bacteria	p__Bacteroidota	c__Bacteroidia	o__Bacteroidales	f__Muribaculaceae	g__norank_f__Muribaculaceae	s__uncultured_bacterium_f__Muribaculaceae	ASV686	0	0	0	27	0	0	0	0	0	0	116	27	0	0	81	0	251	0.000430892	0.25
d__Bacteria	k__norank_d__Bacteria	p__Actinobacteriota	c__Coriobacteriia	o__Coriobacteriales	f__Eggerthellaceae	g__Gordonibacter	s__uncultured_bacterium_g__Gordonibacter	ASV366	0	69	0	2	2	7	11	6	62	20	4	8	4	0	55	0	250	0.000429176	0.75
d__Bacteria	k__norank_d__Bacteria	p__Firmicutes	c__Clostridia	o__Lachnospirales	f__Lachnospiraceae	g__unclassified_f__Lachnospiraceae	s__unclassified_f__Lachnospiraceae	ASV1782	0	207	0	0	0	0	0	0	0	0	0	0	0	0	0	0	207	0.000355357	0.0625
d__Bacteria	k__norank_d__Bacteria	p__Patescibacteria	c__Saccharimonadia	o__Saccharimonadales	f__Saccharimonadaceae	g__Candidatus_Saccharimonas	s__unclassified_g__Candidatus_Saccharimonas	ASV1251	8	30	0	0	0	7	26	0	0	0	81	0	0	0	69	0	221	0.000379391	0.375
d__Bacteria	k__norank_d__Bacteria	p__Actinobacteriota	c__Coriobacteriia	o__Coriobacteriales	f__Eggerthellaceae	g__Enterorhabdus	s__uncultured_bacterium_g__Enterorhabdus	ASV258	0	73	19	9	5	3	2	0	4	73	18	8	9	16	0	0	239	0.000410292	0.75
d__Bacteria	k__norank_d__Bacteria	p__Bacteroidota	c__Bacteroidia	o__Bacteroidales	f__Muribaculaceae	g__norank_f__Muribaculaceae	s__uncultured_bacterium_f__Muribaculaceae	ASV617	0	0	10	5	0	37	0	0	0	49	44	92	0	4	0	12	253	0.000434326	0.5
d__Bacteria	k__norank_d__Bacteria	p__Firmicutes	c__Bacilli	o__Bacillales	f__Bacillaceae	g__Bacillus	s__Lactobacillus_vaginalis_g__Bacillus	ASV646	0	0	0	0	0	0	38	0	0	0	0	58	0	0	152	0	248	0.000425742	0.1875
d__Bacteria	k__norank_d__Bacteria	p__Firmicutes	c__Clostridia	o__Oscillospirales	f__Eubacterium_coprostanoligenes_group	g__norank_f__Eubacterium_coprostanoligenes_group	s__unclassified_g__norank_f__Eubacterium_coprostanoligenes_group	ASV2537	0	0	198	0	0	0	0	0	0	21	0	0	0	0	0	0	219	0.000375958	0.125
d__Bacteria	k__norank_d__Bacteria	p__Firmicutes	c__Clostridia	o__Oscillospirales	f__Oscillospiraceae	g__unclassified_f__Oscillospiraceae	s__unclassified_f__Oscillospiraceae	ASV631	0	0	18	18	13	0	30	0	32	0	13	68	0	0	7	21	220	0.000377675	0.5625
d__Bacteria	k__norank_d__Bacteria	p__Firmicutes	c__Clostridia	o__Lachnospirales	f__Lachnospiraceae	g__unclassified_f__Lachnospiraceae	s__unclassified_f__Lachnospiraceae	ASV38	0	0	0	0	0	0	0	0	0	56	14	0	197	0	0	0	267	0.00045836	0.1875
d__Bacteria	k__norank_d__Bacteria	p__Firmicutes	c__Clostridia	o__Oscillospirales	f__Oscillospiraceae	g__norank_f__Oscillospiraceae	s__unclassified_g__norank_f__Oscillospiraceae	ASV141	12	0	0	0	40	0	0	0	0	48	34	31	31	0	0	41	237	0.000406859	0.4375
d__Bacteria	k__norank_d__Bacteria	p__Bacteroidota	c__Bacteroidia	o__Bacteroidales	f__Prevotellaceae	g__Prevotellaceae_UCG-001	s__uncultured_bacterium_g__Prevotellaceae_UCG-001	ASV1474	0	0	0	0	0	0	0	0	0	0	0	0	0	0	92	151	243	0.000417159	0.125
d__Bacteria	k__norank_d__Bacteria	p__Actinobacteriota	c__Coriobacteriia	o__Coriobacteriales	f__Eggerthellaceae	g__Enterorhabdus	s__uncultured_bacterium_g__Enterorhabdus	ASV1483	2	0	0	24	0	0	0	0	31	32	100	0	0	0	41	0	230	0.000394842	0.375
d__Bacteria	k__norank_d__Bacteria	p__Bacteroidota	c__Bacteroidia	o__Bacteroidales	f__Muribaculaceae	g__norank_f__Muribaculaceae	s__unclassified_g__norank_f__Muribaculaceae	ASV160	0	0	101	14	0	0	0	0	0	11	5	9	30	0	16	25	211	0.000362224	0.5
d__Bacteria	k__norank_d__Bacteria	p__Firmicutes	c__Clostridia	o__Lachnospirales	f__Lachnospiraceae	g__unclassified_f__Lachnospiraceae	s__unclassified_f__Lachnospiraceae	ASV1754	0	0	200	0	0	2	0	3	1	0	0	0	0	0	0	0	206	0.000353641	0.25
d__Bacteria	k__norank_d__Bacteria	p__Firmicutes	c__Clostridia	o__Lachnospirales	f__Lachnospiraceae	g__Lachnospiraceae_NK4A136_group	s__unclassified_g__Lachnospiraceae_NK4A136_group	ASV1791	0	102	45	0	0	0	0	54	0	0	0	0	0	0	0	0	201	0.000345057	0.1875
d__Bacteria	k__norank_d__Bacteria	p__Bacteroidota	c__Bacteroidia	o__Bacteroidales	f__Marinifilaceae	g__Butyricimonas	s__unclassified_g__Butyricimonas	ASV69	11	0	67	0	6	16	0	2	0	5	0	0	83	7	0	17	214	0.000367374	0.5625
d__Bacteria	k__norank_d__Bacteria	p__Firmicutes	c__Clostridia	o__Oscillospirales	f__Oscillospiraceae	g__norank_f__Oscillospiraceae	s__unclassified_g__norank_f__Oscillospiraceae	ASV2282	0	0	29	0	0	0	0	0	0	120	57	0	0	0	0	12	218	0.000374241	0.25
d__Bacteria	k__norank_d__Bacteria	p__Bacteroidota	c__Bacteroidia	o__Bacteroidales	f__Muribaculaceae	g__norank_f__Muribaculaceae	s__uncultured_bacterium_f__Muribaculaceae	ASV120	0	9	26	4	8	50	52	0	0	0	19	11	42	0	0	0	221	0.000379391	0.5625
d__Bacteria	k__norank_d__Bacteria	p__Bacteroidota	c__Bacteroidia	o__Bacteroidales	f__Rikenellaceae	g__Alistipes	s__unclassified_g__Alistipes	ASV278	0	0	0	0	0	14	10	69	0	0	0	106	7	0	14	12	232	0.000398275	0.4375
d__Bacteria	k__norank_d__Bacteria	p__Firmicutes	c__Clostridia	o__Oscillospirales	f__Oscillospiraceae	g__unclassified_f__Oscillospiraceae	s__unclassified_f__Oscillospiraceae	ASV154	25	7	14	15	12	16	12	4	3	14	15	30	29	0	4	15	215	0.000369091	0.9375
d__Bacteria	k__norank_d__Bacteria	p__Firmicutes	c__Clostridia	o__Lachnospirales	f__Lachnospiraceae	g__unclassified_f__Lachnospiraceae	s__unclassified_f__Lachnospiraceae	ASV80	0	19	17	23	0	0	73	0	0	16	0	0	72	0	3	0	223	0.000382825	0.4375
d__Bacteria	k__norank_d__Bacteria	p__Firmicutes	c__Clostridia	o__Oscillospirales	f__Oscillospiraceae	g__unclassified_f__Oscillospiraceae	s__unclassified_f__Oscillospiraceae	ASV717	59	10	19	40	18	0	6	25	0	0	0	16	0	0	15	0	208	0.000357074	0.5625
d__Bacteria	k__norank_d__Bacteria	p__Firmicutes	c__Clostridia	o__Lachnospirales	f__Lachnospiraceae	g__Lachnospiraceae_UCG-001	s__uncultured_bacterium_g__Lachnospiraceae_UCG-001	ASV1784	0	168	17	0	0	0	0	16	0	0	0	0	0	0	0	0	201	0.000345057	0.1875
d__Bacteria	k__norank_d__Bacteria	p__Actinobacteriota	c__Actinobacteria	o__Corynebacteriales	f__Corynebacteriaceae	g__Corynebacterium	s__unclassified_g__Corynebacterium	ASV1244	11	0	0	0	64	8	24	113	0	0	0	0	0	0	0	0	220	0.000377675	0.3125
d__Bacteria	k__norank_d__Bacteria	p__Actinobacteriota	c__Actinobacteria	o__Corynebacteriales	f__Dietziaceae	g__Dietzia	s__unclassified_g__Dietzia	ASV259	17	0	2	0	62	5	11	121	0	0	0	0	8	0	0	0	226	0.000387975	0.4375
d__Bacteria	k__norank_d__Bacteria	p__Firmicutes	c__Bacilli	o__Bacillales	f__Bacillaceae	g__Bacillus	s__Lactobacillus_vaginalis_g__Bacillus	ASV43	0	0	8	0	0	0	0	0	0	0	0	0	178	68	0	0	254	0.000436043	0.1875
d__Bacteria	k__norank_d__Bacteria	p__Firmicutes	c__Clostridia	o__Lachnospirales	f__Lachnospiraceae	g__unclassified_f__Lachnospiraceae	s__unclassified_f__Lachnospiraceae	ASV786	9	0	12	2	158	0	6	29	0	0	0	6	0	0	0	0	222	0.000381108	0.4375
d__Bacteria	k__norank_d__Bacteria	p__Firmicutes	c__Clostridia	o__Lachnospirales	f__Lachnospiraceae	g__unclassified_f__Lachnospiraceae	s__unclassified_f__Lachnospiraceae	ASV682	67	0	0	66	0	0	16	0	0	11	0	25	0	0	0	0	185	0.00031759	0.3125
d__Bacteria	k__norank_d__Bacteria	p__Firmicutes	c__Clostridia	o__Lachnospirales	f__Lachnospiraceae	g__unclassified_f__Lachnospiraceae	s__unclassified_f__Lachnospiraceae	ASV2541	0	0	137	10	37	0	0	0	0	0	0	0	0	0	0	0	184	0.000315873	0.1875
d__Bacteria	k__norank_d__Bacteria	p__Firmicutes	c__Clostridia	o__Lachnospirales	f__Lachnospiraceae	g__unclassified_f__Lachnospiraceae	s__unclassified_f__Lachnospiraceae	ASV885	0	31	6	94	30	0	0	13	0	0	0	6	0	10	10	0	200	0.000343341	0.5
d__Bacteria	k__norank_d__Bacteria	p__Bacteroidota	c__Bacteroidia	o__Bacteroidales	f__Muribaculaceae	g__norank_f__Muribaculaceae	s__unclassified_g__norank_f__Muribaculaceae	ASV335	0	2	145	0	0	0	0	0	0	0	5	0	4	22	0	0	178	0.000305573	0.3125
d__Bacteria	k__norank_d__Bacteria	p__Proteobacteria	c__Gammaproteobacteria	o__Enterobacterales	f__Enterobacteriaceae	g__Klebsiella	s__unclassified_g__Klebsiella	ASV2538	0	0	177	0	0	0	0	0	0	0	0	0	0	0	0	0	177	0.000303856	0.0625
d__Bacteria	k__norank_d__Bacteria	p__Firmicutes	c__Bacilli	o__Acholeplasmatales	f__Acholeplasmataceae	g__Anaeroplasma	s__uncultured_bacterium_g__Anaeroplasma	ASV1875	0	12	0	0	0	0	0	0	37	106	28	0	0	0	0	23	206	0.000353641	0.3125
d__Bacteria	k__norank_d__Bacteria	p__Firmicutes	c__Clostridia	o__Oscillospirales	f__Oscillospiraceae	g__norank_f__Oscillospiraceae	s__unclassified_g__norank_f__Oscillospiraceae	ASV602	0	0	0	0	25	17	0	0	0	0	0	156	0	14	0	12	224	0.000384541	0.3125
d__Bacteria	k__norank_d__Bacteria	p__Firmicutes	c__Clostridia	o__Clostridia_UCG-014	f__norank_o__Clostridia_UCG-014	g__norank_o__Clostridia_UCG-014	s__unclassified_g__norank_o__Clostridia_UCG-014	ASV119	45	0	0	0	0	75	23	0	0	0	24	0	43	0	0	0	210	0.000360508	0.3125
d__Bacteria	k__norank_d__Bacteria	p__Firmicutes	c__Clostridia	o__Lachnospirales	f__Lachnospiraceae	g__unclassified_f__Lachnospiraceae	s__unclassified_f__Lachnospiraceae	ASV3338	0	0	0	0	0	0	0	0	0	204	0	0	0	0	0	0	204	0.000350207	0.0625
d__Bacteria	k__norank_d__Bacteria	p__Actinobacteriota	c__Coriobacteriia	o__Coriobacteriales	f__Eggerthellaceae	g__Enterorhabdus	s__uncultured_bacterium_g__Enterorhabdus	ASV1253	0	15	0	0	6	12	22	0	24	13	72	0	0	0	27	0	191	0.00032789	0.5
d__Bacteria	k__norank_d__Bacteria	p__Firmicutes	c__Clostridia	o__Oscillospirales	f__Oscillospiraceae	g__Oscillibacter	s__unclassified_g__Oscillibacter	ASV250	132	0	19	20	0	0	0	3	0	7	0	0	10	0	0	0	191	0.00032789	0.375
d__Bacteria	k__norank_d__Bacteria	p__Firmicutes	c__Clostridia	o__Clostridia_UCG-014	f__norank_o__Clostridia_UCG-014	g__norank_o__Clostridia_UCG-014	s__unclassified_g__norank_o__Clostridia_UCG-014	ASV228	38	22	7	14	0	7	0	0	0	34	19	27	11	25	0	0	204	0.000350207	0.625
d__Bacteria	k__norank_d__Bacteria	p__Bacteroidota	c__Bacteroidia	o__Bacteroidales	f__Muribaculaceae	g__norank_f__Muribaculaceae	s__uncultured_bacterium_f__Muribaculaceae	ASV1248	0	0	138	0	0	0	24	0	0	0	0	0	0	0	0	0	162	0.000278106	0.125
d__Bacteria	k__norank_d__Bacteria	p__Firmicutes	c__Clostridia	o__Oscillospirales	f__Ruminococcaceae	g__norank_f__Ruminococcaceae	s__unclassified_g__norank_f__Ruminococcaceae	ASV71	0	24	22	0	0	0	0	0	7	11	27	27	87	0	0	6	211	0.000362224	0.5
d__Bacteria	k__norank_d__Bacteria	p__Firmicutes	c__Clostridia	o__Lachnospirales	f__Lachnospiraceae	g__Roseburia	s__unclassified_g__Roseburia	ASV1494	67	0	76	17	0	0	0	0	0	20	0	0	0	0	13	0	193	0.000331324	0.3125
d__Bacteria	k__norank_d__Bacteria	p__Firmicutes	c__Clostridia	o__Clostridia_UCG-014	f__norank_o__Clostridia_UCG-014	g__norank_o__Clostridia_UCG-014	s__uncultured_bacterium_o__Clostridia_UCG-014	ASV1495	0	6	0	24	0	0	0	0	0	0	135	0	0	22	13	0	200	0.000343341	0.3125
d__Bacteria	k__norank_d__Bacteria	p__Firmicutes	c__Clostridia	o__Lachnospirales	f__Lachnospiraceae	g__unclassified_f__Lachnospiraceae	s__unclassified_f__Lachnospiraceae	ASV210	0	56	15	49	0	0	20	0	0	13	5	0	16	0	10	8	192	0.000329607	0.5625
d__Bacteria	k__norank_d__Bacteria	p__Firmicutes	c__Clostridia	o__Oscillospirales	f__Ruminococcaceae	g__Ruminococcus	s__unclassified_g__Ruminococcus	ASV2539	0	0	157	0	0	0	0	0	0	6	0	0	0	0	0	0	163	0.000279823	0.125
d__Bacteria	k__norank_d__Bacteria	p__Firmicutes	c__Bacilli	o__Erysipelotrichales	f__Erysipelotrichaceae	g__Dubosiella	s__uncultured_bacterium_g__Dubosiella	ASV2038	0	0	0	0	19	0	0	0	0	5	0	0	0	220	0	0	244	0.000418875	0.1875
d__Bacteria	k__norank_d__Bacteria	p__Firmicutes	c__Clostridia	o__Lachnospirales	f__Lachnospiraceae	g__Lachnospiraceae_NK4A136_group	s__uncultured_bacterium_g__Lachnospiraceae_NK4A136_group	ASV1826	0	27	86	0	78	0	0	0	0	0	0	0	0	0	0	0	191	0.00032789	0.1875
d__Bacteria	k__norank_d__Bacteria	p__Firmicutes	c__Clostridia	o__Oscillospirales	f__Oscillospiraceae	g__unclassified_f__Oscillospiraceae	s__unclassified_f__Oscillospiraceae	ASV211	0	0	0	9	0	0	0	0	29	37	76	31	16	0	0	0	198	0.000339907	0.375
d__Bacteria	k__norank_d__Bacteria	p__Firmicutes	c__Clostridia	o__Clostridia_UCG-014	f__norank_o__Clostridia_UCG-014	g__norank_o__Clostridia_UCG-014	s__unclassified_g__norank_o__Clostridia_UCG-014	ASV3234	0	0	0	170	0	0	0	0	0	0	0	0	0	0	0	0	170	0.000291839	0.0625
d__Bacteria	k__norank_d__Bacteria	p__Bacteroidota	c__Bacteroidia	o__Bacteroidales	f__Muribaculaceae	g__norank_f__Muribaculaceae	s__uncultured_Bacteroidales_bacterium_f__Muribaculaceae	ASV611	0	0	0	0	0	0	0	0	0	0	0	99	0	0	51	48	198	0.000339907	0.1875
d__Bacteria	k__norank_d__Bacteria	p__Firmicutes	c__Clostridia	o__Oscillospirales	f__Oscillospiraceae	g__Oscillibacter	s__Oscillibacter_sp._1-3	ASV1242	0	0	71	0	22	0	27	0	10	26	10	0	0	0	0	14	180	0.000309007	0.4375
d__Bacteria	k__norank_d__Bacteria	p__Deferribacterota	c__Deferribacteres	o__Deferribacterales	f__Deferribacteraceae	g__Mucispirillum	s__Mucispirillum_sp._69	ASV641	10	0	0	15	0	12	0	0	65	11	9	57	0	10	0	12	201	0.000345057	0.5625
d__Bacteria	k__norank_d__Bacteria	p__Firmicutes	c__Clostridia	o__Lachnospirales	f__Lachnospiraceae	g__unclassified_f__Lachnospiraceae	s__unclassified_f__Lachnospiraceae	ASV1809	0	40	119	0	0	0	0	0	0	0	0	0	0	0	0	0	159	0.000272956	0.125
d__Bacteria	k__norank_d__Bacteria	p__Firmicutes	c__Clostridia	o__Lachnospirales	f__Lachnospiraceae	g__unclassified_f__Lachnospiraceae	s__unclassified_f__Lachnospiraceae	ASV180	51	11	27	14	20	0	10	0	0	24	4	0	22	0	0	0	183	0.000314157	0.5625
d__Bacteria	k__norank_d__Bacteria	p__Firmicutes	c__Clostridia	o__Clostridiales	f__Clostridiaceae	g__Clostridium_sensu_stricto_1	s__unclassified_g__Clostridium_sensu_stricto_1	ASV2540	0	0	164	0	0	0	0	0	0	0	0	0	0	0	0	0	164	0.000281539	0.0625
d__Bacteria	k__norank_d__Bacteria	p__Firmicutes	c__Clostridia	o__Oscillospirales	f__Ruminococcaceae	g__Ruminococcus	s__unclassified_g__Ruminococcus	ASV598	0	0	0	0	0	0	0	0	0	0	0	190	0	0	0	0	190	0.000326174	0.0625
d__Bacteria	k__norank_d__Bacteria	p__Firmicutes	c__Clostridia	o__Clostridia_UCG-014	f__norank_o__Clostridia_UCG-014	g__norank_o__Clostridia_UCG-014	s__unclassified_g__norank_o__Clostridia_UCG-014	ASV3339	0	0	0	0	0	0	0	0	0	205	0	0	0	0	0	0	205	0.000351924	0.0625
d__Bacteria	k__norank_d__Bacteria	p__Firmicutes	c__Clostridia	o__Clostridia_UCG-014	f__norank_o__Clostridia_UCG-014	g__norank_o__Clostridia_UCG-014	s__unclassified_o__Clostridia_UCG-014	ASV135	25	0	30	0	0	14	0	0	0	0	88	0	32	0	0	0	189	0.000324457	0.3125
d__Bacteria	k__norank_d__Bacteria	p__Firmicutes	c__Clostridia	o__Oscillospirales	f__Oscillospiraceae	g__unclassified_f__Oscillospiraceae	s__unclassified_f__Oscillospiraceae	ASV76	32	0	21	13	0	0	0	0	0	0	43	0	84	0	0	0	193	0.000331324	0.3125
d__Bacteria	k__norank_d__Bacteria	p__Bacteroidota	c__Bacteroidia	o__Bacteroidales	f__Muribaculaceae	g__norank_f__Muribaculaceae	s__uncultured_bacterium_f__Muribaculaceae	ASV1579	0	0	0	0	40	59	0	0	0	33	64	0	0	0	0	0	196	0.000336474	0.25
d__Bacteria	k__norank_d__Bacteria	p__Firmicutes	c__Clostridia	o__Lachnospirales	f__Lachnospiraceae	g__unclassified_f__Lachnospiraceae	s__unclassified_f__Lachnospiraceae	ASV674	0	0	0	5	136	0	4	0	0	0	23	32	0	0	0	0	200	0.000343341	0.3125
d__Bacteria	k__norank_d__Bacteria	p__Bacteroidota	c__Bacteroidia	o__Bacteroidales	f__Muribaculaceae	g__norank_f__Muribaculaceae	s__uncultured_bacterium_f__Muribaculaceae	ASV600	0	0	7	0	0	0	0	0	0	0	0	159	0	0	12	0	178	0.000305573	0.1875
d__Bacteria	k__norank_d__Bacteria	p__Firmicutes	c__Clostridia	o__Oscillospirales	f__Ruminococcaceae	g__Ruminococcus	s__Ruminococcus_flavefaciens	ASV1821	0	33	0	0	147	0	0	0	0	0	0	0	0	0	0	4	184	0.000315873	0.1875
d__Bacteria	k__norank_d__Bacteria	p__Firmicutes	c__Clostridia	o__Clostridia_UCG-014	f__norank_o__Clostridia_UCG-014	g__norank_o__Clostridia_UCG-014	s__unclassified_g__norank_o__Clostridia_UCG-014	ASV1265	125	0	0	0	0	0	18	0	0	0	30	0	0	0	0	0	173	0.00029699	0.1875
d__Bacteria	k__norank_d__Bacteria	p__Firmicutes	c__Clostridia	o__Lachnospirales	f__Lachnospiraceae	g__Lachnospiraceae_NK4A136_group	s__unclassified_g__Lachnospiraceae_NK4A136_group	ASV2037	0	0	0	0	0	0	0	0	0	0	0	0	0	224	0	0	224	0.000384541	0.0625
d__Bacteria	k__norank_d__Bacteria	p__Bacteroidota	c__Bacteroidia	o__Bacteroidales	f__Muribaculaceae	g__norank_f__Muribaculaceae	s__uncultured_bacterium_f__Muribaculaceae	ASV1232	0	0	55	0	0	56	54	0	0	0	0	0	0	0	0	0	165	0.000283256	0.1875
d__Bacteria	k__norank_d__Bacteria	p__Firmicutes	c__Clostridia	o__Lachnospirales	f__Lachnospiraceae	g__Tuzzerella	s__uncultured_bacterium_g__Tuzzerella	ASV817	8	75	20	14	0	0	1	17	0	5	12	4	0	8	0	0	164	0.000281539	0.625
d__Bacteria	k__norank_d__Bacteria	p__Firmicutes	c__Clostridia	o__Lachnospirales	f__Lachnospiraceae	g__Eubacterium_xylanophilum_group	s__uncultured_bacterium_g__Eubacterium_xylanophilum_group	ASV633	0	35	14	0	58	0	0	0	0	0	9	67	0	0	0	0	183	0.000314157	0.3125
d__Bacteria	k__norank_d__Bacteria	p__Bacteroidota	c__Bacteroidia	o__Bacteroidales	f__Rikenellaceae	g__Rikenellaceae_RC9_gut_group	s__uncultured_bacterium_g__Rikenellaceae_RC9_gut_group	ASV699	0	11	19	0	0	64	1	14	10	0	0	21	0	10	0	26	176	0.00030214	0.5625
d__Bacteria	k__norank_d__Bacteria	p__Firmicutes	c__Clostridia	o__Lachnospirales	f__Lachnospiraceae	g__norank_f__Lachnospiraceae	s__Clostridium_sp._Culture-27	ASV1808	0	40	0	7	9	0	0	85	0	0	9	0	0	10	0	0	160	0.000274672	0.375
d__Bacteria	k__norank_d__Bacteria	p__Actinobacteriota	c__Coriobacteriia	o__Coriobacteriales	f__Eggerthellaceae	g__Enterorhabdus	s__uncultured_bacterium_g__Enterorhabdus	ASV299	0	6	0	46	3	8	21	15	3	0	14	8	6	0	0	37	167	0.000286689	0.6875
d__Bacteria	k__norank_d__Bacteria	p__Bacteroidota	c__Bacteroidia	o__Bacteroidales	f__Muribaculaceae	g__norank_f__Muribaculaceae	s__unclassified_g__norank_f__Muribaculaceae	ASV1582	53	30	0	16	0	34	0	0	0	0	0	0	0	0	0	35	168	0.000288406	0.3125
d__Bacteria	k__norank_d__Bacteria	p__Firmicutes	c__Clostridia	o__Lachnospirales	f__Lachnospiraceae	g__unclassified_f__Lachnospiraceae	s__unclassified_f__Lachnospiraceae	ASV687	0	19	22	78	10	0	0	0	0	0	0	25	0	0	0	0	154	0.000264372	0.3125
d__Bacteria	k__norank_d__Bacteria	p__Firmicutes	c__Clostridia	o__Lachnospirales	f__Lachnospiraceae	g__unclassified_f__Lachnospiraceae	s__unclassified_f__Lachnospiraceae	ASV1535	0	48	0	4	30	0	0	46	0	0	8	0	0	48	5	0	189	0.000324457	0.4375
d__Bacteria	k__norank_d__Bacteria	p__Firmicutes	c__Clostridia	o__Lachnospirales	f__Lachnospiraceae	g__ASF356	s__uncultured_bacterium_g__ASF356	ASV1257	0	65	60	0	0	0	17	0	0	0	0	0	0	0	0	0	142	0.000243772	0.1875
d__Bacteria	k__norank_d__Bacteria	p__Firmicutes	c__Clostridia	o__Clostridia_UCG-014	f__norank_o__Clostridia_UCG-014	g__norank_o__Clostridia_UCG-014	s__unclassified_g__norank_o__Clostridia_UCG-014	ASV743	0	18	5	0	59	0	36	0	0	0	25	13	0	0	0	0	156	0.000267806	0.375
d__Bacteria	k__norank_d__Bacteria	p__Proteobacteria	c__Gammaproteobacteria	o__Pseudomonadales	f__Moraxellaceae	g__Acinetobacter	s__unclassified_g__Acinetobacter	ASV2542	0	0	146	0	0	0	0	0	0	0	0	0	0	0	0	0	146	0.000250639	0.0625
d__Bacteria	k__norank_d__Bacteria	p__Firmicutes	c__Clostridia	o__Oscillospirales	f__Ruminococcaceae	g__Anaerotruncus	s__uncultured_bacterium_g__Anaerotruncus	ASV970	0	39	32	33	0	0	0	32	0	11	5	3	0	3	0	0	158	0.000271239	0.5
d__Bacteria	k__norank_d__Bacteria	p__Firmicutes	c__Clostridia	o__Peptostreptococcales-Tissierellales	f__Peptostreptococcaceae	g__Romboutsia	s__unclassified_g__Romboutsia	ASV1794	0	94	7	0	10	0	0	0	24	12	0	0	0	0	0	17	164	0.000281539	0.375
d__Bacteria	k__norank_d__Bacteria	p__Bacteroidota	c__Bacteroidia	o__Bacteroidales	f__Muribaculaceae	g__norank_f__Muribaculaceae	s__uncultured_Barnesiella_sp.	ASV859	0	10	14	7	7	12	51	0	0	6	24	3	0	0	20	3	157	0.000269522	0.6875
d__Bacteria	k__norank_d__Bacteria	p__Firmicutes	c__Clostridia	o__Lachnospirales	f__Lachnospiraceae	g__unclassified_f__Lachnospiraceae	s__unclassified_f__Lachnospiraceae	ASV1800	3	58	42	3	17	0	0	0	0	34	0	0	0	0	0	0	157	0.000269522	0.375
d__Bacteria	k__norank_d__Bacteria	p__Firmicutes	c__Clostridia	o__Lachnospirales	f__Lachnospiraceae	g__unclassified_f__Lachnospiraceae	s__unclassified_f__Lachnospiraceae	ASV1228	0	0	0	0	104	0	62	0	0	0	0	0	0	0	0	0	166	0.000284973	0.125
d__Bacteria	k__norank_d__Bacteria	p__Firmicutes	c__Bacilli	o__Bacillales	f__Bacillaceae	g__Bacillus	s__Lactobacillus_vaginalis_g__Bacillus	ASV188	69	0	0	0	0	0	0	0	0	0	0	27	20	0	0	41	157	0.000269522	0.25
d__Bacteria	k__norank_d__Bacteria	p__Firmicutes	c__Clostridia	o__Lachnospirales	f__Lachnospiraceae	g__Acetatifactor	s__uncultured_bacterium_g__Acetatifactor	ASV1801	0	60	70	0	10	0	0	14	0	4	0	0	0	0	0	0	158	0.000271239	0.3125
d__Bacteria	k__norank_d__Bacteria	p__Firmicutes	c__Clostridia	o__Lachnospirales	f__Lachnospiraceae	g__unclassified_f__Lachnospiraceae	s__unclassified_f__Lachnospiraceae	ASV39	0	0	0	0	0	0	0	0	0	0	0	0	196	0	0	0	196	0.000336474	0.0625
d__Bacteria	k__norank_d__Bacteria	p__Firmicutes	c__Clostridia	o__Lachnospirales	f__Lachnospiraceae	g__unclassified_f__Lachnospiraceae	s__unclassified_f__Lachnospiraceae	ASV2367	0	0	94	0	54	0	0	0	7	0	0	0	0	0	0	2	157	0.000269522	0.25
d__Bacteria	k__norank_d__Bacteria	p__Firmicutes	c__Clostridia	o__Lachnospirales	f__Lachnospiraceae	g__unclassified_f__Lachnospiraceae	s__unclassified_f__Lachnospiraceae	ASV3235	0	0	0	141	0	0	0	0	0	0	0	0	0	0	0	0	141	0.000242055	0.0625
d__Bacteria	k__norank_d__Bacteria	p__Bacteroidota	c__Bacteroidia	o__Bacteroidales	f__Muribaculaceae	g__norank_f__Muribaculaceae	s__uncultured_Bacteroidales_bacterium_f__Muribaculaceae	ASV1804	0	59	0	10	0	0	0	0	16	0	0	0	0	85	0	0	170	0.000291839	0.25
d__Bacteria	k__norank_d__Bacteria	p__Firmicutes	c__Clostridia	o__Lachnospirales	f__Lachnospiraceae	g__unclassified_f__Lachnospiraceae	s__unclassified_f__Lachnospiraceae	ASV1238	0	0	0	0	99	0	36	18	0	0	0	0	0	0	0	0	153	0.000262656	0.1875
d__Bacteria	k__norank_d__Bacteria	p__Firmicutes	c__Clostridia	o__Oscillospirales	f__Oscillospiraceae	g__Colidextribacter	s__unclassified_g__Colidextribacter	ASV170	17	0	83	0	0	0	0	0	0	0	0	29	24	0	0	0	153	0.000262656	0.25
d__Bacteria	k__norank_d__Bacteria	p__Firmicutes	c__Clostridia	o__Lachnospirales	f__Lachnospiraceae	g__unclassified_f__Lachnospiraceae	s__unclassified_f__Lachnospiraceae	ASV664	6	17	23	10	8	0	18	5	0	13	0	36	0	0	10	3	149	0.000255789	0.6875
d__Bacteria	k__norank_d__Bacteria	p__Firmicutes	c__Clostridia	o__Lachnospirales	f__Lachnospiraceae	g__Blautia	s__unclassified_g__Blautia	ASV1811	8	47	0	3	53	0	0	3	0	2	0	0	0	42	0	6	164	0.000281539	0.5
d__Bacteria	k__norank_d__Bacteria	p__Bacteroidota	c__Bacteroidia	o__Bacteroidales	f__Muribaculaceae	g__norank_f__Muribaculaceae	s__unclassified_g__norank_f__Muribaculaceae	ASV92	0	10	0	0	0	0	0	0	0	28	20	48	65	0	0	0	171	0.000293556	0.3125
d__Bacteria	k__norank_d__Bacteria	p__Firmicutes	c__Bacilli	o__Erysipelotrichales	f__Erysipelotrichaceae	g__Dubosiella	s__uncultured_bacterium_g__Dubosiella	ASV1790	0	105	0	0	43	0	0	0	0	0	0	0	0	0	0	0	148	0.000254072	0.125
d__Bacteria	k__norank_d__Bacteria	p__Firmicutes	c__Clostridia	o__Clostridia_UCG-014	f__norank_o__Clostridia_UCG-014	g__norank_o__Clostridia_UCG-014	s__unclassified_o__Clostridia_UCG-014	ASV1850	0	19	74	0	26	0	0	22	0	0	0	0	0	0	0	0	141	0.000242055	0.25
d__Bacteria	k__norank_d__Bacteria	p__Firmicutes	c__Clostridia	o__Oscillospirales	f__Ruminococcaceae	g__UBA1819	s__uncultured_bacterium_g__UBA1819	ASV1388	9	101	25	0	0	0	3	0	0	0	0	0	0	0	0	0	138	0.000236905	0.25
d__Bacteria	k__norank_d__Bacteria	p__Firmicutes	c__Clostridia	o__Oscillospirales	f__Oscillospiraceae	g__unclassified_f__Oscillospiraceae	s__unclassified_f__Oscillospiraceae	ASV651	0	43	27	0	0	0	16	0	0	0	0	47	0	24	0	0	157	0.000269522	0.3125
d__Bacteria	k__norank_d__Bacteria	p__Firmicutes	c__Clostridia	o__Oscillospirales	f__Oscillospiraceae	g__unclassified_f__Oscillospiraceae	s__unclassified_f__Oscillospiraceae	ASV142	40	0	9	22	0	2	9	0	0	0	0	46	32	0	0	0	160	0.000274672	0.4375
d__Bacteria	k__norank_d__Bacteria	p__Actinobacteriota	c__Actinobacteria	o__Micrococcales	f__Dermabacteraceae	g__Brachybacterium	s__unclassified_g__Brachybacterium	ASV1727	20	0	0	0	63	2	0	75	0	0	0	0	0	0	0	0	160	0.000274672	0.25
d__Bacteria	k__norank_d__Bacteria	p__Firmicutes	c__Clostridia	o__Lachnospirales	f__Lachnospiraceae	g__Lachnospiraceae_NK4A136_group	s__unclassified_g__Lachnospiraceae_NK4A136_group	ASV99	61	0	0	0	0	0	0	0	0	0	45	0	57	0	0	0	163	0.000279823	0.1875
d__Bacteria	k__norank_d__Bacteria	p__Bacteroidota	c__Bacteroidia	o__Bacteroidales	f__Muribaculaceae	g__norank_f__Muribaculaceae	s__uncultured_bacterium_f__Muribaculaceae	ASV143	0	0	0	0	0	50	0	0	0	0	0	86	32	0	0	0	168	0.000288406	0.1875
d__Bacteria	k__norank_d__Bacteria	p__Firmicutes	c__Clostridia	o__Lachnospirales	f__Lachnospiraceae	g__unclassified_f__Lachnospiraceae	s__unclassified_f__Lachnospiraceae	ASV1498	0	51	0	15	0	0	0	0	0	28	31	0	0	0	14	0	139	0.000238622	0.3125
d__Bacteria	k__norank_d__Bacteria	p__Actinobacteriota	c__Coriobacteriia	o__Coriobacteriales	f__Eggerthellaceae	g__Adlercreutzia	s__unclassified_g__Adlercreutzia	ASV648	0	0	0	0	0	19	39	19	0	0	21	50	0	0	0	0	148	0.000254072	0.3125
d__Bacteria	k__norank_d__Bacteria	p__Actinobacteriota	c__Actinobacteria	o__Corynebacteriales	f__Corynebacteriaceae	g__Corynebacterium	s__Corynebacterium_stationis	ASV1271	0	0	0	0	44	0	15	88	0	0	0	0	0	0	0	0	147	0.000252355	0.1875
d__Bacteria	k__norank_d__Bacteria	p__Firmicutes	c__Clostridia	o__Lachnospirales	f__Lachnospiraceae	g__unclassified_f__Lachnospiraceae	s__unclassified_f__Lachnospiraceae	ASV1493	0	0	0	86	37	0	0	10	0	0	0	0	0	0	14	0	147	0.000252355	0.25
d__Bacteria	k__norank_d__Bacteria	p__Bacteroidota	c__Bacteroidia	o__Bacteroidales	f__Muribaculaceae	g__norank_f__Muribaculaceae	s__uncultured_Bacteroidales_bacterium_f__Muribaculaceae	ASV3245	96	0	0	40	0	0	0	0	0	0	0	0	0	0	0	0	136	0.000233472	0.125
d__Bacteria	k__norank_d__Bacteria	p__Firmicutes	c__Clostridia	o__Lachnospirales	f__Lachnospiraceae	g__unclassified_f__Lachnospiraceae	s__unclassified_f__Lachnospiraceae	ASV1346	0	46	15	10	10	0	5	26	0	0	4	0	0	12	0	5	133	0.000228321	0.5625
d__Bacteria	k__norank_d__Bacteria	p__Firmicutes	c__Clostridia	o__Clostridia_UCG-014	f__norank_o__Clostridia_UCG-014	g__norank_o__Clostridia_UCG-014	s__unclassified_g__norank_o__Clostridia_UCG-014	ASV3340	0	0	0	0	0	0	0	0	0	154	0	0	0	0	0	0	154	0.000264372	0.0625
d__Bacteria	k__norank_d__Bacteria	p__Bacteroidota	c__Bacteroidia	o__Bacteroidales	f__Muribaculaceae	g__norank_f__Muribaculaceae	s__uncultured_bacterium_f__Muribaculaceae	ASV673	0	9	0	11	20	0	42	0	0	20	0	34	0	0	15	0	151	0.000259222	0.4375
d__Bacteria	k__norank_d__Bacteria	p__Firmicutes	c__Clostridia	o__Lachnospirales	f__Lachnospiraceae	g__unclassified_f__Lachnospiraceae	s__unclassified_f__Lachnospiraceae	ASV725	11	0	21	0	20	0	0	29	0	7	7	16	0	20	16	0	147	0.000252355	0.5625
d__Bacteria	k__norank_d__Bacteria	p__Firmicutes	c__Clostridia	o__Lachnospirales	f__Lachnospiraceae	g__unclassified_f__Lachnospiraceae	s__unclassified_f__Lachnospiraceae	ASV1343	104	0	0	6	15	0	4	6	0	0	0	0	0	4	0	0	139	0.000238622	0.375
d__Bacteria	k__norank_d__Bacteria	p__Bacteroidota	c__Bacteroidia	o__Bacteroidales	f__Muribaculaceae	g__norank_f__Muribaculaceae	s__uncultured_Bacteroidales_bacterium_f__Muribaculaceae	ASV1786	0	129	0	0	0	0	0	0	0	0	0	0	0	0	0	0	129	0.000221455	0.0625
d__Bacteria	k__norank_d__Bacteria	p__Proteobacteria	c__Gammaproteobacteria	o__Burkholderiales	f__Alcaligenaceae	g__Oligella	s__Oligella_ureolytica	ASV417	0	0	0	0	43	0	8	97	0	0	0	0	3	0	0	0	151	0.000259222	0.25
d__Bacteria	k__norank_d__Bacteria	p__Bacteroidota	c__Bacteroidia	o__Bacteroidales	f__Tannerellaceae	g__Parabacteroides	s__Parabacteroides_goldsteinii	ASV140	0	9	21	0	0	21	8	5	21	0	3	0	32	8	4	5	137	0.000235188	0.6875
d__Bacteria	k__norank_d__Bacteria	p__Firmicutes	c__Clostridia	o__Lachnospirales	f__Lachnospiraceae	g__unclassified_f__Lachnospiraceae	s__unclassified_f__Lachnospiraceae	ASV1787	0	129	0	0	0	0	0	0	0	0	0	0	0	0	0	0	129	0.000221455	0.0625
d__Bacteria	k__norank_d__Bacteria	p__Firmicutes	c__Clostridia	o__Lachnospirales	f__Lachnospiraceae	g__unclassified_f__Lachnospiraceae	s__unclassified_f__Lachnospiraceae	ASV1484	0	0	0	0	91	0	0	0	0	0	0	0	0	37	35	0	163	0.000279823	0.1875
d__Bacteria	k__norank_d__Bacteria	p__Proteobacteria	c__Gammaproteobacteria	o__Enterobacterales	f__Enterobacteriaceae	g__Klebsiella	s__unclassified_g__Klebsiella	ASV2543	0	0	128	0	0	0	0	0	0	0	0	0	0	0	0	0	128	0.000219738	0.0625
d__Bacteria	k__norank_d__Bacteria	p__Firmicutes	c__Clostridia	o__Lachnospirales	f__Lachnospiraceae	g__norank_f__Lachnospiraceae	s__Clostridium_sp._Culture-54	ASV1827	6	30	46	13	31	0	0	0	5	0	0	0	0	10	0	0	141	0.000242055	0.4375
d__Bacteria	k__norank_d__Bacteria	p__Firmicutes	c__Clostridia	o__Lachnospirales	f__Lachnospiraceae	g__unclassified_f__Lachnospiraceae	s__unclassified_f__Lachnospiraceae	ASV869	0	20	36	13	0	0	5	31	0	17	0	5	0	0	0	0	127	0.000218021	0.4375
d__Bacteria	k__norank_d__Bacteria	p__Bacteroidota	c__Bacteroidia	o__Bacteroidales	f__Muribaculaceae	g__norank_f__Muribaculaceae	s__uncultured_bacterium_f__Muribaculaceae	ASV1224	0	0	0	0	0	0	87	45	0	0	0	0	0	0	0	0	132	0.000226605	0.125
d__Bacteria	k__norank_d__Bacteria	p__Firmicutes	c__Clostridia	o__Lachnospirales	f__Lachnospiraceae	g__Lachnospiraceae_NK4A136_group	s__unclassified_g__Lachnospiraceae_NK4A136_group	ASV2544	0	0	118	0	0	0	0	0	0	0	0	0	0	0	0	0	118	0.000202571	0.0625
d__Bacteria	k__norank_d__Bacteria	p__Bacteroidota	c__Bacteroidia	o__Bacteroidales	f__Rikenellaceae	g__Alistipes	s__unclassified_g__Alistipes	ASV169	0	0	90	0	0	7	3	0	0	3	0	2	25	0	0	0	130	0.000223171	0.375
d__Bacteria	k__norank_d__Bacteria	p__Firmicutes	c__Clostridia	o__Lachnospirales	f__Lachnospiraceae	g__unclassified_f__Lachnospiraceae	s__unclassified_f__Lachnospiraceae	ASV3236	0	0	0	113	0	0	0	0	0	0	0	0	0	0	0	0	113	0.000193987	0.0625
d__Bacteria	k__norank_d__Bacteria	p__Bacteroidota	c__Bacteroidia	o__Bacteroidales	f__Muribaculaceae	g__norank_f__Muribaculaceae	s__unclassified_g__norank_f__Muribaculaceae	ASV659	0	0	0	0	0	0	0	0	0	0	0	41	0	0	0	103	144	0.000247205	0.125
d__Bacteria	k__norank_d__Bacteria	p__Firmicutes	c__Clostridia	o__Oscillospirales	f__Oscillospiraceae	g__Oscillibacter	s__unclassified_g__Oscillibacter	ASV612	0	0	0	31	0	0	0	0	0	0	0	101	0	0	4	0	136	0.000233472	0.1875
d__Bacteria	k__norank_d__Bacteria	p__Bacteroidota	c__Bacteroidia	o__Bacteroidales	f__Muribaculaceae	g__norank_f__Muribaculaceae	s__unclassified_g__norank_f__Muribaculaceae	ASV1478	0	0	0	0	0	0	0	0	0	0	0	0	0	0	71	67	138	0.000236905	0.125
d__Bacteria	k__norank_d__Bacteria	p__Firmicutes	c__Clostridia	o__Lachnospirales	f__Lachnospiraceae	g__unclassified_f__Lachnospiraceae	s__unclassified_f__Lachnospiraceae	ASV624	28	0	13	15	0	0	0	0	0	0	0	77	0	0	0	0	133	0.000228321	0.25
d__Bacteria	k__norank_d__Bacteria	p__Firmicutes	c__Clostridia	o__Oscillospirales	f__Oscillospiraceae	g__UCG-003	s__uncultured_bacterium_g__UCG-003	ASV254	16	51	35	0	0	0	0	0	0	0	0	18	10	0	0	0	130	0.000223171	0.3125
d__Bacteria	k__norank_d__Bacteria	p__Bacteroidota	c__Bacteroidia	o__Bacteroidales	f__Muribaculaceae	g__norank_f__Muribaculaceae	s__uncultured_bacterium_f__Muribaculaceae	ASV604	0	0	15	0	0	0	0	0	0	0	0	127	0	0	0	0	142	0.000243772	0.125
d__Bacteria	k__norank_d__Bacteria	p__Firmicutes	c__Clostridia	o__Lachnospirales	f__Lachnospiraceae	g__Lachnoclostridium	s__unclassified_g__Lachnoclostridium	ASV1292	0	0	16	10	32	0	12	51	3	0	0	0	0	18	0	0	142	0.000243772	0.4375
d__Bacteria	k__norank_d__Bacteria	p__Firmicutes	c__Clostridia	o__Clostridia_UCG-014	f__norank_o__Clostridia_UCG-014	g__norank_o__Clostridia_UCG-014	s__unclassified_g__norank_o__Clostridia_UCG-014	ASV190	0	0	0	11	4	5	30	0	0	19	16	14	19	0	9	0	127	0.000218021	0.5625
d__Bacteria	k__norank_d__Bacteria	p__Firmicutes	c__Clostridia	o__Clostridia_UCG-014	f__norank_o__Clostridia_UCG-014	g__norank_o__Clostridia_UCG-014	s__unclassified_g__norank_o__Clostridia_UCG-014	ASV97	38	0	0	0	0	5	9	0	0	6	21	0	58	0	0	0	137	0.000235188	0.375
d__Bacteria	k__norank_d__Bacteria	p__Bacteroidota	c__Bacteroidia	o__Bacteroidales	f__Muribaculaceae	g__norank_f__Muribaculaceae	s__uncultured_bacterium_f__Muribaculaceae	ASV387	0	7	26	1	14	24	30	0	0	0	3	16	3	0	0	0	124	0.000212871	0.5625
d__Bacteria	k__norank_d__Bacteria	p__Firmicutes	c__Clostridia	o__Peptostreptococcales-Tissierellales	f__Anaerovoracaceae	g__Family_XIII_UCG-001	s__uncultured_bacterium_g__Family_XIII_UCG-001	ASV899	28	13	12	41	7	0	5	4	0	9	0	5	0	0	0	0	124	0.000212871	0.5625
d__Bacteria	k__norank_d__Bacteria	p__Firmicutes	c__Clostridia	o__Lachnospirales	f__Lachnospiraceae	g__unclassified_f__Lachnospiraceae	s__unclassified_f__Lachnospiraceae	ASV3237	0	0	0	113	0	0	0	0	0	0	0	0	0	0	0	0	113	0.000193987	0.0625
d__Bacteria	k__norank_d__Bacteria	p__Firmicutes	c__Clostridia	o__Lachnospirales	f__Lachnospiraceae	g__Lachnospiraceae_NK4A136_group	s__unclassified_g__Lachnospiraceae_NK4A136_group	ASV2046	0	0	0	19	0	0	0	0	0	67	6	0	0	50	0	0	142	0.000243772	0.25
d__Bacteria	k__norank_d__Bacteria	p__Firmicutes	c__Clostridia	o__Oscillospirales	f__Oscillospiraceae	g__Oscillibacter	s__uncultured_bacterium_g__Oscillibacter	ASV1391	0	85	2	11	0	0	4	0	0	0	7	0	0	0	0	12	121	0.000207721	0.375
d__Bacteria	k__norank_d__Bacteria	p__Firmicutes	c__Clostridia	o__Lachnospirales	f__Lachnospiraceae	g__unclassified_f__Lachnospiraceae	s__unclassified_f__Lachnospiraceae	ASV880	0	8	10	43	12	0	0	12	0	8	0	6	0	12	5	0	116	0.000199138	0.5625
d__Bacteria	k__norank_d__Bacteria	p__Firmicutes	c__Clostridia	o__Oscillospirales	f__Ruminococcaceae	g__norank_f__Ruminococcaceae	s__Clostridium_leptum	ASV320	11	20	0	25	11	0	2	10	0	0	8	15	5	7	0	0	114	0.000195704	0.625
d__Bacteria	k__norank_d__Bacteria	p__Firmicutes	c__Clostridia	o__Oscillospirales	f__Oscillospiraceae	g__NK4A214_group	s__unclassified_g__NK4A214_group	ASV864	37	21	4	14	0	0	0	0	3	10	18	4	0	0	2	10	123	0.000211154	0.625
d__Bacteria	k__norank_d__Bacteria	p__Firmicutes	c__Bacilli	o__Acholeplasmatales	f__Acholeplasmataceae	g__Anaeroplasma	s__uncultured_bacterium_g__Anaeroplasma	ASV1075	1	0	78	0	5	2	0	10	0	0	0	1	0	0	14	0	111	0.000190554	0.4375
d__Bacteria	k__norank_d__Bacteria	p__Firmicutes	c__Clostridia	o__Lachnospirales	f__Lachnospiraceae	g__unclassified_f__Lachnospiraceae	s__unclassified_f__Lachnospiraceae	ASV1607	0	0	0	0	0	6	0	0	0	0	121	0	0	0	0	0	127	0.000218021	0.125
d__Bacteria	k__norank_d__Bacteria	p__Firmicutes	c__Clostridia	o__Lachnospirales	f__Lachnospiraceae	g__unclassified_f__Lachnospiraceae	s__unclassified_f__Lachnospiraceae	ASV690	0	3	0	3	0	0	86	2	0	0	0	22	0	0	2	0	118	0.000202571	0.375
d__Bacteria	k__norank_d__Bacteria	p__Firmicutes	c__Clostridia	o__Lachnospirales	f__Lachnospiraceae	g__Lachnospiraceae_NK4A136_group	s__unclassified_g__Lachnospiraceae_NK4A136_group	ASV1233	0	0	0	0	0	0	46	69	0	0	0	0	0	0	0	0	115	0.000197421	0.125
d__Bacteria	k__norank_d__Bacteria	p__Bacteroidota	c__Bacteroidia	o__Bacteroidales	f__Bacteroidaceae	g__Bacteroides	s__unclassified_g__Bacteroides	ASV1252	0	0	19	0	0	43	25	0	0	0	0	0	0	0	38	0	125	0.000214588	0.25
d__Bacteria	k__norank_d__Bacteria	p__Firmicutes	c__Clostridia	o__Oscillospirales	f__Eubacterium_coprostanoligenes_group	g__norank_f__Eubacterium_coprostanoligenes_group	s__unclassified_g__norank_f__Eubacterium_coprostanoligenes_group	ASV1266	0	0	0	84	0	0	17	12	0	0	0	0	0	0	1	2	116	0.000199138	0.3125
d__Bacteria	k__norank_d__Bacteria	p__Firmicutes	c__Clostridia	o__Oscillospirales	f__Oscillospiraceae	g__unclassified_f__Oscillospiraceae	s__unclassified_f__Oscillospiraceae	ASV752	4	35	25	5	4	0	7	4	0	10	3	13	0	14	0	0	124	0.000212871	0.6875
d__Bacteria	k__norank_d__Bacteria	p__Firmicutes	c__Bacilli	o__Erysipelotrichales	f__Erysipelotrichaceae	g__norank_f__Erysipelotrichaceae	s__unclassified_f__Erysipelotrichaceae	ASV290	25	15	0	9	0	0	4	0	0	0	3	43	7	12	11	0	129	0.000221455	0.5625
d__Bacteria	k__norank_d__Bacteria	p__Firmicutes	c__Clostridia	o__Lachnospirales	f__Lachnospiraceae	g__GCA-900066575	s__uncultured_bacterium_g__GCA-900066575	ASV2045	0	0	0	0	36	0	0	46	0	0	0	0	0	54	0	0	136	0.000233472	0.1875
d__Bacteria	k__norank_d__Bacteria	p__Bacteroidota	c__Bacteroidia	o__Bacteroidales	f__Muribaculaceae	g__norank_f__Muribaculaceae	s__unclassified_g__norank_f__Muribaculaceae	ASV98	0	0	68	0	0	0	0	0	0	0	0	0	56	0	0	0	124	0.000212871	0.125
d__Bacteria	k__norank_d__Bacteria	p__Firmicutes	c__Clostridia	o__Oscillospirales	f__Oscillospiraceae	g__norank_f__Oscillospiraceae	s__unclassified_g__norank_f__Oscillospiraceae	ASV1805	0	47	12	0	10	0	0	14	0	11	7	0	0	12	0	0	113	0.000193987	0.4375
d__Bacteria	k__norank_d__Bacteria	p__Firmicutes	c__Clostridia	o__Oscillospirales	f__Ruminococcaceae	g__Ruminococcus	s__unclassified_g__Ruminococcus	ASV1226	0	0	0	0	11	0	64	0	0	36	5	0	0	0	0	0	116	0.000199138	0.25
d__Bacteria	k__norank_d__Bacteria	p__Firmicutes	c__Clostridia	o__Lachnospirales	f__Lachnospiraceae	g__unclassified_f__Lachnospiraceae	s__unclassified_f__Lachnospiraceae	ASV2039	0	0	0	0	0	0	0	0	0	0	0	0	0	152	0	0	152	0.000260939	0.0625
d__Bacteria	k__norank_d__Bacteria	p__Firmicutes	c__Bacilli	o__unclassified_c__Bacilli	f__unclassified_c__Bacilli	g__unclassified_c__Bacilli	s__unclassified_c__Bacilli	ASV2275	70	0	0	0	0	0	0	0	0	0	0	0	0	0	0	41	111	0.000190554	0.125
d__Bacteria	k__norank_d__Bacteria	p__Proteobacteria	c__Gammaproteobacteria	o__Burkholderiales	f__Sutterellaceae	g__Parasutterella	s__uncultured_bacterium_g__Parasutterella	ASV1504	4	1	5	5	26	0	0	58	0	0	7	0	0	8	11	0	125	0.000214588	0.5625
d__Bacteria	k__norank_d__Bacteria	p__Firmicutes	c__Clostridia	o__Lachnospirales	f__Lachnospiraceae	g__unclassified_f__Lachnospiraceae	s__unclassified_f__Lachnospiraceae	ASV1294	0	63	0	0	37	0	11	0	0	4	0	0	0	0	0	0	115	0.000197421	0.25
d__Bacteria	k__norank_d__Bacteria	p__Firmicutes	c__Clostridia	o__Lachnospirales	f__Lachnospiraceae	g__unclassified_f__Lachnospiraceae	s__unclassified_f__Lachnospiraceae	ASV1889	21	11	0	0	56	0	0	0	0	29	0	0	0	5	0	2	124	0.000212871	0.375
d__Bacteria	k__norank_d__Bacteria	p__Firmicutes	c__Clostridia	o__Lachnospirales	f__Lachnospiraceae	g__unclassified_f__Lachnospiraceae	s__unclassified_f__Lachnospiraceae	ASV1833	11	27	18	33	8	0	0	6	0	0	0	0	0	6	0	0	109	0.000187121	0.4375
d__Bacteria	k__norank_d__Bacteria	p__Firmicutes	c__Clostridia	o__Lachnospirales	f__Lachnospiraceae	g__Roseburia	s__Eubacterium_plexicaudatum	ASV706	0	84	0	0	0	0	0	0	0	0	0	20	0	0	0	0	104	0.000178537	0.125
d__Bacteria	k__norank_d__Bacteria	p__Firmicutes	c__Clostridia	o__Oscillospirales	f__Ruminococcaceae	g__Eubacterium_siraeum_group	s__unclassified_g__Eubacterium_siraeum_group	ASV1268	0	74	0	7	2	0	15	2	4	1	0	0	0	0	0	0	105	0.000180254	0.4375
d__Bacteria	k__norank_d__Bacteria	p__Firmicutes	c__Clostridia	o__Peptostreptococcales-Tissierellales	f__Anaerovoracaceae	g__Eubacterium_nodatum_group	s__unclassified_g__Eubacterium_nodatum_group	ASV1285	38	0	13	11	6	0	11	21	0	3	5	0	0	0	0	0	108	0.000185404	0.5
d__Bacteria	k__norank_d__Bacteria	p__Proteobacteria	c__Gammaproteobacteria	o__Burkholderiales	f__Sutterellaceae	g__Parasutterella	s__Burkholderiales_bacterium_YL45	ASV1476	0	0	0	0	17	0	0	0	0	0	0	0	0	13	79	21	130	0.000223171	0.25
d__Bacteria	k__norank_d__Bacteria	p__Firmicutes	c__Clostridia	o__Lachnospirales	f__Lachnospiraceae	g__unclassified_f__Lachnospiraceae	s__unclassified_f__Lachnospiraceae	ASV1304	4	19	0	0	13	0	9	53	0	9	0	0	0	14	0	0	121	0.000207721	0.4375
d__Bacteria	k__norank_d__Bacteria	p__Firmicutes	c__Clostridia	o__Lachnospirales	f__Lachnospiraceae	g__unclassified_f__Lachnospiraceae	s__unclassified_f__Lachnospiraceae	ASV2043	18	0	0	39	0	0	0	0	0	0	0	0	0	61	0	0	118	0.000202571	0.1875
d__Bacteria	k__norank_d__Bacteria	p__Bacteroidota	c__Bacteroidia	o__Bacteroidales	f__Muribaculaceae	g__norank_f__Muribaculaceae	s__uncultured_bacterium_f__Muribaculaceae	ASV145	0	0	51	0	0	0	0	0	0	0	6	35	31	0	0	0	123	0.000211154	0.25
d__Bacteria	k__norank_d__Bacteria	p__Firmicutes	c__Clostridia	o__Clostridia_UCG-014	f__norank_o__Clostridia_UCG-014	g__norank_o__Clostridia_UCG-014	s__unclassified_g__norank_o__Clostridia_UCG-014	ASV647	0	0	27	0	0	0	0	0	0	0	16	56	0	0	25	0	124	0.000212871	0.25
d__Bacteria	k__norank_d__Bacteria	p__Firmicutes	c__Clostridia	o__Lachnospirales	f__Lachnospiraceae	g__Lachnospiraceae_NK4A136_group	s__unclassified_g__Lachnospiraceae_NK4A136_group	ASV649	0	0	0	0	22	0	0	48	6	0	0	54	0	0	0	0	130	0.000223171	0.25
d__Bacteria	k__norank_d__Bacteria	p__Firmicutes	c__Clostridia	o__Oscillospirales	f__Oscillospiraceae	g__UCG-005	s__uncultured_Clostridiales_bacterium_g__UCG-005	ASV1796	0	80	2	12	0	0	0	0	0	8	3	0	0	0	0	0	105	0.000180254	0.3125
d__Bacteria	k__norank_d__Bacteria	p__Firmicutes	c__Clostridia	o__Oscillospirales	f__Eubacterium_coprostanoligenes_group	g__norank_f__Eubacterium_coprostanoligenes_group	s__uncultured_bacterium_f__Eubacterium_coprostanoligenes_group	ASV1227	0	0	0	2	21	0	69	0	0	0	0	0	0	24	0	0	116	0.000199138	0.25
d__Bacteria	k__norank_d__Bacteria	p__Bacteroidota	c__Bacteroidia	o__Bacteroidales	f__Muribaculaceae	g__norank_f__Muribaculaceae	s__uncultured_bacterium_f__Muribaculaceae	ASV606	0	0	0	0	0	0	0	0	0	0	0	116	0	0	0	0	116	0.000199138	0.0625
d__Bacteria	k__norank_d__Bacteria	p__Bacteroidota	c__Bacteroidia	o__Bacteroidales	f__Muribaculaceae	g__Muribaculum	s__unclassified_g__Muribaculum	ASV1506	21	46	0	0	0	0	0	0	9	7	14	0	0	0	11	0	108	0.000185404	0.375
d__Bacteria	k__norank_d__Bacteria	p__Firmicutes	c__Clostridia	o__Lachnospirales	f__Lachnospiraceae	g__Eubacterium_xylanophilum_group	s__uncultured_bacterium_g__Eubacterium_xylanophilum_group	ASV625	0	0	0	0	26	0	12	5	0	0	0	77	0	0	0	0	120	0.000206004	0.25
d__Bacteria	k__norank_d__Bacteria	p__Bacteroidota	c__Bacteroidia	o__Bacteroidales	f__Muribaculaceae	g__norank_f__Muribaculaceae	s__uncultured_bacterium_f__Muribaculaceae	ASV1235	0	0	0	0	0	0	44	0	0	0	67	0	0	0	0	0	111	0.000190554	0.125
d__Bacteria	k__norank_d__Bacteria	p__Firmicutes	c__Clostridia	o__Clostridia_UCG-014	f__norank_o__Clostridia_UCG-014	g__norank_o__Clostridia_UCG-014	s__unclassified_g__norank_o__Clostridia_UCG-014	ASV1241	0	9	0	21	21	6	33	0	0	18	0	0	0	0	0	0	108	0.000185404	0.375
d__Bacteria	k__norank_d__Bacteria	p__Patescibacteria	c__Saccharimonadia	o__Saccharimonadales	f__Saccharimonadaceae	g__Candidatus_Saccharimonas	s__uncultured_bacterium_g__Candidatus_Saccharimonas	ASV230	0	0	73	3	0	0	0	0	0	0	0	0	13	0	11	9	109	0.000187121	0.3125
d__Bacteria	k__norank_d__Bacteria	p__Firmicutes	c__Clostridia	o__Clostridiales	f__Clostridiaceae	g__Clostridium_sensu_stricto_1	s__unclassified_g__Clostridium_sensu_stricto_1	ASV1436	0	68	0	0	0	0	2	0	0	11	0	0	0	0	0	21	102	0.000175104	0.25
d__Bacteria	k__norank_d__Bacteria	p__Firmicutes	c__Clostridia	o__Lachnospirales	f__Lachnospiraceae	g__unclassified_f__Lachnospiraceae	s__unclassified_f__Lachnospiraceae	ASV1792	0	88	0	0	0	0	0	0	0	0	0	0	0	0	0	0	88	0.00015107	0.0625
d__Bacteria	k__norank_d__Bacteria	p__Firmicutes	c__Clostridia	o__Oscillospirales	f__Ruminococcaceae	g__Eubacterium_siraeum_group	s__uncultured_bacterium_g__Eubacterium_siraeum_group	ASV836	14	0	44	0	5	0	3	0	0	13	18	7	0	4	0	0	108	0.000185404	0.5
d__Bacteria	k__norank_d__Bacteria	p__Firmicutes	c__Clostridia	o__Lachnospirales	f__Lachnospiraceae	g__norank_f__Lachnospiraceae	s__unclassified_g__norank_f__Lachnospiraceae	ASV2067	0	0	25	18	34	0	0	7	0	0	7	0	0	12	0	8	111	0.000190554	0.4375
d__Bacteria	k__norank_d__Bacteria	p__Firmicutes	c__Clostridia	o__Oscillospirales	f__Oscillospiraceae	g__unclassified_f__Oscillospiraceae	s__unclassified_f__Oscillospiraceae	ASV684	0	0	13	0	22	0	4	27	0	0	0	25	0	23	0	0	114	0.000195704	0.375
d__Bacteria	k__norank_d__Bacteria	p__Bacteroidota	c__Bacteroidia	o__Bacteroidales	f__Marinifilaceae	g__Butyricimonas	s__Butyricimonas_synergistica	ASV209	0	0	70	4	7	10	0	0	0	2	0	0	15	0	0	2	110	0.000188837	0.4375
d__Bacteria	k__norank_d__Bacteria	p__Firmicutes	c__Clostridia	o__Oscillospirales	f__Oscillospiraceae	g__unclassified_f__Oscillospiraceae	s__unclassified_f__Oscillospiraceae	ASV174	17	0	10	11	8	0	0	0	0	27	0	12	24	0	0	0	109	0.000187121	0.4375
d__Bacteria	k__norank_d__Bacteria	p__Bacteroidota	c__Bacteroidia	o__Bacteroidales	f__Muribaculaceae	g__norank_f__Muribaculaceae	s__uncultured_bacterium_f__Muribaculaceae	ASV1313	0	0	0	0	10	0	8	0	0	51	24	0	0	18	1	0	112	0.000192271	0.375
d__Bacteria	k__norank_d__Bacteria	p__Firmicutes	c__Clostridia	o__Lachnospirales	f__Lachnospiraceae	g__unclassified_f__Lachnospiraceae	s__unclassified_f__Lachnospiraceae	ASV105	0	0	0	3	46	0	0	0	0	17	8	0	45	0	0	0	119	0.000204288	0.3125
d__Bacteria	k__norank_d__Bacteria	p__Firmicutes	c__Clostridia	o__Lachnospirales	f__Lachnospiraceae	g__unclassified_f__Lachnospiraceae	s__unclassified_f__Lachnospiraceae	ASV640	0	0	40	0	0	4	0	0	0	0	0	53	0	0	0	0	97	0.00016652	0.1875
d__Bacteria	k__norank_d__Bacteria	p__Firmicutes	c__Clostridia	o__Lachnospirales	f__Lachnospiraceae	g__unclassified_f__Lachnospiraceae	s__unclassified_f__Lachnospiraceae	ASV64	0	0	20	0	0	0	0	0	0	0	0	0	96	0	0	0	116	0.000199138	0.125
d__Bacteria	k__norank_d__Bacteria	p__Firmicutes	c__Clostridia	o__Peptococcales	f__Peptococcaceae	g__norank_f__Peptococcaceae	s__uncultured_bacterium_f__Peptococcaceae	ASV405	24	2	0	15	6	1	20	2	0	5	25	3	2	0	0	0	105	0.000180254	0.6875
d__Bacteria	k__norank_d__Bacteria	p__Firmicutes	c__Clostridia	o__Lachnospirales	f__Lachnospiraceae	g__Lachnospiraceae_UCG-006	s__uncultured_bacterium_g__Lachnospiraceae_UCG-006	ASV3239	0	0	0	95	0	0	0	0	0	0	0	0	0	0	0	0	95	0.000163087	0.0625
d__Bacteria	k__norank_d__Bacteria	p__Firmicutes	c__Clostridia	o__Oscillospirales	f__Ruminococcaceae	g__Anaerotruncus	s__uncultured_bacterium_g__Anaerotruncus	ASV1852	0	19	43	16	11	0	0	0	0	0	0	0	0	0	0	0	89	0.000152787	0.25
d__Bacteria	k__norank_d__Bacteria	p__Firmicutes	c__Clostridia	o__Lachnospirales	f__Lachnospiraceae	g__Roseburia	s__unclassified_g__Roseburia	ASV1820	0	35	0	59	0	0	0	0	0	0	0	0	0	0	0	0	94	0.00016137	0.125
d__Bacteria	k__norank_d__Bacteria	p__Desulfobacterota	c__Desulfovibrionia	o__Desulfovibrionales	f__Desulfovibrionaceae	g__Bilophila	s__uncultured_bacterium_g__Bilophila	ASV788	11	30	13	15	2	0	4	9	0	4	0	8	0	0	0	0	96	0.000164803	0.5625
d__Bacteria	k__norank_d__Bacteria	p__Firmicutes	c__Clostridia	o__Lachnospirales	f__Lachnospiraceae	g__Lachnospiraceae_NK4A136_group	s__unclassified_g__Lachnospiraceae_NK4A136_group	ASV2885	52	0	0	0	44	0	0	0	0	0	0	0	0	0	0	0	96	0.000164803	0.125
d__Bacteria	k__norank_d__Bacteria	p__Bacteroidota	c__Bacteroidia	o__Bacteroidales	f__Tannerellaceae	g__Parabacteroides	s__uncultured_Bacteroidales_bacterium_g__Parabacteroides	ASV689	0	7	11	7	4	7	6	11	2	3	2	25	0	0	6	14	105	0.000180254	0.8125
d__Bacteria	k__norank_d__Bacteria	p__Firmicutes	c__Clostridia	o__Lachnospirales	f__Lachnospiraceae	g__unclassified_f__Lachnospiraceae	s__unclassified_f__Lachnospiraceae	ASV2548	0	0	74	13	0	0	0	0	0	0	0	0	0	0	0	0	87	0.000149353	0.125
d__Bacteria	k__norank_d__Bacteria	p__Actinobacteriota	c__Coriobacteriia	o__Coriobacteriales	f__Eggerthellaceae	g__Adlercreutzia	s__uncultured_bacterium_g__Adlercreutzia	ASV1824	0	35	0	0	0	0	0	0	19	14	0	0	0	0	0	34	102	0.000175104	0.25
d__Bacteria	k__norank_d__Bacteria	p__Firmicutes	c__Clostridia	o__Lachnospirales	f__Lachnospiraceae	g__unclassified_f__Lachnospiraceae	s__unclassified_f__Lachnospiraceae	ASV1526	0	0	0	76	8	0	0	0	0	0	0	0	0	0	3	0	87	0.000149353	0.1875
d__Bacteria	k__norank_d__Bacteria	p__Firmicutes	c__Clostridia	o__Oscillospirales	f__Oscillospiraceae	g__Colidextribacter	s__unclassified_g__Colidextribacter	ASV1857	15	14	13	0	5	0	0	19	0	0	0	0	0	30	0	0	96	0.000164803	0.375
d__Bacteria	k__norank_d__Bacteria	p__Firmicutes	c__Clostridia	o__Lachnospirales	f__Lachnospiraceae	g__ASF356	s__uncultured_bacterium_g__ASF356	ASV2044	0	0	0	5	0	0	0	53	0	0	0	0	0	56	0	0	114	0.000195704	0.1875
d__Bacteria	k__norank_d__Bacteria	p__Firmicutes	c__Clostridia	o__Monoglobales	f__Monoglobaceae	g__Monoglobus	s__unclassified_g__Monoglobus	ASV313	13	0	0	0	4	5	43	0	0	0	0	21	5	0	0	4	95	0.000163087	0.4375
d__Bacteria	k__norank_d__Bacteria	p__Firmicutes	c__Clostridia	o__Oscillospirales	f__Ruminococcaceae	g__unclassified_f__Ruminococcaceae	s__unclassified_f__Ruminococcaceae	ASV740	10	0	5	31	11	0	0	3	7	0	1	13	0	8	6	0	95	0.000163087	0.625
d__Bacteria	k__norank_d__Bacteria	p__Firmicutes	c__Clostridia	o__Lachnospirales	f__Lachnospiraceae	g__Lachnospiraceae_NK4A136_group	s__unclassified_g__Lachnospiraceae_NK4A136_group	ASV3118	0	0	0	0	0	0	0	111	0	0	0	0	0	0	0	0	111	0.000190554	0.0625
d__Bacteria	k__norank_d__Bacteria	p__Firmicutes	c__Clostridia	o__Lachnospirales	f__Lachnospiraceae	g__norank_f__Lachnospiraceae	s__uncultured_bacterium_f__Lachnospiraceae	ASV2547	0	0	85	0	8	0	0	0	0	0	0	0	0	0	0	0	93	0.000159653	0.125
d__Bacteria	k__norank_d__Bacteria	p__Firmicutes	c__Clostridia	o__Lachnospirales	f__Lachnospiraceae	g__unclassified_f__Lachnospiraceae	s__unclassified_f__Lachnospiraceae	ASV1572	0	0	0	33	0	0	0	43	0	0	0	0	0	17	2	0	95	0.000163087	0.25
d__Bacteria	k__norank_d__Bacteria	p__Firmicutes	c__Clostridia	o__Lachnospirales	f__Lachnospiraceae	g__unclassified_f__Lachnospiraceae	s__unclassified_f__Lachnospiraceae	ASV2557	0	0	67	0	23	0	0	10	0	0	0	0	0	0	0	0	100	0.00017167	0.1875
d__Bacteria	k__norank_d__Bacteria	p__Firmicutes	c__Clostridia	o__Lachnospirales	f__Lachnospiraceae	g__unclassified_f__Lachnospiraceae	s__unclassified_f__Lachnospiraceae	ASV2040	0	0	31	0	8	0	0	0	0	0	0	0	0	75	0	0	114	0.000195704	0.1875
d__Bacteria	k__norank_d__Bacteria	p__Firmicutes	c__Clostridia	o__Lachnospirales	f__Lachnospiraceae	g__unclassified_f__Lachnospiraceae	s__unclassified_f__Lachnospiraceae	ASV1847	14	20	30	0	0	0	0	0	0	11	9	0	0	0	0	5	89	0.000152787	0.375
d__Bacteria	k__norank_d__Bacteria	p__Firmicutes	c__Clostridia	o__Peptostreptococcales-Tissierellales	f__Peptostreptococcaceae	g__Romboutsia	s__unclassified_g__Romboutsia	ASV1342	0	83	0	0	0	0	6	0	0	0	0	0	0	0	0	0	89	0.000152787	0.125
d__Bacteria	k__norank_d__Bacteria	p__Actinobacteriota	c__Coriobacteriia	o__Coriobacteriales	f__Eggerthellaceae	g__Enterorhabdus	s__uncultured_bacterium_g__Enterorhabdus	ASV1229	0	0	0	0	10	13	57	11	0	0	0	0	0	0	0	0	91	0.00015622	0.25
d__Bacteria	k__norank_d__Bacteria	p__Firmicutes	c__Clostridia	o__Oscillospirales	f__Ruminococcaceae	g__unclassified_f__Ruminococcaceae	s__unclassified_f__Ruminococcaceae	ASV189	23	0	14	9	5	3	0	6	3	3	6	0	21	0	13	0	106	0.000181971	0.6875
d__Bacteria	k__norank_d__Bacteria	p__Firmicutes	c__Clostridia	o__Oscillospirales	f__UCG-010	g__norank_f__UCG-010	s__unclassified_g__norank_f__UCG-010	ASV185	10	11	7	5	5	9	22	0	0	0	3	4	22	0	1	0	99	0.000169954	0.6875
d__Bacteria	k__norank_d__Bacteria	p__Firmicutes	c__Clostridia	o__Lachnospirales	f__Lachnospiraceae	g__A2	s__uncultured_bacterium_g__A2	ASV1813	0	36	0	7	12	0	0	12	0	4	0	0	0	25	0	0	96	0.000164803	0.375
d__Bacteria	k__norank_d__Bacteria	p__Firmicutes	c__Clostridia	o__Clostridia_UCG-014	f__norank_o__Clostridia_UCG-014	g__norank_o__Clostridia_UCG-014	s__unclassified_g__norank_o__Clostridia_UCG-014	ASV148	23	0	0	0	0	0	0	0	0	0	0	48	32	0	0	0	103	0.00017682	0.1875
d__Bacteria	k__norank_d__Bacteria	p__Firmicutes	c__Clostridia	o__Lachnospirales	f__Lachnospiraceae	g__unclassified_f__Lachnospiraceae	s__unclassified_f__Lachnospiraceae	ASV1803	0	57	30	0	0	0	0	0	0	0	0	0	0	0	0	0	87	0.000149353	0.125
d__Bacteria	k__norank_d__Bacteria	p__Firmicutes	c__Clostridia	o__Oscillospirales	f__Oscillospiraceae	g__norank_f__Oscillospiraceae	s__unclassified_f__Oscillospiraceae	ASV1297	28	15	0	11	7	0	11	14	0	0	0	0	0	0	4	0	90	0.000154503	0.4375
d__Bacteria	k__norank_d__Bacteria	p__Firmicutes	c__Clostridia	o__Oscillospirales	f__Ruminococcaceae	g__unclassified_f__Ruminococcaceae	s__unclassified_f__Ruminococcaceae	ASV896	0	26	14	4	16	0	0	3	0	1	3	4	0	21	0	4	96	0.000164803	0.625
d__Bacteria	k__norank_d__Bacteria	p__Firmicutes	c__Clostridia	o__Oscillospirales	f__Oscillospiraceae	g__unclassified_f__Oscillospiraceae	s__unclassified_f__Oscillospiraceae	ASV644	0	0	0	0	0	0	16	0	0	23	12	53	0	0	0	0	104	0.000178537	0.25
d__Bacteria	k__norank_d__Bacteria	p__Firmicutes	c__Clostridia	o__Lachnospirales	f__Lachnospiraceae	g__unclassified_f__Lachnospiraceae	s__unclassified_f__Lachnospiraceae	ASV1878	0	14	6	0	17	0	0	65	0	0	0	0	0	0	0	0	102	0.000175104	0.25
d__Bacteria	k__norank_d__Bacteria	p__Firmicutes	c__Bacilli	o__Erysipelotrichales	f__Erysipelotrichaceae	g__Faecalibaculum	s__unclassified_g__Faecalibaculum	ASV672	0	14	5	0	5	1	0	5	0	3	0	33	0	11	8	5	90	0.000154503	0.625
d__Bacteria	k__norank_d__Bacteria	p__Firmicutes	c__Clostridia	o__Clostridia_UCG-014	f__norank_o__Clostridia_UCG-014	g__norank_o__Clostridia_UCG-014	s__uncultured_bacterium_o__Clostridia_UCG-014	ASV2378	25	0	0	0	0	0	0	0	0	0	66	0	0	0	0	0	91	0.00015622	0.125
d__Bacteria	k__norank_d__Bacteria	p__Firmicutes	c__Clostridia	o__Lachnospirales	f__Lachnospiraceae	g__unclassified_f__Lachnospiraceae	s__unclassified_f__Lachnospiraceae	ASV1319	0	0	0	0	92	0	7	0	0	0	0	0	0	0	0	0	99	0.000169954	0.125
d__Bacteria	k__norank_d__Bacteria	p__Proteobacteria	c__Gammaproteobacteria	o__Enterobacterales	f__Enterobacteriaceae	g__Klebsiella	s__unclassified_g__Klebsiella	ASV2545	0	0	90	0	0	0	0	0	0	0	0	0	0	0	0	0	90	0.000154503	0.0625
d__Bacteria	k__norank_d__Bacteria	p__Firmicutes	c__Clostridia	o__Lachnospirales	f__Lachnospiraceae	g__Lachnospiraceae_NK4A136_group	s__unclassified_g__Lachnospiraceae_NK4A136_group	ASV802	0	13	8	2	40	0	0	0	0	0	0	5	0	13	0	5	86	0.000147636	0.4375
d__Bacteria	k__norank_d__Bacteria	p__Firmicutes	c__Clostridia	o__Clostridia_UCG-014	f__norank_o__Clostridia_UCG-014	g__norank_o__Clostridia_UCG-014	s__unclassified_g__norank_o__Clostridia_UCG-014	ASV2151	0	0	0	28	0	0	0	5	0	14	38	0	0	4	0	0	89	0.000152787	0.3125
d__Bacteria	k__norank_d__Bacteria	p__Firmicutes	c__Clostridia	o__Oscillospirales	f__Oscillospiraceae	g__norank_f__Oscillospiraceae	s__uncultured_Oscillospira_sp.	ASV695	22	0	5	0	0	0	5	13	0	10	0	23	0	0	6	6	90	0.000154503	0.5
d__Bacteria	k__norank_d__Bacteria	p__Firmicutes	c__Clostridia	o__Lachnospirales	f__Lachnospiraceae	g__Roseburia	s__unclassified_g__Roseburia	ASV615	0	0	0	0	0	0	0	0	0	0	0	102	0	0	0	0	102	0.000175104	0.0625
d__Bacteria	k__norank_d__Bacteria	p__Proteobacteria	c__Gammaproteobacteria	o__Enterobacterales	f__Enterobacteriaceae	g__Klebsiella	s__unclassified_g__Klebsiella	ASV2546	0	0	85	0	0	0	0	0	0	0	0	0	0	0	0	0	85	0.00014592	0.0625
d__Bacteria	k__norank_d__Bacteria	p__Deferribacterota	c__Deferribacteres	o__Deferribacterales	f__Deferribacteraceae	g__Mucispirillum	s__uncultured_bacterium_g__Mucispirillum	ASV270	8	0	0	0	3	0	0	0	28	0	3	30	8	8	0	13	101	0.000173387	0.5
d__Bacteria	k__norank_d__Bacteria	p__Firmicutes	c__Clostridia	o__Lachnospirales	f__Lachnospiraceae	g__unclassified_f__Lachnospiraceae	s__unclassified_f__Lachnospiraceae	ASV730	9	0	0	14	20	0	0	19	0	9	0	17	0	12	0	0	100	0.00017167	0.4375
d__Bacteria	k__norank_d__Bacteria	p__Actinobacteriota	c__Coriobacteriia	o__Coriobacteriales	f__Eggerthellaceae	g__Enterorhabdus	s__Adlercreutzia_mucosicola	ASV2274	0	0	17	0	0	0	0	23	10	0	0	0	0	0	0	50	100	0.00017167	0.25
d__Bacteria	k__norank_d__Bacteria	p__Proteobacteria	c__Gammaproteobacteria	o__Burkholderiales	f__Alcaligenaceae	g__Paenalcaligenes	s__unclassified_g__Paenalcaligenes	ASV1290	0	0	0	0	22	8	7	48	0	0	0	0	0	0	0	0	85	0.00014592	0.25
d__Bacteria	k__norank_d__Bacteria	p__Firmicutes	c__Bacilli	o__Lactobacillales	f__Streptococcaceae	g__Lactococcus	s__unclassified_g__Lactococcus	ASV158	23	4	0	0	2	11	2	0	8	9	0	0	27	11	0	0	97	0.00016652	0.5625
d__Bacteria	k__norank_d__Bacteria	p__Firmicutes	c__Clostridia	o__Lachnospirales	f__Lachnospiraceae	g__unclassified_f__Lachnospiraceae	s__unclassified_f__Lachnospiraceae	ASV1845	0	17	49	0	0	0	0	0	0	0	0	0	0	21	0	0	87	0.000149353	0.1875
d__Bacteria	k__norank_d__Bacteria	p__Bacteroidota	c__Bacteroidia	o__Bacteroidales	f__Rikenellaceae	g__Rikenellaceae_RC9_gut_group	s__uncultured_organism_g__Rikenellaceae_RC9_gut_group	ASV54	0	0	0	0	0	0	0	0	0	0	0	0	111	0	0	0	111	0.000190554	0.0625
d__Bacteria	k__norank_d__Bacteria	p__Firmicutes	c__Clostridia	o__Lachnospirales	f__Lachnospiraceae	g__Lachnospiraceae_NK4A136_group	s__unclassified_g__Lachnospiraceae_NK4A136_group	ASV1276	0	0	0	0	80	0	13	0	0	0	0	0	0	0	0	0	93	0.000159653	0.125
d__Bacteria	k__norank_d__Bacteria	p__Bacteroidota	c__Bacteroidia	o__Bacteroidales	f__Muribaculaceae	g__norank_f__Muribaculaceae	s__uncultured_Bacteroidales_bacterium_f__Muribaculaceae	ASV636	0	0	0	0	0	0	0	30	0	0	0	71	0	0	0	0	101	0.000173387	0.125
d__Bacteria	k__norank_d__Bacteria	p__Firmicutes	c__Clostridia	o__Oscillospirales	f__Oscillospiraceae	g__Oscillibacter	s__uncultured_bacterium_g__Oscillibacter	ASV713	9	11	18	0	7	0	0	8	0	10	0	20	0	7	0	0	90	0.000154503	0.5
d__Bacteria	k__norank_d__Bacteria	p__Firmicutes	c__Clostridia	o__Lachnospirales	f__Lachnospiraceae	g__Lachnospiraceae_NK4A136_group	s__unclassified_g__Lachnospiraceae_NK4A136_group	ASV1514	0	67	0	0	0	0	0	6	0	0	0	0	0	0	9	0	82	0.00014077	0.1875
d__Bacteria	k__norank_d__Bacteria	p__Firmicutes	c__Clostridia	o__Lachnospirales	f__Lachnospiraceae	g__Roseburia	s__uncultured_bacterium_g__Roseburia	ASV1552	0	34	12	0	22	0	0	13	0	0	0	0	0	0	2	0	83	0.000142486	0.3125
d__Bacteria	k__norank_d__Bacteria	p__Firmicutes	c__Clostridia	o__Lachnospirales	f__Lachnospiraceae	g__Roseburia	s__unclassified_g__Roseburia	ASV1757	86	0	0	0	0	2	0	0	0	7	0	0	0	0	0	0	95	0.000163087	0.1875
d__Bacteria	k__norank_d__Bacteria	p__Firmicutes	c__Clostridia	o__Clostridia_UCG-014	f__norank_o__Clostridia_UCG-014	g__norank_o__Clostridia_UCG-014	s__unclassified_o__Clostridia_UCG-014	ASV1795	0	77	0	0	0	0	0	0	0	0	0	0	0	0	0	0	77	0.000132186	0.0625
d__Bacteria	k__norank_d__Bacteria	p__Firmicutes	c__Clostridia	o__Lachnospirales	f__Lachnospiraceae	g__Lachnospiraceae_NK4A136_group	s__Lachnospiraceae_bacterium_COE1	ASV1272	0	0	63	0	0	0	18	0	0	0	0	0	0	0	0	0	81	0.000139053	0.125
d__Bacteria	k__norank_d__Bacteria	p__Patescibacteria	c__Saccharimonadia	o__Saccharimonadales	f__Saccharimonadaceae	g__Candidatus_Saccharimonas	s__uncultured_bacterium_g__Candidatus_Saccharimonas	ASV2377	0	0	0	0	0	0	0	0	0	0	85	0	0	0	0	0	85	0.00014592	0.0625
d__Bacteria	k__norank_d__Bacteria	p__Firmicutes	c__Clostridia	o__Lachnospirales	f__Lachnospiraceae	g__Lachnospiraceae_NK4A136_group	s__unclassified_g__Lachnospiraceae_NK4A136_group	ASV2882	0	0	0	0	73	0	0	23	0	0	0	0	0	0	0	0	96	0.000164803	0.125
d__Bacteria	k__norank_d__Bacteria	p__Firmicutes	c__Clostridia	o__Oscillospirales	f__Eubacterium_coprostanoligenes_group	g__norank_f__Eubacterium_coprostanoligenes_group	s__unclassified_g__norank_f__Eubacterium_coprostanoligenes_group	ASV496	0	24	32	0	0	5	0	0	0	0	0	10	1	21	0	0	93	0.000159653	0.375
d__Bacteria	k__norank_d__Bacteria	p__Firmicutes	c__Clostridia	o__Lachnospirales	f__Lachnospiraceae	g__norank_f__Lachnospiraceae	s__uncultured_bacterium_f__Lachnospiraceae	ASV1324	0	53	0	0	0	0	9	17	0	0	4	0	0	0	0	0	83	0.000142486	0.25
d__Bacteria	k__norank_d__Bacteria	p__Firmicutes	c__Clostridia	o__Lachnospirales	f__Lachnospiraceae	g__unclassified_f__Lachnospiraceae	s__unclassified_f__Lachnospiraceae	ASV744	0	0	14	0	19	0	36	0	0	0	0	14	0	0	0	0	83	0.000142486	0.25
d__Bacteria	k__norank_d__Bacteria	p__Firmicutes	c__Clostridia	o__Lachnospirales	f__Lachnospiraceae	g__Lachnospiraceae_NK4A136_group	s__unclassified_g__Lachnospiraceae_NK4A136_group	ASV314	0	0	56	0	0	5	0	0	4	0	0	0	6	18	0	0	89	0.000152787	0.3125
d__Bacteria	k__norank_d__Bacteria	p__Firmicutes	c__Bacilli	o__Lactobacillales	f__Lactobacillaceae	g__Lactobacillus	s__unclassified_g__Lactobacillus	ASV3562	0	0	0	0	0	0	0	0	96	0	0	0	0	0	0	0	96	0.000164803	0.0625
d__Bacteria	k__norank_d__Bacteria	p__Firmicutes	c__Clostridia	o__Lachnospirales	f__Lachnospiraceae	g__Blautia	s__unclassified_g__Blautia	ASV2884	0	0	0	24	63	0	0	0	0	0	0	0	0	0	0	0	87	0.000149353	0.125
d__Bacteria	k__norank_d__Bacteria	p__Firmicutes	c__Clostridia	o__Clostridia_UCG-014	f__norank_o__Clostridia_UCG-014	g__norank_o__Clostridia_UCG-014	s__uncultured_bacterium_o__Clostridia_UCG-014	ASV2270	0	0	0	0	0	0	0	0	0	0	0	0	0	0	0	88	88	0.00015107	0.0625
d__Bacteria	k__norank_d__Bacteria	p__Desulfobacterota	c__Desulfovibrionia	o__Desulfovibrionales	f__Desulfovibrionaceae	g__Desulfovibrio	s__unclassified_g__Desulfovibrio	ASV186	0	2	0	4	3	0	7	0	32	0	13	0	19	0	0	12	92	0.000157937	0.5
d__Bacteria	k__norank_d__Bacteria	p__Firmicutes	c__Clostridia	o__Clostridia_UCG-014	f__norank_o__Clostridia_UCG-014	g__norank_o__Clostridia_UCG-014	s__unclassified_o__Clostridia_UCG-014	ASV126	0	0	31	0	0	0	0	0	0	21	0	0	35	0	0	0	87	0.000149353	0.1875
d__Bacteria	k__norank_d__Bacteria	p__Firmicutes	c__Clostridia	o__Clostridia_vadinBB60_group	f__norank_o__Clostridia_vadinBB60_group	g__norank_o__Clostridia_vadinBB60_group	s__uncultured_Clostridia_bacterium_o__Clostridia_vadinBB60_group	ASV1974	3	3	72	0	4	0	0	0	0	0	0	0	0	0	0	0	82	0.00014077	0.25
d__Bacteria	k__norank_d__Bacteria	p__Firmicutes	c__Clostridia	o__Lachnospirales	f__Lachnospiraceae	g__Lachnospiraceae_UCG-006	s__unclassified_g__Lachnospiraceae_UCG-006	ASV718	5	0	0	5	7	0	9	20	0	0	0	20	0	15	10	0	91	0.00015622	0.5
d__Bacteria	k__norank_d__Bacteria	p__Firmicutes	c__Clostridia	o__Lachnospirales	f__Lachnospiraceae	g__Lachnospiraceae_UCG-001	s__unclassified_g__Lachnospiraceae_UCG-001	ASV1797	0	80	0	0	0	0	0	0	0	0	0	0	0	0	0	0	80	0.000137336	0.0625
d__Bacteria	k__norank_d__Bacteria	p__Firmicutes	c__Clostridia	o__Oscillospirales	f__Oscillospiraceae	g__UCG-005	s__unclassified_g__UCG-005	ASV122	0	0	21	0	0	15	0	0	0	0	13	0	41	0	0	0	90	0.000154503	0.25
d__Bacteria	k__norank_d__Bacteria	p__Firmicutes	c__Clostridia	o__Oscillospirales	f__Ruminococcaceae	g__norank_f__Ruminococcaceae	s__unclassified_g__norank_f__Ruminococcaceae	ASV846	0	0	0	10	23	0	13	5	0	0	0	6	0	24	0	0	81	0.000139053	0.375
d__Bacteria	k__norank_d__Bacteria	p__Bacteroidota	c__Bacteroidia	o__Bacteroidales	f__Muribaculaceae	g__norank_f__Muribaculaceae	s__uncultured_bacterium_f__Muribaculaceae	ASV130	0	0	16	0	0	0	0	0	0	0	0	0	38	0	0	40	94	0.00016137	0.1875
d__Bacteria	k__norank_d__Bacteria	p__Firmicutes	c__Clostridia	o__Lachnospirales	f__Lachnospiraceae	g__GCA-900066575	s__uncultured_bacterium_g__GCA-900066575	ASV2549	0	0	71	0	0	0	0	0	0	0	0	0	0	0	0	0	71	0.000121886	0.0625
d__Bacteria	k__norank_d__Bacteria	p__Bacteroidota	c__Bacteroidia	o__Bacteroidales	f__Tannerellaceae	g__Parabacteroides	s__unclassified_g__Parabacteroides	ASV102	0	0	14	0	0	24	0	0	0	0	0	0	51	0	0	0	89	0.000152787	0.1875
d__Bacteria	k__norank_d__Bacteria	p__Firmicutes	c__Clostridia	o__Lachnospirales	f__Lachnospiraceae	g__norank_f__Lachnospiraceae	s__Clostridium_sp._Culture-41	ASV767	3	0	0	34	11	0	0	5	0	8	0	10	0	0	0	8	79	0.00013562	0.4375
d__Bacteria	k__norank_d__Bacteria	p__Firmicutes	c__Clostridia	o__Clostridia_UCG-014	f__norank_o__Clostridia_UCG-014	g__norank_o__Clostridia_UCG-014	s__unclassified_g__norank_o__Clostridia_UCG-014	ASV3357	61	0	0	0	0	0	0	0	0	9	0	0	0	0	0	0	70	0.000120169	0.125
d__Bacteria	k__norank_d__Bacteria	p__Firmicutes	c__Clostridia	o__Oscillospirales	f__Ruminococcaceae	g__Ruminococcus	s__unclassified_g__Ruminococcus	ASV3240	0	0	0	76	0	0	0	0	0	0	0	0	0	0	0	0	76	0.000130469	0.0625
d__Bacteria	k__norank_d__Bacteria	p__Firmicutes	c__Clostridia	o__Oscillospirales	f__Oscillospiraceae	g__Colidextribacter	s__unclassified_g__Colidextribacter	ASV196	0	13	14	0	0	13	0	0	0	0	0	0	19	0	0	21	80	0.000137336	0.3125
d__Bacteria	k__norank_d__Bacteria	p__Firmicutes	c__Clostridia	o__Oscillospirales	f__Oscillospiraceae	g__norank_f__Oscillospiraceae	s__unclassified_g__norank_f__Oscillospiraceae	ASV86	0	0	13	0	0	0	0	0	0	13	0	0	71	0	0	0	97	0.00016652	0.1875
d__Bacteria	k__norank_d__Bacteria	p__Firmicutes	c__Clostridia	o__Lachnospirales	f__Lachnospiraceae	g__Lachnospiraceae_NK4A136_group	s__Lachnospiraceae_bacterium_A4	ASV3119	0	0	0	0	0	0	0	82	0	0	0	0	0	0	0	0	82	0.00014077	0.0625
d__Bacteria	k__norank_d__Bacteria	p__Actinobacteriota	c__Coriobacteriia	o__Coriobacteriales	f__Eggerthellaceae	g__Enterorhabdus	s__unclassified_g__Enterorhabdus	ASV1488	0	25	8	0	0	0	0	0	6	0	0	0	0	0	19	23	81	0.000139053	0.3125
d__Bacteria	k__norank_d__Bacteria	p__Firmicutes	c__Clostridia	o__Oscillospirales	f__Ruminococcaceae	g__unclassified_f__Ruminococcaceae	s__unclassified_f__Ruminococcaceae	ASV2068	0	0	23	0	10	0	0	21	0	14	0	0	0	12	0	0	80	0.000137336	0.3125
d__Bacteria	k__norank_d__Bacteria	p__Bacteroidota	c__Bacteroidia	o__Bacteroidales	f__Rikenellaceae	g__Alistipes	s__uncultured_bacterium_g__Alistipes	ASV1249	0	16	2	0	4	0	23	14	0	2	0	0	0	0	2	8	71	0.000121886	0.5
d__Bacteria	k__norank_d__Bacteria	p__Firmicutes	c__Bacilli	o__Erysipelotrichales	f__Erysipelotrichaceae	g__Dubosiella	s__uncultured_bacterium_g__Dubosiella	ASV1487	0	0	0	0	0	0	0	0	0	0	0	0	0	0	22	66	88	0.00015107	0.125
d__Bacteria	k__norank_d__Bacteria	p__Firmicutes	c__Clostridia	o__Oscillospirales	f__Butyricicoccaceae	g__Butyricicoccus	s__uncultured_bacterium_g__Butyricicoccus	ASV1512	0	0	0	28	0	0	0	37	0	0	0	0	0	8	8	0	81	0.000139053	0.25
d__Bacteria	k__norank_d__Bacteria	p__Firmicutes	c__Clostridia	o__Lachnospirales	f__Lachnospiraceae	g__unclassified_f__Lachnospiraceae	s__unclassified_f__Lachnospiraceae	ASV1817	0	40	0	0	0	0	0	34	0	0	0	0	0	0	0	0	74	0.000127036	0.125
d__Bacteria	k__norank_d__Bacteria	p__Bacteroidota	c__Bacteroidia	o__Bacteroidales	f__Bacteroidaceae	g__Bacteroides	s__unclassified_g__Bacteroides	ASV1426	0	0	10	0	0	0	2	0	0	0	0	0	0	0	0	64	76	0.000130469	0.1875
d__Bacteria	k__norank_d__Bacteria	p__Firmicutes	c__Clostridia	o__Oscillospirales	f__Oscillospiraceae	g__unclassified_f__Oscillospiraceae	s__unclassified_f__Oscillospiraceae	ASV2279	23	0	0	16	0	0	0	0	0	0	0	0	0	0	0	29	68	0.000116736	0.1875
d__Bacteria	k__norank_d__Bacteria	p__Bacteroidota	c__Bacteroidia	o__Bacteroidales	f__Muribaculaceae	g__norank_f__Muribaculaceae	s__uncultured_bacterium_f__Muribaculaceae	ASV623	0	0	0	0	0	0	0	0	0	0	0	90	0	0	0	0	90	0.000154503	0.0625
d__Bacteria	k__norank_d__Bacteria	p__Firmicutes	c__Clostridia	o__Oscillospirales	f__Oscillospiraceae	g__norank_f__Oscillospiraceae	s__uncultured_bacterium_f__Oscillospiraceae	ASV1848	0	21	9	20	0	0	0	0	0	0	18	0	0	0	0	0	68	0.000116736	0.25
d__Bacteria	k__norank_d__Bacteria	p__Firmicutes	c__Clostridia	o__Oscillospirales	f__Ruminococcaceae	g__Ruminococcus	s__Ruminococcus_flavefaciens	ASV249	0	0	0	0	0	0	0	0	0	0	0	0	9	88	0	0	97	0.00016652	0.125
d__Bacteria	k__norank_d__Bacteria	p__Bacteroidota	c__Bacteroidia	o__Bacteroidales	f__Prevotellaceae	g__unclassified_f__Prevotellaceae	s__unclassified_f__Prevotellaceae	ASV693	0	0	0	0	31	2	5	0	0	0	0	24	0	8	3	3	76	0.000130469	0.4375
d__Bacteria	k__norank_d__Bacteria	p__Firmicutes	c__Clostridia	o__Oscillospirales	f__Ruminococcaceae	g__Paludicola	s__uncultured_bacterium_g__Paludicola	ASV173	9	0	2	18	3	0	8	0	0	2	0	0	23	0	6	3	74	0.000127036	0.5625
d__Bacteria	k__norank_d__Bacteria	p__Firmicutes	c__Clostridia	o__Oscillospirales	f__UCG-010	g__norank_f__UCG-010	s__unclassified_f__UCG-010	ASV2074	0	0	57	0	0	0	0	0	0	0	0	0	0	10	0	0	67	0.000115019	0.125
d__Bacteria	k__norank_d__Bacteria	p__Firmicutes	c__Clostridia	o__Lachnospirales	f__Lachnospiraceae	g__unclassified_f__Lachnospiraceae	s__unclassified_f__Lachnospiraceae	ASV2550	0	0	68	0	0	0	0	0	0	0	0	0	0	0	0	0	68	0.000116736	0.0625
d__Bacteria	k__norank_d__Bacteria	p__Proteobacteria	c__Gammaproteobacteria	o__Aeromonadales	f__Aeromonadaceae	g__Oceanisphaera	s__uncultured_bacterium_g__Oceanisphaera	ASV2886	0	0	0	0	36	0	0	44	0	0	0	0	0	0	0	0	80	0.000137336	0.125
d__Bacteria	k__norank_d__Bacteria	p__Firmicutes	c__Clostridia	o__Clostridia_UCG-014	f__norank_o__Clostridia_UCG-014	g__norank_o__Clostridia_UCG-014	s__unclassified_g__norank_o__Clostridia_UCG-014	ASV811	0	0	12	20	0	4	10	0	0	0	0	8	0	21	0	0	75	0.000128753	0.375
d__Bacteria	k__norank_d__Bacteria	p__Firmicutes	c__Clostridia	o__Lachnospirales	f__Lachnospiraceae	g__unclassified_f__Lachnospiraceae	s__unclassified_f__Lachnospiraceae	ASV708	0	38	0	0	0	0	0	0	0	0	0	19	0	12	0	0	69	0.000118452	0.1875
d__Bacteria	k__norank_d__Bacteria	p__Firmicutes	c__Clostridia	o__Lachnospirales	f__Lachnospiraceae	g__Lachnospiraceae_NK4A136_group	s__unclassified_g__Lachnospiraceae_NK4A136_group	ASV2880	0	0	0	0	84	0	0	0	0	0	0	0	0	0	0	0	84	0.000144203	0.0625
d__Bacteria	k__norank_d__Bacteria	p__Bacteroidota	c__Bacteroidia	o__Bacteroidales	f__Muribaculaceae	g__norank_f__Muribaculaceae	s__unclassified_g__norank_f__Muribaculaceae	ASV1592	0	0	12	0	13	10	0	0	0	48	0	0	0	0	0	0	83	0.000142486	0.25
d__Bacteria	k__norank_d__Bacteria	p__Firmicutes	c__Clostridia	o__Oscillospirales	f__Ruminococcaceae	g__unclassified_f__Ruminococcaceae	s__unclassified_f__Ruminococcaceae	ASV1501	0	0	6	19	17	0	0	0	0	0	3	0	0	14	12	4	75	0.000128753	0.4375
d__Bacteria	k__norank_d__Bacteria	p__Firmicutes	c__Clostridia	o__Lachnospirales	f__Lachnospiraceae	g__unclassified_f__Lachnospiraceae	s__unclassified_f__Lachnospiraceae	ASV1834	0	24	34	0	0	0	0	0	0	0	0	0	0	0	0	0	58	9.96e-05	0.125
d__Bacteria	k__norank_d__Bacteria	p__Firmicutes	c__Clostridia	o__Lachnospirales	f__Lachnospiraceae	g__unclassified_f__Lachnospiraceae	s__unclassified_f__Lachnospiraceae	ASV1263	7	14	5	0	0	0	20	5	0	0	7	0	0	0	0	13	71	0.000121886	0.4375
d__Bacteria	k__norank_d__Bacteria	p__Bacteroidota	c__Bacteroidia	o__Bacteroidales	f__Rikenellaceae	g__Alistipes	s__uncultured_bacterium_g__Alistipes	ASV1247	0	0	0	0	0	0	30	0	0	0	21	0	0	0	0	23	74	0.000127036	0.1875
d__Bacteria	k__norank_d__Bacteria	p__Firmicutes	c__Clostridia	o__Lachnospirales	f__Lachnospiraceae	g__unclassified_f__Lachnospiraceae	s__unclassified_f__Lachnospiraceae	ASV2551	0	0	68	0	0	0	0	0	0	0	0	0	0	0	0	0	68	0.000116736	0.0625
d__Bacteria	k__norank_d__Bacteria	p__Firmicutes	c__Clostridia	o__Clostridia_UCG-014	f__norank_o__Clostridia_UCG-014	g__norank_o__Clostridia_UCG-014	s__uncultured_bacterium_o__Clostridia_UCG-014	ASV3175	0	0	0	0	0	0	0	3	57	20	0	0	0	0	0	0	80	0.000137336	0.1875
d__Bacteria	k__norank_d__Bacteria	p__Firmicutes	c__Clostridia	o__Oscillospirales	f__Ruminococcaceae	g__norank_f__Ruminococcaceae	s__unclassified_g__norank_f__Ruminococcaceae	ASV227	20	12	0	17	0	0	8	0	0	0	6	0	11	0	0	0	74	0.000127036	0.375
d__Bacteria	k__norank_d__Bacteria	p__Firmicutes	c__Bacilli	o__Acholeplasmatales	f__Acholeplasmataceae	g__Anaeroplasma	s__uncultured_bacterium_g__Anaeroplasma	ASV79	2	0	0	4	0	0	0	0	0	0	4	0	75	6	0	0	91	0.00015622	0.3125
d__Bacteria	k__norank_d__Bacteria	p__Firmicutes	c__Clostridia	o__Clostridia_UCG-014	f__norank_o__Clostridia_UCG-014	g__norank_o__Clostridia_UCG-014	s__unclassified_g__norank_o__Clostridia_UCG-014	ASV628	0	0	0	2	0	0	0	0	0	0	0	69	0	0	0	0	71	0.000121886	0.125
d__Bacteria	k__norank_d__Bacteria	p__Firmicutes	c__Bacilli	o__Bacillales	f__Bacillaceae	g__Bacillus	s__Lactobacillus_vaginalis_g__Bacillus	ASV1599	68	0	0	0	0	9	0	0	0	0	0	0	0	0	0	0	77	0.000132186	0.125
d__Bacteria	k__norank_d__Bacteria	p__Firmicutes	c__Bacilli	o__Lactobacillales	f__Streptococcaceae	g__Streptococcus	s__Streptococcus_danieliae	ASV234	13	0	7	4	1	0	0	15	10	0	6	0	11	4	3	0	74	0.000127036	0.625
d__Bacteria	k__norank_d__Bacteria	p__Firmicutes	c__Clostridia	o__Oscillospirales	f__Ruminococcaceae	g__norank_f__Ruminococcaceae	s__unclassified_g__norank_f__Ruminococcaceae	ASV1855	0	17	0	42	0	0	0	0	0	0	2	0	0	0	0	0	61	0.000104719	0.1875
d__Bacteria	k__norank_d__Bacteria	p__Firmicutes	c__Bacilli	o__Staphylococcales	f__Staphylococcaceae	g__Jeotgalicoccus	s__unclassified_g__Jeotgalicoccus	ASV2888	0	0	0	0	31	0	0	47	0	0	0	0	0	0	0	0	78	0.000133903	0.125
d__Bacteria	k__norank_d__Bacteria	p__Firmicutes	c__Clostridia	o__Lachnospirales	f__Lachnospiraceae	g__unclassified_f__Lachnospiraceae	s__unclassified_f__Lachnospiraceae	ASV2552	0	0	61	0	0	0	0	0	0	0	0	0	0	0	0	0	61	0.000104719	0.0625
d__Bacteria	k__norank_d__Bacteria	p__Firmicutes	c__Clostridia	o__Oscillospirales	f__Oscillospiraceae	g__unclassified_f__Oscillospiraceae	s__unclassified_f__Oscillospiraceae	ASV1830	20	28	0	0	11	0	0	0	0	0	8	0	0	0	0	0	67	0.000115019	0.25
d__Bacteria	k__norank_d__Bacteria	p__Firmicutes	c__Clostridia	o__Lachnospirales	f__Lachnospiraceae	g__GCA-900066575	s__uncultured_bacterium_g__GCA-900066575	ASV1347	0	0	0	67	0	0	5	0	0	0	0	0	0	0	0	0	72	0.000123603	0.125
d__Bacteria	k__norank_d__Bacteria	p__Firmicutes	c__Clostridia	o__Clostridia_vadinBB60_group	f__norank_o__Clostridia_vadinBB60_group	g__norank_o__Clostridia_vadinBB60_group	s__uncultured_bacterium_o__Clostridia_vadinBB60_group	ASV2558	0	0	63	0	0	0	0	5	0	0	0	0	0	0	0	0	68	0.000116736	0.125
d__Bacteria	k__norank_d__Bacteria	p__Firmicutes	c__Clostridia	o__Lachnospirales	f__Lachnospiraceae	g__Lachnospiraceae_NK4A136_group	s__unclassified_g__Lachnospiraceae_NK4A136_group	ASV2553	0	0	63	0	0	0	0	0	0	0	0	0	0	0	0	0	63	0.000108152	0.0625
d__Bacteria	k__norank_d__Bacteria	p__Firmicutes	c__Clostridia	o__Lachnospirales	f__Lachnospiraceae	g__unclassified_f__Lachnospiraceae	s__unclassified_f__Lachnospiraceae	ASV3241	0	0	0	60	0	0	0	0	0	0	0	0	0	0	0	0	60	0.000103002	0.0625
d__Bacteria	k__norank_d__Bacteria	p__Firmicutes	c__Clostridia	o__Clostridia_UCG-014	f__norank_o__Clostridia_UCG-014	g__norank_o__Clostridia_UCG-014	s__uncultured_bacterium_o__Clostridia_UCG-014	ASV2273	0	0	0	0	0	0	0	9	0	0	0	0	0	0	0	66	75	0.000128753	0.125
d__Bacteria	k__norank_d__Bacteria	p__Firmicutes	c__Bacilli	o__Erysipelotrichales	f__Erysipelotrichaceae	g__Dubosiella	s__uncultured_bacterium_g__Dubosiella	ASV2271	0	0	0	0	0	0	0	0	0	0	0	0	0	0	0	72	72	0.000123603	0.0625
d__Bacteria	k__norank_d__Bacteria	p__Firmicutes	c__Clostridia	o__Lachnospirales	f__Lachnospiraceae	g__unclassified_f__Lachnospiraceae	s__unclassified_f__Lachnospiraceae	ASV207	0	0	28	0	0	0	14	0	0	0	0	14	17	0	0	0	73	0.000125319	0.25
d__Bacteria	k__norank_d__Bacteria	p__Bacteroidota	c__Bacteroidia	o__Bacteroidales	f__Marinifilaceae	g__Butyricimonas	s__unclassified_g__Butyricimonas	ASV1077	0	0	45	0	0	9	0	0	0	0	0	2	0	0	9	0	65	0.000111586	0.25
d__Bacteria	k__norank_d__Bacteria	p__Proteobacteria	c__Gammaproteobacteria	o__Pseudomonadales	f__Moraxellaceae	g__Acinetobacter	s__unclassified_g__Acinetobacter	ASV2554	0	0	60	0	0	0	0	0	0	0	0	0	0	0	0	0	60	0.000103002	0.0625
d__Bacteria	k__norank_d__Bacteria	p__Firmicutes	c__Clostridia	o__Oscillospirales	f__Oscillospiraceae	g__Oscillibacter	s__uncultured_bacterium_g__Oscillibacter	ASV1844	0	18	0	0	53	0	0	0	0	0	0	0	0	0	0	0	71	0.000121886	0.125
d__Bacteria	k__norank_d__Bacteria	p__Firmicutes	c__Clostridia	o__Lachnospirales	f__Lachnospiraceae	g__Lachnoclostridium	s__unclassified_g__Lachnoclostridium	ASV2387	0	0	0	54	0	0	0	0	0	0	13	0	0	0	0	0	67	0.000115019	0.125
d__Bacteria	k__norank_d__Bacteria	p__Firmicutes	c__Bacilli	o__Erysipelotrichales	f__Erysipelotrichaceae	g__norank_f__Erysipelotrichaceae	s__uncultured_bacterium_f__Erysipelotrichaceae	ASV1003	0	0	0	0	0	0	0	0	0	0	54	1	0	6	10	3	74	0.000127036	0.3125
d__Bacteria	k__norank_d__Bacteria	p__Firmicutes	c__Clostridia	o__Clostridia_vadinBB60_group	f__norank_o__Clostridia_vadinBB60_group	g__norank_o__Clostridia_vadinBB60_group	s__unclassified_o__Clostridia_vadinBB60_group	ASV2053	25	0	24	0	0	0	0	0	0	0	0	0	0	25	0	0	74	0.000127036	0.1875
d__Bacteria	k__norank_d__Bacteria	p__Firmicutes	c__Clostridia	o__Clostridia_vadinBB60_group	f__norank_o__Clostridia_vadinBB60_group	g__norank_o__Clostridia_vadinBB60_group	s__unclassified_o__Clostridia_vadinBB60_group	ASV127	13	5	0	0	0	0	0	0	7	0	12	0	38	0	0	0	75	0.000128753	0.3125
d__Bacteria	k__norank_d__Bacteria	p__Firmicutes	c__Clostridia	o__Oscillospirales	f__Butyricicoccaceae	g__Butyricicoccus	s__uncultured_bacterium_g__Butyricicoccus	ASV1860	0	15	0	0	9	0	0	24	0	0	5	0	0	19	0	0	72	0.000123603	0.3125
d__Bacteria	k__norank_d__Bacteria	p__Firmicutes	c__Clostridia	o__Lachnospirales	f__Lachnospiraceae	g__unclassified_f__Lachnospiraceae	s__unclassified_f__Lachnospiraceae	ASV2881	0	0	0	0	71	0	0	0	0	0	0	0	0	0	0	0	71	0.000121886	0.0625
d__Bacteria	k__norank_d__Bacteria	p__Firmicutes	c__Clostridia	o__Lachnospirales	f__Lachnospiraceae	g__Lachnospiraceae_NK4A136_group	s__unclassified_g__Lachnospiraceae_NK4A136_group	ASV2555	0	0	61	0	0	0	0	0	0	0	0	0	0	0	0	0	61	0.000104719	0.0625
d__Bacteria	k__norank_d__Bacteria	p__Firmicutes	c__Clostridia	o__Lachnospirales	f__Lachnospiraceae	g__unclassified_f__Lachnospiraceae	s__unclassified_f__Lachnospiraceae	ASV2278	0	0	0	0	0	0	0	0	0	41	0	0	0	0	0	37	78	0.000133903	0.125
d__Bacteria	k__norank_d__Bacteria	p__Firmicutes	c__Clostridia	o__Lachnospirales	f__Lachnospiraceae	g__GCA-900066575	s__uncultured_bacterium_g__GCA-900066575	ASV2556	0	0	60	0	0	0	0	0	0	0	0	0	0	0	0	0	60	0.000103002	0.0625
d__Bacteria	k__norank_d__Bacteria	p__Firmicutes	c__Clostridia	o__Oscillospirales	f__Butyricicoccaceae	g__Butyricicoccus	s__uncultured_bacterium_g__Butyricicoccus	ASV1332	0	27	12	0	0	0	7	6	0	4	0	0	0	6	0	0	62	0.000106436	0.375
d__Bacteria	k__norank_d__Bacteria	p__Firmicutes	c__Clostridia	o__Lachnospirales	f__Lachnospiraceae	g__Marvinbryantia	s__uncultured_bacterium_g__Marvinbryantia	ASV2080	7	0	0	0	63	0	0	0	0	0	0	0	0	9	0	0	79	0.00013562	0.1875
d__Bacteria	k__norank_d__Bacteria	p__Firmicutes	c__Clostridia	o__Lachnospirales	f__Lachnospiraceae	g__Lachnospiraceae_NK4A136_group	s__unclassified_g__Lachnospiraceae_NK4A136_group	ASV1846	0	19	0	31	9	0	0	0	0	0	0	0	0	0	0	0	59	0.000101285	0.1875
d__Bacteria	k__norank_d__Bacteria	p__Firmicutes	c__Clostridia	o__Lachnospirales	f__Lachnospiraceae	g__unclassified_f__Lachnospiraceae	s__unclassified_f__Lachnospiraceae	ASV1894	15	9	20	11	5	0	0	0	0	10	0	0	0	0	0	0	70	0.000120169	0.375
d__Bacteria	k__norank_d__Bacteria	p__Firmicutes	c__Bacilli	o__Lactobacillales	f__Lactobacillaceae	g__Lactobacillus	s__unclassified_g__Lactobacillus	ASV74	0	0	0	0	0	0	0	0	0	0	0	0	83	0	0	0	83	0.000142486	0.0625
d__Bacteria	k__norank_d__Bacteria	p__Bacteroidota	c__Bacteroidia	o__Bacteroidales	f__Muribaculaceae	g__norank_f__Muribaculaceae	s__uncultured_bacterium_f__Muribaculaceae	ASV2272	0	0	0	0	0	0	0	0	0	0	0	0	0	0	0	71	71	0.000121886	0.0625
d__Bacteria	k__norank_d__Bacteria	p__Proteobacteria	c__Gammaproteobacteria	o__Enterobacterales	f__Enterobacteriaceae	g__Escherichia-Shigella	s__unclassified_g__Escherichia-Shigella	ASV3120	0	0	0	0	0	0	0	73	0	0	0	0	0	0	0	0	73	0.000125319	0.0625
d__Bacteria	k__norank_d__Bacteria	p__Firmicutes	c__Clostridia	o__Clostridia_UCG-014	f__norank_o__Clostridia_UCG-014	g__norank_o__Clostridia_UCG-014	s__unclassified_g__norank_o__Clostridia_UCG-014	ASV1481	0	0	0	0	22	0	0	0	0	0	0	0	0	0	45	0	67	0.000115019	0.125
d__Bacteria	k__norank_d__Bacteria	p__Bacteroidota	c__Bacteroidia	o__Bacteroidales	f__Bacteroidaceae	g__Bacteroides	s__unclassified_g__Bacteroides	ASV3121	0	0	0	0	0	0	0	76	0	0	0	0	0	0	0	0	76	0.000130469	0.0625
d__Bacteria	k__norank_d__Bacteria	p__Firmicutes	c__Clostridia	o__Clostridia_vadinBB60_group	f__norank_o__Clostridia_vadinBB60_group	g__norank_o__Clostridia_vadinBB60_group	s__unclassified_o__Clostridia_vadinBB60_group	ASV1279	0	0	0	0	27	0	14	25	0	0	0	0	0	0	0	0	66	0.000113302	0.1875
d__Bacteria	k__norank_d__Bacteria	p__Firmicutes	c__Clostridia	o__Lachnospirales	f__Lachnospiraceae	g__unclassified_f__Lachnospiraceae	s__unclassified_f__Lachnospiraceae	ASV731	0	0	0	0	15	0	18	13	0	0	0	14	0	0	0	0	60	0.000103002	0.25
d__Bacteria	k__norank_d__Bacteria	p__Firmicutes	c__Clostridia	o__Lachnospirales	f__Lachnospiraceae	g__unclassified_f__Lachnospiraceae	s__unclassified_f__Lachnospiraceae	ASV1550	0	10	0	37	6	0	0	0	0	0	0	0	0	8	2	0	63	0.000108152	0.3125
d__Bacteria	k__norank_d__Bacteria	p__Firmicutes	c__Clostridia	o__Lachnospirales	f__Lachnospiraceae	g__Lachnospiraceae_NK4A136_group	s__Clostridiales_bacterium_CIEAF_020	ASV632	0	0	0	0	0	0	0	0	0	0	0	73	0	0	0	0	73	0.000125319	0.0625
d__Bacteria	k__norank_d__Bacteria	p__Firmicutes	c__Clostridia	o__Lachnospirales	f__Lachnospiraceae	g__unclassified_f__Lachnospiraceae	s__unclassified_f__Lachnospiraceae	ASV736	24	0	8	0	23	0	0	0	0	0	0	15	0	0	0	0	70	0.000120169	0.25
d__Bacteria	k__norank_d__Bacteria	p__Firmicutes	c__Clostridia	o__Lachnospirales	f__Lachnospiraceae	g__Blautia	s__unclassified_g__Blautia	ASV2559	0	0	61	0	0	0	0	0	0	0	0	0	0	0	0	0	61	0.000104719	0.0625
d__Bacteria	k__norank_d__Bacteria	p__Firmicutes	c__Clostridia	o__Lachnospirales	f__Lachnospiraceae	g__GCA-900066575	s__uncultured_bacterium_g__GCA-900066575	ASV1856	0	16	0	6	23	0	0	19	0	0	0	0	0	0	0	0	64	0.000109869	0.25
d__Bacteria	k__norank_d__Bacteria	p__Firmicutes	c__Clostridia	o__Lachnospirales	f__Lachnospiraceae	g__unclassified_f__Lachnospiraceae	s__unclassified_f__Lachnospiraceae	ASV1853	34	17	0	0	0	0	0	0	0	0	14	0	0	0	0	0	65	0.000111586	0.1875
d__Bacteria	k__norank_d__Bacteria	p__Actinobacteriota	c__Actinobacteria	o__Corynebacteriales	f__Corynebacteriaceae	g__Corynebacterium	s__unclassified_g__Corynebacterium	ASV349	14	0	26	0	0	2	0	14	0	0	0	0	5	0	0	0	61	0.000104719	0.3125
d__Bacteria	k__norank_d__Bacteria	p__Bacteroidota	c__Bacteroidia	o__Bacteroidales	f__Muribaculaceae	g__norank_f__Muribaculaceae	s__uncultured_bacterium_f__Muribaculaceae	ASV634	0	0	0	0	0	0	0	0	0	0	0	66	0	0	0	0	66	0.000113302	0.0625
d__Bacteria	k__norank_d__Bacteria	p__Patescibacteria	c__Saccharimonadia	o__Saccharimonadales	f__Saccharimonadaceae	g__Candidatus_Saccharimonas	s__uncultured_bacterium_g__Candidatus_Saccharimonas	ASV1280	0	0	0	42	0	0	10	0	0	0	0	0	0	0	0	0	52	8.93e-05	0.125
d__Bacteria	k__norank_d__Bacteria	p__Firmicutes	c__Clostridia	o__Lachnospirales	f__Lachnospiraceae	g__Blautia	s__unclassified_g__Blautia	ASV2560	0	0	53	0	0	0	0	0	0	0	0	0	0	0	0	0	53	9.1e-05	0.0625
d__Bacteria	k__norank_d__Bacteria	p__Actinobacteriota	c__Coriobacteriia	o__Coriobacteriales	f__Eggerthellaceae	g__norank_f__Eggerthellaceae	s__uncultured_Coriobacteriales_bacterium_f__Eggerthellaceae	ASV1323	0	32	0	5	0	0	5	4	0	0	8	0	0	0	0	2	56	9.61e-05	0.375
d__Bacteria	k__norank_d__Bacteria	p__Bacteroidota	c__Bacteroidia	o__Bacteroidales	f__Muribaculaceae	g__norank_f__Muribaculaceae	s__uncultured_bacterium_f__Muribaculaceae	ASV635	0	0	0	0	0	0	0	0	0	0	0	69	0	0	0	0	69	0.000118452	0.0625
d__Bacteria	k__norank_d__Bacteria	p__Firmicutes	c__Clostridia	o__Clostridia_UCG-014	f__norank_o__Clostridia_UCG-014	g__norank_o__Clostridia_UCG-014	s__uncultured_bacterium_o__Clostridia_UCG-014	ASV121	3	0	0	0	7	2	5	7	0	0	0	0	42	9	0	0	75	0.000128753	0.4375
d__Bacteria	k__norank_d__Bacteria	p__Firmicutes	c__Clostridia	o__Lachnospirales	f__Lachnospiraceae	g__unclassified_f__Lachnospiraceae	s__unclassified_f__Lachnospiraceae	ASV937	4	19	7	0	8	0	0	10	0	0	0	4	0	9	0	0	61	0.000104719	0.4375
d__Bacteria	k__norank_d__Bacteria	p__Firmicutes	c__Clostridia	o__Oscillospirales	f__unclassified_o__Oscillospirales	g__unclassified_o__Oscillospirales	s__unclassified_o__Oscillospirales	ASV2059	0	0	19	2	0	0	0	0	5	0	0	0	0	17	0	17	60	0.000103002	0.3125
d__Bacteria	k__norank_d__Bacteria	p__Firmicutes	c__Clostridia	o__Clostridia_UCG-014	f__norank_o__Clostridia_UCG-014	g__norank_o__Clostridia_UCG-014	s__unclassified_g__norank_o__Clostridia_UCG-014	ASV745	0	0	0	0	0	0	0	0	0	0	0	15	0	53	9	0	77	0.000132186	0.1875
d__Bacteria	k__norank_d__Bacteria	p__Firmicutes	c__Clostridia	o__Oscillospirales	f__Oscillospiraceae	g__unclassified_f__Oscillospiraceae	s__unclassified_f__Oscillospiraceae	ASV764	16	0	0	5	5	0	4	0	0	3	11	8	0	0	8	0	60	0.000103002	0.5
d__Bacteria	k__norank_d__Bacteria	p__Firmicutes	c__Clostridia	o__Lachnospirales	f__Lachnospiraceae	g__unclassified_f__Lachnospiraceae	s__unclassified_f__Lachnospiraceae	ASV1422	0	61	0	0	0	0	2	0	0	0	0	0	0	0	0	0	63	0.000108152	0.125
d__Bacteria	k__norank_d__Bacteria	p__Firmicutes	c__Clostridia	o__Oscillospirales	f__Oscillospiraceae	g__unclassified_f__Oscillospiraceae	s__unclassified_f__Oscillospiraceae	ASV194	7	0	0	8	0	0	0	0	0	0	0	13	21	0	0	17	66	0.000113302	0.3125
d__Bacteria	k__norank_d__Bacteria	p__Firmicutes	c__Clostridia	o__Clostridia_UCG-014	f__norank_o__Clostridia_UCG-014	g__norank_o__Clostridia_UCG-014	s__unidentified_rumen_bacterium_JW32	ASV702	0	0	0	0	0	0	0	0	2	4	6	16	0	0	0	33	61	0.000104719	0.3125
d__Bacteria	k__norank_d__Bacteria	p__Firmicutes	c__Clostridia	o__Oscillospirales	f__Ruminococcaceae	g__Negativibacillus	s__unclassified_g__Negativibacillus	ASV336	8	2	5	5	19	0	2	6	0	0	2	0	5	0	0	3	57	9.79e-05	0.625
d__Bacteria	k__norank_d__Bacteria	p__Firmicutes	c__Clostridia	o__Lachnospirales	f__Lachnospiraceae	g__unclassified_f__Lachnospiraceae	s__unclassified_f__Lachnospiraceae	ASV934	0	8	37	0	0	0	0	7	0	0	0	4	0	0	0	3	59	0.000101285	0.3125
d__Bacteria	k__norank_d__Bacteria	p__Bacteroidota	c__Bacteroidia	o__Bacteroidales	f__Rikenellaceae	g__Alistipes	s__Bacteroides_sp._DSM_12148	ASV129	0	0	10	0	0	9	3	0	0	0	0	0	37	5	0	0	64	0.000109869	0.3125
d__Bacteria	k__norank_d__Bacteria	p__Patescibacteria	c__Saccharimonadia	o__Saccharimonadales	f__Saccharimonadaceae	g__Candidatus_Saccharimonas	s__uncultured_bacterium_g__Candidatus_Saccharimonas	ASV1256	0	0	0	0	0	0	18	0	0	0	26	0	0	0	0	15	59	0.000101285	0.1875
d__Bacteria	k__norank_d__Bacteria	p__Firmicutes	c__Clostridia	o__Clostridia_UCG-014	f__norank_o__Clostridia_UCG-014	g__norank_o__Clostridia_UCG-014	s__unclassified_g__norank_o__Clostridia_UCG-014	ASV1261	0	0	0	24	0	0	22	0	0	4	0	0	0	6	0	0	56	9.61e-05	0.25
d__Bacteria	k__norank_d__Bacteria	p__Firmicutes	c__Clostridia	o__Clostridia_UCG-014	f__norank_o__Clostridia_UCG-014	g__norank_o__Clostridia_UCG-014	s__unclassified_g__norank_o__Clostridia_UCG-014	ASV1305	0	21	0	0	0	0	8	0	0	37	0	0	0	0	0	0	66	0.000113302	0.1875
d__Bacteria	k__norank_d__Bacteria	p__Bacteroidota	c__Bacteroidia	o__Bacteroidales	f__Muribaculaceae	g__norank_f__Muribaculaceae	s__uncultured_bacterium_f__Muribaculaceae	ASV124	0	0	0	0	0	0	0	0	9	0	0	24	40	0	0	0	73	0.000125319	0.1875
d__Bacteria	k__norank_d__Bacteria	p__Bacteroidota	c__Bacteroidia	o__Bacteroidales	f__Rikenellaceae	g__Alistipes	s__unclassified_g__Alistipes	ASV247	2	0	9	0	3	9	9	4	0	0	7	4	9	2	0	2	60	0.000103002	0.6875
d__Bacteria	k__norank_d__Bacteria	p__Firmicutes	c__Clostridia	o__Oscillospirales	f__Ruminococcaceae	g__norank_f__Ruminococcaceae	s__unclassified_g__norank_f__Ruminococcaceae	ASV279	0	15	0	0	0	0	18	0	0	0	9	0	8	0	7	3	60	0.000103002	0.375
d__Bacteria	k__norank_d__Bacteria	p__Bacteroidota	c__Bacteroidia	o__Bacteroidales	f__Muribaculaceae	g__norank_f__Muribaculaceae	s__unclassified_g__norank_f__Muribaculaceae	ASV195	0	0	5	0	0	12	0	0	0	0	8	16	18	0	0	0	59	0.000101285	0.3125
d__Bacteria	k__norank_d__Bacteria	p__Firmicutes	c__Clostridia	o__Lachnospirales	f__Lachnospiraceae	g__A2	s__uncultured_bacterium_g__A2	ASV1419	27	0	0	0	0	0	3	0	0	0	0	0	0	34	0	0	64	0.000109869	0.1875
d__Bacteria	k__norank_d__Bacteria	p__Firmicutes	c__Clostridia	o__Oscillospirales	f__Ruminococcaceae	g__Eubacterium_siraeum_group	s__uncultured_bacterium_g__Eubacterium_siraeum_group	ASV1807	0	48	0	5	0	0	0	0	0	0	0	0	0	0	0	0	53	9.1e-05	0.125
d__Bacteria	k__norank_d__Bacteria	p__Firmicutes	c__Clostridia	o__Lachnospirales	f__Lachnospiraceae	g__unclassified_f__Lachnospiraceae	s__unclassified_f__Lachnospiraceae	ASV2562	0	0	48	3	0	0	0	0	0	0	0	0	0	0	0	0	51	8.76e-05	0.125
d__Bacteria	k__norank_d__Bacteria	p__Firmicutes	c__Clostridia	o__Lachnospirales	f__Lachnospiraceae	g__unclassified_f__Lachnospiraceae	s__unclassified_f__Lachnospiraceae	ASV1356	0	0	15	12	0	0	4	0	0	11	0	0	0	0	0	9	51	8.76e-05	0.3125
d__Bacteria	k__norank_d__Bacteria	p__Firmicutes	c__Clostridia	o__Oscillospirales	f__Oscillospiraceae	g__norank_f__Oscillospiraceae	s__unclassified_g__norank_f__Oscillospiraceae	ASV1580	0	0	0	0	0	44	0	0	20	0	0	0	0	0	0	0	64	0.000109869	0.125
d__Bacteria	k__norank_d__Bacteria	p__Firmicutes	c__Clostridia	o__Lachnospirales	f__Lachnospiraceae	g__Lachnospiraceae_NK4A136_group	s__unclassified_g__Lachnospiraceae_NK4A136_group	ASV3467	54	0	0	0	0	0	0	0	0	0	0	0	0	0	0	0	54	9.27e-05	0.0625
d__Bacteria	k__norank_d__Bacteria	p__Firmicutes	c__Clostridia	o__Oscillospirales	f__Oscillospiraceae	g__Oscillibacter	s__unclassified_g__Oscillibacter	ASV660	0	10	8	0	0	0	0	0	0	0	0	38	0	0	0	0	56	9.61e-05	0.1875
d__Bacteria	k__norank_d__Bacteria	p__Actinobacteriota	c__Coriobacteriia	o__Coriobacteriales	f__Eggerthellaceae	g__Enterorhabdus	s__uncultured_bacterium_g__Enterorhabdus	ASV463	0	5	6	7	2	2	0	5	3	2	3	0	3	0	6	17	61	0.000104719	0.75
d__Bacteria	k__norank_d__Bacteria	p__Firmicutes	c__Clostridia	o__Lachnospirales	f__Lachnospiraceae	g__unclassified_f__Lachnospiraceae	s__unclassified_f__Lachnospiraceae	ASV2883	0	0	0	0	54	0	0	0	0	0	0	0	0	0	0	0	54	9.27e-05	0.0625
d__Bacteria	k__norank_d__Bacteria	p__Firmicutes	c__Clostridia	o__Lachnospirales	f__Lachnospiraceae	g__unclassified_f__Lachnospiraceae	s__unclassified_f__Lachnospiraceae	ASV115	0	0	0	0	0	0	0	0	0	0	0	0	44	0	0	25	69	0.000118452	0.125
d__Bacteria	k__norank_d__Bacteria	p__Bacteroidota	c__Bacteroidia	o__Bacteroidales	f__Muribaculaceae	g__norank_f__Muribaculaceae	s__unclassified_g__norank_f__Muribaculaceae	ASV2561	0	0	50	0	0	0	0	0	0	0	0	0	0	0	0	0	50	8.58e-05	0.0625
d__Bacteria	k__norank_d__Bacteria	p__Firmicutes	c__Clostridia	o__Lachnospirales	f__Lachnospiraceae	g__Acetatifactor	s__uncultured_bacterium_g__Acetatifactor	ASV1840	0	23	0	30	0	0	0	0	0	0	0	0	0	0	0	0	53	9.1e-05	0.125
d__Bacteria	k__norank_d__Bacteria	p__Firmicutes	c__Clostridia	o__Lachnospirales	f__Lachnospiraceae	g__unclassified_f__Lachnospiraceae	s__unclassified_f__Lachnospiraceae	ASV2563	0	0	56	0	0	0	0	0	0	0	0	0	0	0	0	0	56	9.61e-05	0.0625
d__Bacteria	k__norank_d__Bacteria	p__Firmicutes	c__Bacilli	o__Erysipelotrichales	f__Erysipelotrichaceae	g__norank_f__Erysipelotrichaceae	s__unclassified_f__Erysipelotrichaceae	ASV1288	30	0	0	0	9	0	8	0	0	0	4	0	0	0	0	0	51	8.76e-05	0.25
d__Bacteria	k__norank_d__Bacteria	p__Actinobacteriota	c__Actinobacteria	o__Micrococcales	f__Brevibacteriaceae	g__Brevibacterium	s__unclassified_g__Brevibacterium	ASV1521	17	0	0	0	17	0	0	18	0	0	0	0	0	0	5	0	57	9.79e-05	0.25
d__Bacteria	k__norank_d__Bacteria	p__Desulfobacterota	c__Desulfovibrionia	o__Desulfovibrionales	f__Desulfovibrionaceae	g__Desulfovibrio	s__unclassified_g__Desulfovibrio	ASV799	7	5	5	11	0	0	0	0	13	0	7	6	0	0	0	0	54	9.27e-05	0.4375
d__Bacteria	k__norank_d__Bacteria	p__Firmicutes	c__Clostridia	o__Lachnospirales	f__Lachnospiraceae	g__Lachnospiraceae_NK4A136_group	s__unclassified_g__Lachnospiraceae_NK4A136_group	ASV1602	0	6	0	10	0	8	0	0	0	0	0	0	0	35	0	0	59	0.000101285	0.25
d__Bacteria	k__norank_d__Bacteria	p__Firmicutes	c__Clostridia	o__Clostridia_UCG-014	f__norank_o__Clostridia_UCG-014	g__norank_o__Clostridia_UCG-014	s__unclassified_g__norank_o__Clostridia_UCG-014	ASV1246	0	0	0	0	0	0	30	0	0	0	24	0	0	0	0	0	54	9.27e-05	0.125
d__Bacteria	k__norank_d__Bacteria	p__Firmicutes	c__Clostridia	o__Clostridia_vadinBB60_group	f__norank_o__Clostridia_vadinBB60_group	g__norank_o__Clostridia_vadinBB60_group	s__unclassified_o__Clostridia_vadinBB60_group	ASV2645	0	0	9	10	11	0	0	26	0	0	0	0	0	0	0	0	56	9.61e-05	0.25
d__Bacteria	k__norank_d__Bacteria	p__Firmicutes	c__Clostridia	o__Lachnospirales	f__Lachnospiraceae	g__Lachnospiraceae_NK4A136_group	s__unclassified_g__Lachnospiraceae_NK4A136_group	ASV2564	0	0	54	0	0	0	0	0	0	0	0	0	0	0	0	0	54	9.27e-05	0.0625
d__Bacteria	k__norank_d__Bacteria	p__Firmicutes	c__Clostridia	o__Lachnospirales	f__Lachnospiraceae	g__unclassified_f__Lachnospiraceae	s__unclassified_f__Lachnospiraceae	ASV343	15	0	5	0	0	0	11	0	0	0	10	0	4	0	5	0	50	8.58e-05	0.375
d__Bacteria	k__norank_d__Bacteria	p__Proteobacteria	c__Gammaproteobacteria	o__Burkholderiales	f__Sutterellaceae	g__Parasutterella	s__Burkholderiales_bacterium_YL45	ASV1480	0	0	0	0	0	0	0	0	0	0	0	0	0	0	63	0	63	0.000108152	0.0625
d__Bacteria	k__norank_d__Bacteria	p__Firmicutes	c__Clostridia	o__Lachnospirales	f__Lachnospiraceae	g__unclassified_f__Lachnospiraceae	s__unclassified_f__Lachnospiraceae	ASV2052	0	0	13	6	0	0	0	7	0	0	0	0	0	26	0	0	52	8.93e-05	0.25
d__Bacteria	k__norank_d__Bacteria	p__Firmicutes	c__Bacilli	o__Staphylococcales	f__Staphylococcaceae	g__Jeotgalicoccus	s__unclassified_g__Jeotgalicoccus	ASV519	0	0	0	0	27	0	0	27	0	0	0	0	2	0	0	0	56	9.61e-05	0.1875
d__Bacteria	k__norank_d__Bacteria	p__Actinobacteriota	c__Actinobacteria	o__Corynebacteriales	f__Corynebacteriaceae	g__Corynebacterium	s__unclassified_g__Corynebacterium	ASV3122	0	0	0	0	0	0	0	52	0	0	0	0	0	0	0	0	52	8.93e-05	0.0625
d__Bacteria	k__norank_d__Bacteria	p__Firmicutes	c__Clostridia	o__Oscillospirales	f__Ruminococcaceae	g__norank_f__Ruminococcaceae	s__Clostridium_sp._Culture_Jar-13	ASV1868	0	16	0	29	0	0	0	6	0	0	0	0	0	0	0	0	51	8.76e-05	0.1875
d__Bacteria	k__norank_d__Bacteria	p__Firmicutes	c__Clostridia	o__Clostridia_UCG-014	f__norank_o__Clostridia_UCG-014	g__norank_o__Clostridia_UCG-014	s__uncultured_Clostridiales_bacterium_o__Clostridia_UCG-014	ASV236	0	0	15	19	0	0	0	0	0	6	2	0	12	0	0	0	54	9.27e-05	0.3125
d__Bacteria	k__norank_d__Bacteria	p__Firmicutes	c__Clostridia	o__Oscillospirales	f__Butyricicoccaceae	g__UCG-009	s__uncultured_organism_g__UCG-009	ASV1823	0	38	11	0	0	0	0	0	0	6	0	0	0	0	0	0	55	9.44e-05	0.1875
d__Bacteria	k__norank_d__Bacteria	p__Firmicutes	c__Clostridia	o__Clostridia_UCG-014	f__norank_o__Clostridia_UCG-014	g__norank_o__Clostridia_UCG-014	s__unclassified_g__norank_o__Clostridia_UCG-014	ASV1815	0	41	0	0	0	0	0	0	0	0	0	0	0	0	0	12	53	9.1e-05	0.125
d__Bacteria	k__norank_d__Bacteria	p__Firmicutes	c__Clostridia	o__Oscillospirales	f__Oscillospiraceae	g__Oscillibacter	s__Clostridiales_bacterium_CIEAF_021	ASV853	0	27	7	0	0	0	0	0	0	6	0	7	0	0	0	7	54	9.27e-05	0.3125
d__Bacteria	k__norank_d__Bacteria	p__Firmicutes	c__Clostridia	o__Clostridia_UCG-014	f__norank_o__Clostridia_UCG-014	g__norank_o__Clostridia_UCG-014	s__uncultured_bacterium_o__Clostridia_UCG-014	ASV1969	0	2	0	0	0	0	0	0	0	31	0	0	0	0	0	23	56	9.61e-05	0.1875
d__Bacteria	k__norank_d__Bacteria	p__Firmicutes	c__Clostridia	o__Clostridia_UCG-014	f__norank_o__Clostridia_UCG-014	g__norank_o__Clostridia_UCG-014	s__unclassified_g__norank_o__Clostridia_UCG-014	ASV1270	0	10	0	0	0	0	18	27	0	0	0	0	0	0	0	0	55	9.44e-05	0.1875
d__Bacteria	k__norank_d__Bacteria	p__Firmicutes	c__Clostridia	o__Lachnospirales	f__Lachnospiraceae	g__unclassified_f__Lachnospiraceae	s__unclassified_f__Lachnospiraceae	ASV3242	0	0	0	49	0	0	0	0	0	0	0	0	0	0	0	0	49	8.41e-05	0.0625
d__Bacteria	k__norank_d__Bacteria	p__Firmicutes	c__Bacilli	o__Lactobacillales	f__Lactobacillaceae	g__Lactobacillus	s__unclassified_g__Lactobacillus	ASV3563	0	0	0	0	0	0	0	0	58	0	0	0	0	0	0	0	58	9.96e-05	0.0625
d__Bacteria	k__norank_d__Bacteria	p__Firmicutes	c__Clostridia	o__Lachnospirales	f__Lachnospiraceae	g__Lachnospiraceae_UCG-001	s__unclassified_g__Lachnospiraceae_UCG-001	ASV1819	0	37	12	0	0	0	0	0	0	0	0	0	0	0	0	0	49	8.41e-05	0.125
d__Bacteria	k__norank_d__Bacteria	p__Firmicutes	c__Clostridia	o__Oscillospirales	f__Oscillospiraceae	g__norank_f__Oscillospiraceae	s__uncultured_bacterium_f__Oscillospiraceae	ASV692	0	0	0	0	0	0	0	31	0	0	0	23	0	0	0	0	54	9.27e-05	0.125
d__Bacteria	k__norank_d__Bacteria	p__Actinobacteriota	c__Actinobacteria	o__Corynebacteriales	f__Corynebacteriaceae	g__Corynebacterium	s__unclassified_g__Corynebacterium	ASV2590	20	0	22	0	6	0	0	0	0	0	0	0	0	0	0	0	48	8.24e-05	0.1875
d__Bacteria	k__norank_d__Bacteria	p__Firmicutes	c__Clostridia	o__Clostridia_vadinBB60_group	f__norank_o__Clostridia_vadinBB60_group	g__norank_o__Clostridia_vadinBB60_group	s__unclassified_o__Clostridia_vadinBB60_group	ASV1871	0	16	26	0	0	0	0	0	0	0	0	0	0	0	0	0	42	7.21e-05	0.125
d__Bacteria	k__norank_d__Bacteria	p__Firmicutes	c__Clostridia	o__Clostridia_UCG-014	f__norank_o__Clostridia_UCG-014	g__norank_o__Clostridia_UCG-014	s__unclassified_g__norank_o__Clostridia_UCG-014	ASV2589	0	0	21	0	14	0	0	14	0	0	0	0	0	0	0	0	49	8.41e-05	0.1875
d__Bacteria	k__norank_d__Bacteria	p__Firmicutes	c__Clostridia	o__Lachnospirales	f__Lachnospiraceae	g__Lachnospiraceae_NK4A136_group	s__unclassified_g__Lachnospiraceae_NK4A136_group	ASV3243	0	0	0	48	0	0	0	0	0	0	0	0	0	0	0	0	48	8.24e-05	0.0625
d__Bacteria	k__norank_d__Bacteria	p__Firmicutes	c__Clostridia	o__Oscillospirales	f__Oscillospiraceae	g__unclassified_f__Oscillospiraceae	s__unclassified_f__Oscillospiraceae	ASV1838	0	24	0	0	10	0	0	0	0	0	11	0	0	0	0	0	45	7.73e-05	0.1875
d__Bacteria	k__norank_d__Bacteria	p__Firmicutes	c__Clostridia	o__Oscillospirales	f__Ruminococcaceae	g__Anaerotruncus	s__unclassified_g__Anaerotruncus	ASV1975	3	1	3	4	0	0	0	2	34	0	0	0	0	0	0	2	49	8.41e-05	0.4375
d__Bacteria	k__norank_d__Bacteria	p__Firmicutes	c__Clostridia	o__Lachnospirales	f__Lachnospiraceae	g__Lachnospiraceae_NK4A136_group	s__unclassified_g__Lachnospiraceae_NK4A136_group	ASV2565	0	0	42	0	0	0	0	0	0	0	0	0	0	0	0	0	42	7.21e-05	0.0625
d__Bacteria	k__norank_d__Bacteria	p__Firmicutes	c__Clostridia	o__Lachnospirales	f__Lachnospiraceae	g__Lachnospiraceae_FCS020_group	s__unclassified_g__Lachnospiraceae_FCS020_group	ASV865	0	0	21	0	0	0	0	19	0	0	0	5	0	0	0	0	45	7.73e-05	0.1875
d__Bacteria	k__norank_d__Bacteria	p__Firmicutes	c__Clostridia	o__Peptostreptococcales-Tissierellales	f__Anaerovoracaceae	g__Eubacterium_nodatum_group	s__uncultured_bacterium_g__Eubacterium_nodatum_group	ASV216	0	0	0	0	0	0	8	0	0	0	26	0	15	0	0	0	49	8.41e-05	0.1875
d__Bacteria	k__norank_d__Bacteria	p__Firmicutes	c__Clostridia	o__Peptococcales	f__Peptococcaceae	g__Peptococcus	s__uncultured_bacterium_g__Peptococcus	ASV1843	0	22	7	4	3	0	0	5	0	0	2	0	0	0	0	0	43	7.38e-05	0.375
d__Bacteria	k__norank_d__Bacteria	p__Bacteroidota	c__Bacteroidia	o__Bacteroidales	f__Muribaculaceae	g__norank_f__Muribaculaceae	s__unclassified_g__norank_f__Muribaculaceae	ASV1237	0	0	0	0	0	0	45	0	0	0	0	0	0	0	0	0	45	7.73e-05	0.0625
d__Bacteria	k__norank_d__Bacteria	p__Firmicutes	c__Clostridia	o__Clostridia_vadinBB60_group	f__norank_o__Clostridia_vadinBB60_group	g__norank_o__Clostridia_vadinBB60_group	s__uncultured_bacterium_o__Clostridia_vadinBB60_group	ASV2571	0	0	34	0	6	0	0	2	0	0	0	0	0	0	0	0	42	7.21e-05	0.1875
d__Bacteria	k__norank_d__Bacteria	p__Firmicutes	c__Clostridia	o__Oscillospirales	f__Oscillospiraceae	g__unclassified_f__Oscillospiraceae	s__unclassified_f__Oscillospiraceae	ASV1335	27	12	0	0	0	0	6	0	0	0	0	0	0	0	0	0	45	7.73e-05	0.1875
d__Bacteria	k__norank_d__Bacteria	p__Firmicutes	c__Clostridia	o__Oscillospirales	f__Oscillospiraceae	g__UCG-005	s__unclassified_g__UCG-005	ASV1329	0	0	8	4	7	0	6	7	0	0	4	0	0	17	0	0	53	9.1e-05	0.4375
d__Bacteria	k__norank_d__Bacteria	p__Firmicutes	c__Clostridia	o__Clostridia_UCG-014	f__norank_o__Clostridia_UCG-014	g__norank_o__Clostridia_UCG-014	s__unclassified_g__norank_o__Clostridia_UCG-014	ASV1490	0	0	0	0	0	0	0	0	0	0	13	0	0	0	19	20	52	8.93e-05	0.1875
d__Bacteria	k__norank_d__Bacteria	p__Firmicutes	c__Clostridia	o__Clostridia_UCG-014	f__norank_o__Clostridia_UCG-014	g__norank_o__Clostridia_UCG-014	s__unclassified_o__Clostridia_UCG-014	ASV1243	16	0	0	0	0	0	25	0	0	0	0	0	0	0	0	0	41	7.04e-05	0.125
d__Bacteria	k__norank_d__Bacteria	p__Firmicutes	c__Clostridia	o__norank_c__Clostridia	f__Hungateiclostridiaceae	g__unclassified_f__Hungateiclostridiaceae	s__unclassified_f__Hungateiclostridiaceae	ASV369	4	0	6	0	4	4	23	0	0	0	0	0	4	5	0	0	50	8.58e-05	0.4375
d__Bacteria	k__norank_d__Bacteria	p__Firmicutes	c__Clostridia	o__Lachnospirales	f__Lachnospiraceae	g__unclassified_f__Lachnospiraceae	s__unclassified_f__Lachnospiraceae	ASV1711	0	0	0	0	0	3	0	15	0	9	0	0	0	20	0	0	47	8.07e-05	0.25
d__Bacteria	k__norank_d__Bacteria	p__Firmicutes	c__Clostridia	o__Lachnospirales	f__Lachnospiraceae	g__unclassified_f__Lachnospiraceae	s__unclassified_f__Lachnospiraceae	ASV171	0	0	0	0	0	6	0	0	16	0	6	0	25	0	0	0	53	9.1e-05	0.25
d__Bacteria	k__norank_d__Bacteria	p__Firmicutes	c__Clostridia	o__Oscillospirales	f__Oscillospiraceae	g__unclassified_f__Oscillospiraceae	s__unclassified_f__Oscillospiraceae	ASV1240	0	0	0	0	0	0	30	0	0	16	0	0	0	0	0	0	46	7.9e-05	0.125
d__Bacteria	k__norank_d__Bacteria	p__Firmicutes	c__Clostridia	o__Oscillospirales	f__Ruminococcaceae	g__Ruminococcus	s__unclassified_g__Ruminococcus	ASV3341	0	0	0	0	0	0	0	0	0	48	0	0	0	0	0	0	48	8.24e-05	0.0625
d__Bacteria	k__norank_d__Bacteria	p__Firmicutes	c__Clostridia	o__Oscillospirales	f__Oscillospiraceae	g__Colidextribacter	s__unclassified_g__Colidextribacter	ASV2047	7	0	0	0	0	0	0	0	0	0	0	0	0	47	0	0	54	9.27e-05	0.125
d__Bacteria	k__norank_d__Bacteria	p__Firmicutes	c__Clostridia	o__Lachnospirales	f__Lachnospiraceae	g__unclassified_f__Lachnospiraceae	s__unclassified_f__Lachnospiraceae	ASV2369	0	0	0	41	0	0	0	0	0	0	0	0	0	0	0	2	43	7.38e-05	0.125
d__Bacteria	k__norank_d__Bacteria	p__Firmicutes	c__Clostridia	o__Lachnospirales	f__Lachnospiraceae	g__GCA-900066575	s__uncultured_bacterium_g__GCA-900066575	ASV1359	0	0	8	20	0	0	6	2	0	12	0	0	0	0	0	0	48	8.24e-05	0.3125
d__Bacteria	k__norank_d__Bacteria	p__Firmicutes	c__Clostridia	o__Peptostreptococcales-Tissierellales	f__Anaerovoracaceae	g__Family_XIII_AD3011_group	s__unclassified_g__Family_XIII_AD3011_group	ASV819	9	4	2	0	6	0	6	0	0	3	0	6	0	0	6	0	42	7.21e-05	0.5
d__Bacteria	k__norank_d__Bacteria	p__Firmicutes	c__Clostridia	o__Lachnospirales	f__Lachnospiraceae	g__unclassified_f__Lachnospiraceae	s__unclassified_f__Lachnospiraceae	ASV1897	0	10	26	0	0	0	0	0	0	0	0	0	0	0	0	0	36	6.18e-05	0.125
d__Bacteria	k__norank_d__Bacteria	p__Firmicutes	c__Clostridia	o__Peptostreptococcales-Tissierellales	f__Anaerovoracaceae	g__unclassified_f__Anaerovoracaceae	s__unclassified_f__Anaerovoracaceae	ASV107	0	0	7	0	0	0	0	0	0	0	0	0	48	0	0	0	55	9.44e-05	0.125
d__Bacteria	k__norank_d__Bacteria	p__Firmicutes	c__Clostridia	o__Clostridia_UCG-014	f__norank_o__Clostridia_UCG-014	g__norank_o__Clostridia_UCG-014	s__unclassified_g__norank_o__Clostridia_UCG-014	ASV3244	7	0	0	35	0	0	0	0	0	0	0	0	0	0	0	0	42	7.21e-05	0.125
d__Bacteria	k__norank_d__Bacteria	p__Firmicutes	c__Clostridia	o__Lachnospirales	f__Lachnospiraceae	g__unclassified_f__Lachnospiraceae	s__unclassified_f__Lachnospiraceae	ASV2069	0	0	0	30	0	0	0	0	0	0	0	0	0	12	0	0	42	7.21e-05	0.125
d__Bacteria	k__norank_d__Bacteria	p__Bacteroidota	c__Bacteroidia	o__Bacteroidales	f__Muribaculaceae	g__norank_f__Muribaculaceae	s__unclassified_g__norank_f__Muribaculaceae	ASV1584	0	0	16	0	0	26	0	0	0	0	0	0	0	0	0	0	42	7.21e-05	0.125
d__Bacteria	k__norank_d__Bacteria	p__Firmicutes	c__Bacilli	o__Bacillales	f__Bacillaceae	g__Bacillus	s__Lactobacillus_vaginalis_g__Bacillus	ASV2379	0	0	0	0	0	0	0	0	0	0	48	0	0	0	0	0	48	8.24e-05	0.0625
d__Bacteria	k__norank_d__Bacteria	p__Actinobacteriota	c__Coriobacteriia	o__Coriobacteriales	f__Eggerthellaceae	g__Enterorhabdus	s__uncultured_bacterium_g__Enterorhabdus	ASV946	0	15	0	10	2	0	3	4	0	3	0	4	0	0	1	2	44	7.55e-05	0.5625
d__Bacteria	k__norank_d__Bacteria	p__Bacteroidota	c__Bacteroidia	o__Bacteroidales	f__Muribaculaceae	g__norank_f__Muribaculaceae	s__uncultured_bacterium_f__Muribaculaceae	ASV1274	0	0	0	12	18	0	16	0	0	0	0	0	0	0	0	0	46	7.9e-05	0.1875
d__Bacteria	k__norank_d__Bacteria	p__Firmicutes	c__Clostridia	o__Lachnospirales	f__Lachnospiraceae	g__unclassified_f__Lachnospiraceae	s__unclassified_f__Lachnospiraceae	ASV1519	0	0	0	0	42	0	0	0	0	0	0	0	0	0	7	0	49	8.41e-05	0.125
d__Bacteria	k__norank_d__Bacteria	p__Firmicutes	c__Clostridia	o__Oscillospirales	f__Oscillospiraceae	g__Colidextribacter	s__unclassified_g__Colidextribacter	ASV2312	12	0	20	0	0	0	0	0	0	0	0	0	0	0	0	6	38	6.52e-05	0.1875
d__Bacteria	k__norank_d__Bacteria	p__Firmicutes	c__Clostridia	o__Clostridia_UCG-014	f__norank_o__Clostridia_UCG-014	g__norank_o__Clostridia_UCG-014	s__unclassified_g__norank_o__Clostridia_UCG-014	ASV192	0	0	0	0	0	0	8	0	0	0	0	0	20	0	19	5	52	8.93e-05	0.25
d__Bacteria	k__norank_d__Bacteria	p__Firmicutes	c__Clostridia	o__Monoglobales	f__Monoglobaceae	g__Monoglobus	s__uncultured_organism_g__Monoglobus	ASV2451	42	0	0	0	0	0	0	0	0	0	4	0	0	0	0	0	46	7.9e-05	0.125
d__Bacteria	k__norank_d__Bacteria	p__Firmicutes	c__Clostridia	o__Clostridia_UCG-014	f__norank_o__Clostridia_UCG-014	g__norank_o__Clostridia_UCG-014	s__unclassified_g__norank_o__Clostridia_UCG-014	ASV1258	0	0	0	0	8	17	24	0	0	0	0	0	0	0	0	0	49	8.41e-05	0.1875
d__Bacteria	k__norank_d__Bacteria	p__Firmicutes	c__Clostridia	o__Lachnospirales	f__Lachnospiraceae	g__Lachnoclostridium	s__unclassified_g__Lachnoclostridium	ASV2566	0	0	37	0	0	0	0	0	0	0	0	0	0	0	0	0	37	6.35e-05	0.0625
d__Bacteria	k__norank_d__Bacteria	p__Firmicutes	c__Clostridia	o__Oscillospirales	f__Ruminococcaceae	g__Ruminococcus	s__unclassified_g__Ruminococcus	ASV656	0	0	0	0	0	4	0	0	0	0	0	42	0	0	0	0	46	7.9e-05	0.125
d__Bacteria	k__norank_d__Bacteria	p__Firmicutes	c__Bacilli	o__Erysipelotrichales	f__Erysipelatoclostridiaceae	g__Candidatus_Stoquefichus	s__uncultured_bacterium_g__Candidatus_Stoquefichus	ASV1369	33	0	0	0	0	0	4	0	0	2	0	0	0	9	0	0	48	8.24e-05	0.25
d__Bacteria	k__norank_d__Bacteria	p__Firmicutes	c__Clostridia	o__Lachnospirales	f__Lachnospiraceae	g__unclassified_f__Lachnospiraceae	s__unclassified_f__Lachnospiraceae	ASV2567	0	0	36	0	0	0	0	0	0	0	0	0	0	0	0	0	36	6.18e-05	0.0625
d__Bacteria	k__norank_d__Bacteria	p__Firmicutes	c__Clostridia	o__Lachnospirales	f__Lachnospiraceae	g__Roseburia	s__uncultured_bacterium_g__Roseburia	ASV1421	0	0	18	0	14	0	1	0	0	7	0	0	0	0	0	0	40	6.87e-05	0.25
d__Bacteria	k__norank_d__Bacteria	p__Firmicutes	c__Bacilli	o__Erysipelotrichales	f__Erysipelotrichaceae	g__Dubosiella	s__uncultured_bacterium_g__Dubosiella	ASV1814	0	42	0	0	0	0	0	0	0	0	0	0	0	0	0	0	42	7.21e-05	0.0625
d__Bacteria	k__norank_d__Bacteria	p__Firmicutes	c__Clostridia	o__Lachnospirales	f__Lachnospiraceae	g__Blautia	s__unclassified_g__Blautia	ASV2397	0	0	0	0	14	0	0	25	0	0	10	0	0	0	0	0	49	8.41e-05	0.1875
d__Bacteria	k__norank_d__Bacteria	p__Firmicutes	c__Clostridia	o__Lachnospirales	f__Lachnospiraceae	g__Eubacterium_xylanophilum_group	s__uncultured_bacterium_g__Eubacterium_xylanophilum_group	ASV1307	0	24	0	0	9	0	9	0	0	0	0	0	0	0	0	0	42	7.21e-05	0.1875
d__Bacteria	k__norank_d__Bacteria	p__Firmicutes	c__Clostridia	o__Oscillospirales	f__Butyricicoccaceae	g__UCG-009	s__uncultured_bacterium_g__UCG-009	ASV237	5	0	3	9	6	10	0	0	0	0	2	0	12	0	1	0	48	8.24e-05	0.5
d__Bacteria	k__norank_d__Bacteria	p__Firmicutes	c__Clostridia	o__Clostridia_UCG-014	f__norank_o__Clostridia_UCG-014	g__norank_o__Clostridia_UCG-014	s__unclassified_g__norank_o__Clostridia_UCG-014	ASV2309	22	0	0	0	19	0	0	0	0	0	0	0	0	0	0	6	47	8.07e-05	0.1875
d__Bacteria	k__norank_d__Bacteria	p__Firmicutes	c__Clostridia	o__Lachnospirales	f__Lachnospiraceae	g__Lachnospiraceae_NK4A136_group	s__unclassified_g__Lachnospiraceae_NK4A136_group	ASV2568	0	0	42	0	0	0	0	0	0	0	0	0	0	0	0	0	42	7.21e-05	0.0625
d__Bacteria	k__norank_d__Bacteria	p__Firmicutes	c__Clostridia	o__Lachnospirales	f__Lachnospiraceae	g__unclassified_f__Lachnospiraceae	s__unclassified_f__Lachnospiraceae	ASV680	0	0	9	0	0	0	0	0	0	3	0	29	0	0	0	0	41	7.04e-05	0.1875
d__Bacteria	k__norank_d__Bacteria	p__Firmicutes	c__Clostridia	o__Peptostreptococcales-Tissierellales	f__Anaerovoracaceae	g__Eubacterium_brachy_group	s__uncultured_bacterium_g__Eubacterium_brachy_group	ASV1508	14	0	0	9	0	0	0	0	0	0	10	0	0	0	8	0	41	7.04e-05	0.25
d__Bacteria	k__norank_d__Bacteria	p__Firmicutes	c__Clostridia	o__Oscillospirales	f__Oscillospiraceae	g__Oscillibacter	s__uncultured_bacterium_g__Oscillibacter	ASV1869	0	16	0	0	0	0	0	17	0	0	0	0	0	13	0	0	46	7.9e-05	0.1875
d__Bacteria	k__norank_d__Bacteria	p__Firmicutes	c__Clostridia	o__Clostridiales	f__Clostridiaceae	g__Candidatus_Arthromitus	s__unclassified_g__Candidatus_Arthromitus	ASV2925	0	0	0	0	8	0	0	23	11	0	0	0	0	0	0	0	42	7.21e-05	0.1875
d__Bacteria	k__norank_d__Bacteria	p__Firmicutes	c__Clostridia	o__Lachnospirales	f__Lachnospiraceae	g__GCA-900066575	s__uncultured_bacterium_g__GCA-900066575	ASV1255	0	0	0	0	0	0	25	19	0	0	0	0	0	0	0	0	44	7.55e-05	0.125
d__Bacteria	k__norank_d__Bacteria	p__Firmicutes	c__Clostridia	o__Christensenellales	f__Christensenellaceae	g__Christensenellaceae_R-7_group	s__uncultured_prokaryote_g__Christensenellaceae_R-7_group	ASV374	4	0	8	2	0	0	2	0	0	5	0	8	4	3	0	5	41	7.04e-05	0.5625
d__Bacteria	k__norank_d__Bacteria	p__Firmicutes	c__Bacilli	o__Lactobacillales	f__Enterococcaceae	g__Enterococcus	s__unclassified_g__Enterococcus	ASV759	0	0	0	0	0	0	0	0	0	36	0	12	0	0	0	0	48	8.24e-05	0.125
d__Bacteria	k__norank_d__Bacteria	p__Firmicutes	c__Clostridia	o__Lachnospirales	f__Lachnospiraceae	g__Eubacterium_xylanophilum_group	s__uncultured_bacterium_g__Eubacterium_xylanophilum_group	ASV101	0	0	0	0	0	0	0	0	0	0	0	0	49	0	0	0	49	8.41e-05	0.0625
d__Bacteria	k__norank_d__Bacteria	p__Firmicutes	c__Clostridia	o__Oscillospirales	f__Oscillospiraceae	g__Colidextribacter	s__unclassified_g__Colidextribacter	ASV3468	42	0	0	0	0	0	0	0	0	0	0	0	0	0	0	0	42	7.21e-05	0.0625
d__Bacteria	k__norank_d__Bacteria	p__Firmicutes	c__Clostridia	o__Oscillospirales	f__Ruminococcaceae	g__norank_f__Ruminococcaceae	s__unclassified_g__norank_f__Ruminococcaceae	ASV1548	0	10	0	6	9	2	0	4	0	0	0	0	0	0	3	5	39	6.7e-05	0.4375
d__Bacteria	k__norank_d__Bacteria	p__Firmicutes	c__Clostridia	o__Lachnospirales	f__Lachnospiraceae	g__GCA-900066575	s__uncultured_bacterium_g__GCA-900066575	ASV1531	0	0	0	0	30	0	0	0	0	0	0	0	0	12	5	0	47	8.07e-05	0.1875
d__Bacteria	k__norank_d__Bacteria	p__Firmicutes	c__Clostridia	o__Lachnospirales	f__Lachnospiraceae	g__Tyzzerella	s__unclassified_g__Tyzzerella	ASV1900	0	9	0	0	20	0	0	14	0	0	3	0	0	0	0	0	46	7.9e-05	0.25
d__Bacteria	k__norank_d__Bacteria	p__Firmicutes	c__Clostridia	o__Lachnospirales	f__Lachnospiraceae	g__Roseburia	s__uncultured_Clostridiales_bacterium_g__Roseburia	ASV1541	0	0	0	19	11	0	0	0	3	0	0	0	0	10	4	0	47	8.07e-05	0.3125
d__Bacteria	k__norank_d__Bacteria	p__Firmicutes	c__Clostridia	o__Clostridia_UCG-014	f__norank_o__Clostridia_UCG-014	g__norank_o__Clostridia_UCG-014	s__uncultured_bacterium_o__Clostridia_UCG-014	ASV2569	0	0	34	0	0	0	0	0	0	0	0	0	0	0	0	0	34	5.84e-05	0.0625
d__Bacteria	k__norank_d__Bacteria	p__Firmicutes	c__Clostridia	o__Oscillospirales	f__unclassified_o__Oscillospirales	g__unclassified_o__Oscillospirales	s__unclassified_o__Oscillospirales	ASV950	19	0	0	0	0	0	2	12	0	0	0	4	0	0	0	0	37	6.35e-05	0.25
d__Bacteria	k__norank_d__Bacteria	p__Firmicutes	c__Clostridia	o__Oscillospirales	f__Oscillospiraceae	g__unclassified_f__Oscillospiraceae	s__unclassified_f__Oscillospiraceae	ASV915	0	0	0	15	0	0	0	12	0	0	0	4	0	6	0	5	42	7.21e-05	0.3125
d__Bacteria	k__norank_d__Bacteria	p__Firmicutes	c__Clostridia	o__Oscillospirales	f__Oscillospiraceae	g__unclassified_f__Oscillospiraceae	s__unclassified_f__Oscillospiraceae	ASV3346	16	0	0	0	0	0	0	0	0	23	0	0	0	0	0	0	39	6.7e-05	0.125
d__Bacteria	k__norank_d__Bacteria	p__Firmicutes	c__Bacilli	o__Erysipelotrichales	f__Erysipelotrichaceae	g__norank_f__Erysipelotrichaceae	s__unclassified_f__Erysipelotrichaceae	ASV1489	0	12	0	12	0	0	0	0	0	0	0	0	0	0	16	0	40	6.87e-05	0.1875
d__Bacteria	k__norank_d__Bacteria	p__Firmicutes	c__Clostridia	o__Clostridia_vadinBB60_group	f__norank_o__Clostridia_vadinBB60_group	g__norank_o__Clostridia_vadinBB60_group	s__unclassified_g__norank_o__Clostridia_vadinBB60_group	ASV2570	0	0	27	0	0	0	0	0	0	0	0	0	0	0	0	0	27	4.64e-05	0.0625
d__Bacteria	k__norank_d__Bacteria	p__Bacteroidota	c__Bacteroidia	o__Bacteroidales	f__Tannerellaceae	g__Parabacteroides	s__unclassified_g__Parabacteroides	ASV2285	0	0	0	0	0	0	0	25	0	0	0	0	0	0	0	12	37	6.35e-05	0.125
d__Bacteria	k__norank_d__Bacteria	p__Firmicutes	c__Clostridia	o__Oscillospirales	f__UCG-010	g__norank_f__UCG-010	s__uncultured_bacterium_f__UCG-010	ASV248	11	0	9	0	3	5	0	0	0	0	0	4	10	0	0	0	42	7.21e-05	0.375
d__Bacteria	k__norank_d__Bacteria	p__Firmicutes	c__Clostridia	o__unclassified_c__Clostridia	f__unclassified_c__Clostridia	g__unclassified_c__Clostridia	s__unclassified_c__Clostridia	ASV724	0	0	0	0	0	5	11	0	0	7	0	15	0	0	0	7	45	7.73e-05	0.3125
d__Bacteria	k__norank_d__Bacteria	p__Firmicutes	c__Clostridia	o__Lachnospirales	f__Lachnospiraceae	g__Lachnospiraceae_NK4A136_group	s__unclassified_g__Lachnospiraceae_NK4A136_group	ASV1816	0	39	0	0	0	0	0	0	0	0	0	0	0	0	0	0	39	6.7e-05	0.0625
d__Bacteria	k__norank_d__Bacteria	p__Firmicutes	c__Clostridia	o__Oscillospirales	f__Ruminococcaceae	g__norank_f__Ruminococcaceae	s__unclassified_g__norank_f__Ruminococcaceae	ASV1502	0	0	9	8	0	0	0	0	0	0	0	0	0	0	11	10	38	6.52e-05	0.25
d__Bacteria	k__norank_d__Bacteria	p__Actinobacteriota	c__Coriobacteriia	o__Coriobacteriales	f__Eggerthellaceae	g__Enterorhabdus	s__mouse_gut_metagenome_g__Enterorhabdus	ASV1348	0	11	2	13	0	4	5	0	0	0	0	0	0	0	0	0	35	6.01e-05	0.3125
d__Bacteria	k__norank_d__Bacteria	p__Firmicutes	c__Clostridia	o__Clostridia_UCG-014	f__norank_o__Clostridia_UCG-014	g__norank_o__Clostridia_UCG-014	s__unclassified_g__norank_o__Clostridia_UCG-014	ASV1250	0	0	0	0	0	0	30	0	0	13	0	0	0	0	0	0	43	7.38e-05	0.125
d__Bacteria	k__norank_d__Bacteria	p__Firmicutes	c__Clostridia	o__Lachnospirales	f__Lachnospiraceae	g__unclassified_f__Lachnospiraceae	s__unclassified_f__Lachnospiraceae	ASV775	0	14	10	0	3	0	0	0	0	0	0	10	0	0	0	0	37	6.35e-05	0.25
d__Bacteria	k__norank_d__Bacteria	p__Firmicutes	c__Clostridia	o__Lachnospirales	f__Lachnospiraceae	g__unclassified_f__Lachnospiraceae	s__unclassified_f__Lachnospiraceae	ASV3469	35	0	0	0	0	0	0	0	0	0	0	0	0	0	0	0	35	6.01e-05	0.0625
d__Bacteria	k__norank_d__Bacteria	p__Firmicutes	c__Clostridia	o__Lachnospirales	f__Lachnospiraceae	g__unclassified_f__Lachnospiraceae	s__unclassified_f__Lachnospiraceae	ASV2253	0	0	0	0	35	0	0	4	0	0	0	0	0	2	0	0	41	7.04e-05	0.1875
d__Bacteria	k__norank_d__Bacteria	p__Bacteroidota	c__Bacteroidia	o__Bacteroidales	f__Muribaculaceae	g__norank_f__Muribaculaceae	s__uncultured_Bacteroidales_bacterium_f__Muribaculaceae	ASV1818	0	34	0	0	0	0	0	0	0	0	0	0	0	0	0	0	34	5.84e-05	0.0625
d__Bacteria	k__norank_d__Bacteria	p__Firmicutes	c__Bacilli	o__Erysipelotrichales	f__Erysipelatoclostridiaceae	g__Candidatus_Stoquefichus	s__unclassified_g__Candidatus_Stoquefichus	ASV2081	0	0	0	0	34	0	0	0	0	0	0	0	0	8	0	0	42	7.21e-05	0.125
d__Bacteria	k__norank_d__Bacteria	p__Firmicutes	c__Clostridia	o__Lachnospirales	f__Lachnospiraceae	g__Lachnospiraceae_FCS020_group	s__unclassified_g__Lachnospiraceae_FCS020_group	ASV415	0	25	0	0	13	0	0	0	0	0	0	0	3	0	0	0	41	7.04e-05	0.1875
d__Bacteria	k__norank_d__Bacteria	p__Firmicutes	c__Clostridia	o__Oscillospirales	f__Oscillospiraceae	g__norank_f__Oscillospiraceae	s__unclassified_g__norank_f__Oscillospiraceae	ASV1317	0	0	0	1	0	0	6	0	0	6	23	0	0	0	0	0	36	6.18e-05	0.25
d__Bacteria	k__norank_d__Bacteria	p__Bacteroidota	c__Bacteroidia	o__Bacteroidales	f__Marinifilaceae	g__Odoribacter	s__uncultured_bacterium_g__Odoribacter	ASV483	0	0	4	0	0	0	7	1	0	5	13	0	2	0	3	3	38	6.52e-05	0.5
d__Bacteria	k__norank_d__Bacteria	p__Bacteroidota	c__Bacteroidia	o__Bacteroidales	f__Tannerellaceae	g__Parabacteroides	s__Parabacteroides_merdae	ASV1312	0	0	0	0	5	27	6	0	0	0	0	0	0	0	0	0	38	6.52e-05	0.1875
d__Bacteria	k__norank_d__Bacteria	p__Firmicutes	c__Clostridia	o__Clostridia_UCG-014	f__norank_o__Clostridia_UCG-014	g__norank_o__Clostridia_UCG-014	s__unclassified_g__norank_o__Clostridia_UCG-014	ASV2061	0	0	0	24	0	0	0	0	0	0	0	0	0	16	0	0	40	6.87e-05	0.125
d__Bacteria	k__norank_d__Bacteria	p__Firmicutes	c__Clostridia	o__Lachnospirales	f__Lachnospiraceae	g__unclassified_f__Lachnospiraceae	s__unclassified_f__Lachnospiraceae	ASV3345	0	0	0	0	0	0	0	0	21	23	0	0	0	0	0	0	44	7.55e-05	0.125
d__Bacteria	k__norank_d__Bacteria	p__Bacteroidota	c__Bacteroidia	o__Bacteroidales	f__Muribaculaceae	g__norank_f__Muribaculaceae	s__uncultured_bacterium_f__Muribaculaceae	ASV2276	0	0	0	0	0	0	0	0	0	0	0	0	0	0	0	43	43	7.38e-05	0.0625
d__Bacteria	k__norank_d__Bacteria	p__Firmicutes	c__Clostridia	o__Lachnospirales	f__Lachnospiraceae	g__Lachnospiraceae_NK4A136_group	s__uncultured_bacterium_g__Lachnospiraceae_NK4A136_group	ASV1864	0	18	0	0	0	0	0	0	0	0	0	0	0	18	0	7	43	7.38e-05	0.1875
d__Bacteria	k__norank_d__Bacteria	p__Desulfobacterota	c__Desulfovibrionia	o__Desulfovibrionales	f__Desulfovibrionaceae	g__norank_f__Desulfovibrionaceae	s__uncultured_bacterium_f__Desulfovibrionaceae	ASV2572	0	0	35	0	0	0	0	0	0	0	0	0	0	0	0	0	35	6.01e-05	0.0625
d__Bacteria	k__norank_d__Bacteria	p__Actinobacteriota	c__Coriobacteriia	o__Coriobacteriales	f__Eggerthellaceae	g__Enterorhabdus	s__uncultured_bacterium_g__Enterorhabdus	ASV1358	0	0	2	13	0	0	5	0	0	0	0	0	0	4	0	15	39	6.7e-05	0.3125
d__Bacteria	k__norank_d__Bacteria	p__Firmicutes	c__Clostridia	o__Lachnospirales	f__Lachnospiraceae	g__unclassified_f__Lachnospiraceae	s__unclassified_f__Lachnospiraceae	ASV128	0	8	0	0	0	0	0	0	0	0	0	0	39	0	0	0	47	8.07e-05	0.125
d__Bacteria	k__norank_d__Bacteria	p__Bacteroidota	c__Bacteroidia	o__Bacteroidales	f__Muribaculaceae	g__norank_f__Muribaculaceae	s__uncultured_bacterium_f__Muribaculaceae	ASV271	5	0	0	1	0	11	7	0	0	0	1	3	8	0	0	0	36	6.18e-05	0.4375
d__Bacteria	k__norank_d__Bacteria	p__Actinobacteriota	c__Actinobacteria	o__Micrococcales	f__Brevibacteriaceae	g__Brevibacterium	s__unclassified_g__Brevibacterium	ASV2899	6	0	0	0	20	0	0	16	0	0	0	0	0	0	0	0	42	7.21e-05	0.1875
d__Bacteria	k__norank_d__Bacteria	p__Firmicutes	c__Clostridia	o__Clostridia_UCG-014	f__norank_o__Clostridia_UCG-014	g__norank_o__Clostridia_UCG-014	s__unclassified_g__norank_o__Clostridia_UCG-014	ASV666	0	0	0	4	0	0	0	0	0	0	0	36	0	0	0	0	40	6.87e-05	0.125
d__Bacteria	k__norank_d__Bacteria	p__Firmicutes	c__Clostridia	o__Christensenellales	f__Christensenellaceae	g__Christensenellaceae_R-7_group	s__unclassified_g__Christensenellaceae_R-7_group	ASV347	12	5	0	0	4	0	13	0	0	0	0	0	5	0	0	0	39	6.7e-05	0.3125
d__Bacteria	k__norank_d__Bacteria	p__Firmicutes	c__Clostridia	o__Clostridia_UCG-014	f__norank_o__Clostridia_UCG-014	g__norank_o__Clostridia_UCG-014	s__unclassified_g__norank_o__Clostridia_UCG-014	ASV3470	34	0	0	0	0	0	0	0	0	0	0	0	0	0	0	0	34	5.84e-05	0.0625
d__Bacteria	k__norank_d__Bacteria	p__Firmicutes	c__Clostridia	o__Oscillospirales	f__Butyricicoccaceae	g__UCG-009	s__unclassified_g__UCG-009	ASV3123	0	0	0	0	0	0	0	37	0	0	0	0	0	0	0	0	37	6.35e-05	0.0625
d__Bacteria	k__norank_d__Bacteria	p__Firmicutes	c__Clostridia	o__Oscillospirales	f__Oscillospiraceae	g__unclassified_f__Oscillospiraceae	s__unclassified_f__Oscillospiraceae	ASV780	0	0	0	0	0	0	0	0	20	0	0	10	0	0	4	9	43	7.38e-05	0.25
d__Bacteria	k__norank_d__Bacteria	p__Bacteroidota	c__Bacteroidia	o__Bacteroidales	f__Rikenellaceae	g__Alistipes	s__Alistipes_timonensis_JC136	ASV308	3	0	8	0	3	0	2	6	0	2	0	0	7	0	7	0	38	6.52e-05	0.5
d__Bacteria	k__norank_d__Bacteria	p__Firmicutes	c__Clostridia	o__Oscillospirales	f__Oscillospiraceae	g__norank_f__Oscillospiraceae	s__unclassified_g__norank_f__Oscillospiraceae	ASV1870	0	13	5	6	11	0	0	0	0	0	0	0	0	0	0	0	35	6.01e-05	0.25
d__Bacteria	k__norank_d__Bacteria	p__Firmicutes	c__Clostridia	o__Oscillospirales	f__Oscillospiraceae	g__Colidextribacter	s__unclassified_g__Colidextribacter	ASV678	0	9	0	0	0	0	0	0	0	0	0	29	0	0	0	0	38	6.52e-05	0.125
d__Bacteria	k__norank_d__Bacteria	p__Firmicutes	c__Bacilli	o__Staphylococcales	f__Staphylococcaceae	g__Staphylococcus	s__unclassified_g__Staphylococcus	ASV2573	0	0	32	0	0	0	0	0	0	0	0	0	0	0	0	0	32	5.49e-05	0.0625
d__Bacteria	k__norank_d__Bacteria	p__Firmicutes	c__Clostridia	o__Lachnospirales	f__Lachnospiraceae	g__unclassified_f__Lachnospiraceae	s__unclassified_f__Lachnospiraceae	ASV1341	0	0	0	0	0	0	6	25	0	0	0	0	0	9	0	0	40	6.87e-05	0.1875
d__Bacteria	k__norank_d__Bacteria	p__Firmicutes	c__Clostridia	o__Oscillospirales	f__Ruminococcaceae	g__Eubacterium_siraeum_group	s__uncultured_bacterium_g__Eubacterium_siraeum_group	ASV658	0	0	0	0	0	0	0	0	0	0	0	40	0	0	0	0	40	6.87e-05	0.0625
d__Bacteria	k__norank_d__Bacteria	p__Firmicutes	c__Bacilli	o__Staphylococcales	f__Staphylococcaceae	g__Staphylococcus	s__unclassified_g__Staphylococcus	ASV1357	0	0	0	0	4	0	4	23	0	0	0	0	0	3	0	0	34	5.84e-05	0.25
d__Bacteria	k__norank_d__Bacteria	p__Actinobacteriota	c__Coriobacteriia	o__Coriobacteriales	f__Eggerthellaceae	g__Enterorhabdus	s__uncultured_bacterium_g__Enterorhabdus	ASV1310	0	0	0	0	0	3	9	0	3	8	17	0	0	0	0	0	40	6.87e-05	0.3125
d__Bacteria	k__norank_d__Bacteria	p__Bacteroidota	c__Bacteroidia	o__Bacteroidales	f__Muribaculaceae	g__norank_f__Muribaculaceae	s__uncultured_bacterium_f__Muribaculaceae	ASV661	0	0	0	0	0	0	0	0	0	0	0	40	0	0	0	0	40	6.87e-05	0.0625
d__Bacteria	k__norank_d__Bacteria	p__Actinobacteriota	c__Coriobacteriia	o__Coriobacteriales	f__Eggerthellaceae	g__Adlercreutzia	s__uncultured_bacterium_g__Adlercreutzia	ASV2380	0	0	0	0	0	0	0	0	0	0	31	0	0	0	0	0	31	5.32e-05	0.0625
d__Bacteria	k__norank_d__Bacteria	p__Cyanobacteria	c__Vampirivibrionia	o__Gastranaerophilales	f__norank_o__Gastranaerophilales	g__norank_o__Gastranaerophilales	s__unclassified_g__norank_o__Gastranaerophilales	ASV2576	0	0	29	0	0	0	0	3	0	0	0	0	0	0	0	0	32	5.49e-05	0.125
d__Bacteria	k__norank_d__Bacteria	p__Firmicutes	c__Clostridia	o__Oscillospirales	f__Ruminococcaceae	g__norank_f__Ruminococcaceae	s__unclassified_g__norank_f__Ruminococcaceae	ASV784	0	0	0	0	0	0	8	18	2	0	0	10	0	0	0	0	38	6.52e-05	0.25
d__Bacteria	k__norank_d__Bacteria	p__Firmicutes	c__Clostridia	o__Clostridia_UCG-014	f__norank_o__Clostridia_UCG-014	g__norank_o__Clostridia_UCG-014	s__unclassified_g__norank_o__Clostridia_UCG-014	ASV2634	0	0	8	4	0	0	0	27	0	0	0	0	0	0	0	0	39	6.7e-05	0.1875
d__Bacteria	k__norank_d__Bacteria	p__Firmicutes	c__Clostridia	o__Oscillospirales	f__Ruminococcaceae	g__Eubacterium_siraeum_group	s__unclassified_g__Eubacterium_siraeum_group	ASV2277	0	0	0	0	0	0	0	0	0	0	0	0	0	0	0	40	40	6.87e-05	0.0625
d__Bacteria	k__norank_d__Bacteria	p__Bacteroidota	c__Bacteroidia	o__Bacteroidales	f__Bacteroidaceae	g__Bacteroides	s__Bacteroides_sartorii	ASV3124	0	0	0	0	0	0	0	39	0	0	0	0	0	0	0	0	39	6.7e-05	0.0625
d__Bacteria	k__norank_d__Bacteria	p__Firmicutes	c__Clostridia	o__Lachnospirales	f__Lachnospiraceae	g__unclassified_f__Lachnospiraceae	s__unclassified_f__Lachnospiraceae	ASV1842	0	20	6	0	0	0	0	0	0	0	5	0	0	0	0	0	31	5.32e-05	0.1875
d__Bacteria	k__norank_d__Bacteria	p__Firmicutes	c__Clostridia	o__Clostridia_UCG-014	f__norank_o__Clostridia_UCG-014	g__norank_o__Clostridia_UCG-014	s__unclassified_g__norank_o__Clostridia_UCG-014	ASV1296	0	10	10	6	0	0	8	0	0	0	0	0	0	0	0	0	34	5.84e-05	0.25
d__Bacteria	k__norank_d__Bacteria	p__Firmicutes	c__Clostridia	o__Oscillospirales	f__Oscillospiraceae	g__unclassified_f__Oscillospiraceae	s__unclassified_f__Oscillospiraceae	ASV1515	0	0	0	0	0	0	0	0	16	0	13	0	0	0	8	0	37	6.35e-05	0.1875
d__Bacteria	k__norank_d__Bacteria	p__Firmicutes	c__Clostridia	o__Oscillospirales	f__Oscillospiraceae	g__unclassified_f__Oscillospiraceae	s__unclassified_f__Oscillospiraceae	ASV2242	24	0	0	2	0	0	0	0	0	4	0	0	0	2	0	0	32	5.49e-05	0.25
d__Bacteria	k__norank_d__Bacteria	p__Firmicutes	c__Bacilli	o__Erysipelotrichales	f__Erysipelotrichaceae	g__norank_f__Erysipelotrichaceae	s__uncultured_bacterium_f__Erysipelotrichaceae	ASV311	5	0	1	0	0	0	0	0	0	9	16	0	5	0	0	0	36	6.18e-05	0.3125
d__Bacteria	k__norank_d__Bacteria	p__Firmicutes	c__Clostridia	o__Oscillospirales	f__Oscillospiraceae	g__unclassified_f__Oscillospiraceae	s__unclassified_f__Oscillospiraceae	ASV886	0	14	0	7	0	0	3	0	0	0	0	5	0	0	0	5	34	5.84e-05	0.3125
d__Bacteria	k__norank_d__Bacteria	p__Firmicutes	c__Clostridia	o__Oscillospirales	f__Ruminococcaceae	g__norank_f__Ruminococcaceae	s__unclassified_g__norank_f__Ruminococcaceae	ASV1441	9	4	1	13	0	0	2	0	0	3	3	0	0	0	0	0	35	6.01e-05	0.4375
d__Bacteria	k__norank_d__Bacteria	p__Firmicutes	c__Clostridia	o__Monoglobales	f__Monoglobaceae	g__Monoglobus	s__unclassified_g__Monoglobus	ASV2384	0	0	6	0	9	0	0	0	0	0	15	0	0	0	0	0	30	5.15e-05	0.1875
d__Bacteria	k__norank_d__Bacteria	p__Firmicutes	c__Bacilli	o__Lactobacillales	f__Streptococcaceae	g__Streptococcus	s__Streptococcus_merionis	ASV2574	0	0	33	0	0	0	0	0	0	0	0	0	0	0	0	0	33	5.67e-05	0.0625
d__Bacteria	k__norank_d__Bacteria	p__Firmicutes	c__Clostridia	o__Oscillospirales	f__Ruminococcaceae	g__Candidatus_Soleaferrea	s__uncultured_bacterium_g__Candidatus_Soleaferrea	ASV1542	0	12	3	0	11	0	0	0	0	0	0	0	0	3	3	2	34	5.84e-05	0.375
d__Bacteria	k__norank_d__Bacteria	p__Firmicutes	c__Clostridia	o__Lachnospirales	f__Lachnospiraceae	g__Lachnospiraceae_NK4A136_group	s__unclassified_g__Lachnospiraceae_NK4A136_group	ASV201	0	0	0	0	0	0	0	0	21	0	0	0	18	0	0	0	39	6.7e-05	0.125
d__Bacteria	k__norank_d__Bacteria	p__Firmicutes	c__Bacilli	o__Lactobacillales	f__Enterococcaceae	g__Enterococcus	s__unclassified_g__Enterococcus	ASV2575	0	0	31	0	0	0	0	0	0	0	0	0	0	0	0	0	31	5.32e-05	0.0625
d__Bacteria	k__norank_d__Bacteria	p__Firmicutes	c__Clostridia	o__Lachnospirales	f__Lachnospiraceae	g__GCA-900066575	s__uncultured_bacterium_g__GCA-900066575	ASV1874	0	13	22	0	0	0	0	0	0	0	0	0	0	0	0	0	35	6.01e-05	0.125
d__Bacteria	k__norank_d__Bacteria	p__Firmicutes	c__Clostridia	o__Lachnospirales	f__Lachnospiraceae	g__unclassified_f__Lachnospiraceae	s__unclassified_f__Lachnospiraceae	ASV2887	0	0	0	0	41	0	0	0	0	0	0	0	0	0	0	0	41	7.04e-05	0.0625
d__Bacteria	k__norank_d__Bacteria	p__Bacteroidota	c__Bacteroidia	o__Bacteroidales	f__Muribaculaceae	g__norank_f__Muribaculaceae	s__uncultured_bacterium_f__Muribaculaceae	ASV2048	0	0	0	0	0	0	0	0	0	0	0	0	0	44	0	0	44	7.55e-05	0.0625
d__Bacteria	k__norank_d__Bacteria	p__Firmicutes	c__Bacilli	o__Acholeplasmatales	f__Acholeplasmataceae	g__Anaeroplasma	s__uncultured_bacterium_g__Anaeroplasma	ASV1286	0	0	0	0	27	0	11	0	0	0	0	0	0	0	0	0	38	6.52e-05	0.125
d__Bacteria	k__norank_d__Bacteria	p__Firmicutes	c__Clostridia	o__Lachnospirales	f__Lachnospiraceae	g__unclassified_f__Lachnospiraceae	s__unclassified_f__Lachnospiraceae	ASV3342	0	0	0	0	0	0	0	0	0	38	0	0	0	0	0	0	38	6.52e-05	0.0625
d__Bacteria	k__norank_d__Bacteria	p__Firmicutes	c__Clostridia	o__Oscillospirales	f__Oscillospiraceae	g__norank_f__Oscillospiraceae	s__uncultured_bacterium_f__Oscillospiraceae	ASV1829	0	30	3	0	0	0	0	0	0	0	0	0	0	0	0	0	33	5.67e-05	0.125
d__Bacteria	k__norank_d__Bacteria	p__Firmicutes	c__Clostridia	o__Oscillospirales	f__Ruminococcaceae	g__norank_f__Ruminococcaceae	s__Clostridium_leptum	ASV1898	13	9	0	11	0	0	0	0	0	0	0	0	0	0	0	0	33	5.67e-05	0.1875
d__Bacteria	k__norank_d__Bacteria	p__Firmicutes	c__Clostridia	o__Oscillospirales	f__Ruminococcaceae	g__norank_f__Ruminococcaceae	s__uncultured_bacterium_f__Ruminococcaceae	ASV697	0	0	11	0	0	0	0	0	0	0	0	21	0	0	0	0	32	5.49e-05	0.125
d__Bacteria	k__norank_d__Bacteria	p__Firmicutes	c__Clostridia	o__Oscillospirales	f__Ruminococcaceae	g__Pygmaiobacter	s__uncultured_bacterium_g__Pygmaiobacter	ASV157	0	0	4	0	0	0	2	0	0	0	0	0	27	0	0	0	33	5.67e-05	0.1875
d__Bacteria	k__norank_d__Bacteria	p__Firmicutes	c__Clostridia	o__Oscillospirales	f__Oscillospiraceae	g__Colidextribacter	s__uncultured_bacterium_g__Colidextribacter	ASV712	0	0	5	0	0	0	0	0	0	10	4	19	0	0	0	0	38	6.52e-05	0.25
d__Bacteria	k__norank_d__Bacteria	p__Actinobacteriota	c__Coriobacteriia	o__Coriobacteriales	f__Eggerthellaceae	g__Enterorhabdus	s__Adlercreutzia_mucosicola	ASV1497	0	21	0	0	0	0	0	0	0	0	0	0	0	0	15	0	36	6.18e-05	0.125
d__Bacteria	k__norank_d__Bacteria	p__Firmicutes	c__Clostridia	o__Oscillospirales	f__Oscillospiraceae	g__unclassified_f__Oscillospiraceae	s__unclassified_f__Oscillospiraceae	ASV2398	0	0	0	19	0	0	0	0	0	0	8	0	0	0	0	0	27	4.64e-05	0.125
d__Bacteria	k__norank_d__Bacteria	p__Firmicutes	c__Clostridia	o__Peptostreptococcales-Tissierellales	f__Anaerovoracaceae	g__unclassified_f__Anaerovoracaceae	s__unclassified_f__Anaerovoracaceae	ASV2383	9	0	0	0	0	0	0	0	0	0	19	0	0	0	0	0	28	4.81e-05	0.125
d__Bacteria	k__norank_d__Bacteria	p__Firmicutes	c__Clostridia	o__Lachnospirales	f__Lachnospiraceae	g__unclassified_f__Lachnospiraceae	s__unclassified_f__Lachnospiraceae	ASV316	21	2	0	0	0	0	2	0	0	0	0	0	6	3	2	0	36	6.18e-05	0.375
d__Bacteria	k__norank_d__Bacteria	p__Firmicutes	c__Clostridia	o__Lachnospirales	f__Lachnospiraceae	g__unclassified_f__Lachnospiraceae	s__unclassified_f__Lachnospiraceae	ASV2412	0	0	0	0	0	0	0	26	0	0	7	0	0	0	0	0	33	5.67e-05	0.125
d__Bacteria	k__norank_d__Bacteria	p__Firmicutes	c__Clostridia	o__Lachnospirales	f__Lachnospiraceae	g__unclassified_f__Lachnospiraceae	s__unclassified_f__Lachnospiraceae	ASV2627	6	0	8	0	0	0	0	17	0	0	0	0	0	0	0	0	31	5.32e-05	0.1875
d__Bacteria	k__norank_d__Bacteria	p__Firmicutes	c__Clostridia	o__Lachnospirales	f__Lachnospiraceae	g__unclassified_f__Lachnospiraceae	s__unclassified_f__Lachnospiraceae	ASV1884	0	10	0	16	0	0	0	0	0	7	0	0	0	0	0	0	33	5.67e-05	0.1875
d__Bacteria	k__norank_d__Bacteria	p__Firmicutes	c__Bacilli	o__RF39	f__norank_o__RF39	g__norank_o__RF39	s__uncultured_bacterium_o__RF39	ASV1269	0	11	0	0	0	0	14	0	0	3	0	0	0	0	0	0	28	4.81e-05	0.1875
d__Bacteria	k__norank_d__Bacteria	p__Firmicutes	c__Clostridia	o__Oscillospirales	f__Ruminococcaceae	g__norank_f__Ruminococcaceae	s__unclassified_g__norank_f__Ruminococcaceae	ASV1896	0	11	7	11	0	0	0	0	0	0	0	0	0	0	0	6	35	6.01e-05	0.25
d__Bacteria	k__norank_d__Bacteria	p__Firmicutes	c__Clostridia	o__Lachnospirales	f__Lachnospiraceae	g__unclassified_f__Lachnospiraceae	s__unclassified_f__Lachnospiraceae	ASV1825	0	29	0	0	0	0	0	0	0	0	0	0	0	0	0	0	29	4.98e-05	0.0625
d__Bacteria	k__norank_d__Bacteria	p__Firmicutes	c__Clostridia	o__Oscillospirales	f__Ruminococcaceae	g__Harryflintia	s__uncultured_bacterium_g__Harryflintia	ASV353	3	4	0	0	5	0	0	11	0	0	0	7	5	0	0	0	35	6.01e-05	0.375
d__Bacteria	k__norank_d__Bacteria	p__Firmicutes	c__Bacilli	o__Staphylococcales	f__Staphylococcaceae	g__Staphylococcus	s__unclassified_g__Staphylococcus	ASV2577	0	0	30	0	0	0	0	0	0	0	0	0	0	0	0	0	30	5.15e-05	0.0625
d__Bacteria	k__norank_d__Bacteria	p__Firmicutes	c__Clostridia	o__Clostridia_vadinBB60_group	f__norank_o__Clostridia_vadinBB60_group	g__norank_o__Clostridia_vadinBB60_group	s__unclassified_o__Clostridia_vadinBB60_group	ASV2584	0	0	29	0	5	0	0	0	0	0	0	0	0	0	0	0	34	5.84e-05	0.125
d__Bacteria	k__norank_d__Bacteria	p__Firmicutes	c__Clostridia	o__Lachnospirales	f__Lachnospiraceae	g__unclassified_f__Lachnospiraceae	s__unclassified_f__Lachnospiraceae	ASV2578	0	0	28	0	0	0	0	0	0	0	0	0	0	0	0	0	28	4.81e-05	0.0625
d__Bacteria	k__norank_d__Bacteria	p__Firmicutes	c__Clostridia	o__Oscillospirales	f__UCG-010	g__norank_f__UCG-010	s__unclassified_g__norank_f__UCG-010	ASV403	0	0	9	0	0	0	12	0	0	3	0	0	4	0	0	0	28	4.81e-05	0.25
d__Bacteria	k__norank_d__Bacteria	p__Firmicutes	c__Clostridia	o__Lachnospirales	f__Lachnospiraceae	g__unclassified_f__Lachnospiraceae	s__unclassified_f__Lachnospiraceae	ASV1837	0	24	0	0	0	0	0	8	0	0	0	0	0	0	0	0	32	5.49e-05	0.125
d__Bacteria	k__norank_d__Bacteria	p__Firmicutes	c__Clostridia	o__Clostridia_UCG-014	f__norank_o__Clostridia_UCG-014	g__norank_o__Clostridia_UCG-014	s__uncultured_bacterium_o__Clostridia_UCG-014	ASV1284	0	0	0	0	24	0	11	0	0	0	0	0	0	0	0	0	35	6.01e-05	0.125
d__Bacteria	k__norank_d__Bacteria	p__Bacteroidota	c__Bacteroidia	o__Bacteroidales	f__Bacteroidaceae	g__Bacteroides	s__unclassified_g__Bacteroides	ASV1581	0	0	0	0	0	35	0	0	0	0	0	0	0	0	0	0	35	6.01e-05	0.0625
d__Bacteria	k__norank_d__Bacteria	p__Firmicutes	c__Clostridia	o__Clostridia_UCG-014	f__norank_o__Clostridia_UCG-014	g__norank_o__Clostridia_UCG-014	s__unclassified_g__norank_o__Clostridia_UCG-014	ASV2402	0	0	0	0	24	0	0	0	0	0	10	0	0	0	0	0	34	5.84e-05	0.125
d__Bacteria	k__norank_d__Bacteria	p__Proteobacteria	c__Alphaproteobacteria	o__Rhodospirillales	f__norank_o__Rhodospirillales	g__norank_o__Rhodospirillales	s__uncultured_bacterium_o__Rhodospirillales	ASV1368	0	0	12	0	11	0	3	0	0	3	0	0	0	3	0	0	32	5.49e-05	0.3125
d__Bacteria	k__norank_d__Bacteria	p__Firmicutes	c__Clostridia	o__Lachnospirales	f__Lachnospiraceae	g__unclassified_f__Lachnospiraceae	s__unclassified_f__Lachnospiraceae	ASV1872	0	14	12	0	0	0	0	0	0	0	0	0	0	0	0	0	26	4.46e-05	0.125
d__Bacteria	k__norank_d__Bacteria	p__Firmicutes	c__Clostridia	o__Lachnospirales	f__Lachnospiraceae	g__unclassified_f__Lachnospiraceae	s__unclassified_f__Lachnospiraceae	ASV2580	0	0	25	0	0	0	0	0	0	0	0	0	0	0	0	0	25	4.29e-05	0.0625
d__Bacteria	k__norank_d__Bacteria	p__Firmicutes	c__Clostridia	o__Oscillospirales	f__Oscillospiraceae	g__Colidextribacter	s__uncultured_bacterium_g__Colidextribacter	ASV669	0	0	0	0	0	0	0	0	0	0	0	27	0	0	0	0	27	4.64e-05	0.0625
d__Bacteria	k__norank_d__Bacteria	p__Firmicutes	c__Clostridia	o__Oscillospirales	f__Oscillospiraceae	g__unclassified_f__Oscillospiraceae	s__unclassified_f__Oscillospiraceae	ASV3371	27	0	0	0	0	0	0	0	0	6	0	0	0	0	0	0	33	5.67e-05	0.125
d__Bacteria	k__norank_d__Bacteria	p__Firmicutes	c__Clostridia	o__Oscillospirales	f__Oscillospiraceae	g__unclassified_f__Oscillospiraceae	s__unclassified_f__Oscillospiraceae	ASV707	0	0	0	0	0	0	0	15	0	0	0	22	0	0	0	0	37	6.35e-05	0.125
d__Bacteria	k__norank_d__Bacteria	p__Firmicutes	c__Clostridia	o__Oscillospirales	f__Oscillospiraceae	g__Intestinimonas	s__unclassified_g__Intestinimonas	ASV2579	0	0	27	0	0	0	0	0	0	0	0	0	0	0	0	0	27	4.64e-05	0.0625
d__Bacteria	k__norank_d__Bacteria	p__Firmicutes	c__Clostridia	o__Lachnospirales	f__Lachnospiraceae	g__norank_f__Lachnospiraceae	s__unclassified_g__norank_f__Lachnospiraceae	ASV1920	0	8	10	0	16	0	0	0	0	0	0	0	0	0	0	0	34	5.84e-05	0.1875
d__Bacteria	k__norank_d__Bacteria	p__Firmicutes	c__Clostridia	o__Oscillospirales	f__Ruminococcaceae	g__norank_f__Ruminococcaceae	s__unclassified_g__norank_f__Ruminococcaceae	ASV803	0	0	0	0	0	13	0	15	0	0	0	6	0	0	0	0	34	5.84e-05	0.1875
d__Bacteria	k__norank_d__Bacteria	p__Patescibacteria	c__Saccharimonadia	o__Saccharimonadales	f__Saccharimonadaceae	g__Candidatus_Saccharimonas	s__uncultured_bacterium_g__Candidatus_Saccharimonas	ASV3125	0	0	0	0	0	0	0	38	0	0	0	0	0	0	0	0	38	6.52e-05	0.0625
d__Bacteria	k__norank_d__Bacteria	p__Bacteroidota	c__Bacteroidia	o__Bacteroidales	f__Muribaculaceae	g__norank_f__Muribaculaceae	s__uncultured_bacterium_f__Muribaculaceae	ASV125	0	0	0	0	0	0	0	0	0	0	0	0	37	0	0	0	37	6.35e-05	0.0625
d__Bacteria	k__norank_d__Bacteria	p__Firmicutes	c__Clostridia	o__Lachnospirales	f__Lachnospiraceae	g__Roseburia	s__uncultured_Clostridiales_bacterium_g__Roseburia	ASV2076	0	0	0	19	0	0	0	0	0	0	0	0	0	10	0	0	29	4.98e-05	0.125
d__Bacteria	k__norank_d__Bacteria	p__Firmicutes	c__Clostridia	o__Clostridia_UCG-014	f__norank_o__Clostridia_UCG-014	g__norank_o__Clostridia_UCG-014	s__unclassified_g__norank_o__Clostridia_UCG-014	ASV1428	0	0	0	9	0	0	2	0	0	10	14	0	0	0	0	0	35	6.01e-05	0.25
d__Bacteria	k__norank_d__Bacteria	p__Firmicutes	c__Clostridia	o__Lachnospirales	f__Lachnospiraceae	g__unclassified_f__Lachnospiraceae	s__unclassified_f__Lachnospiraceae	ASV1461	0	0	0	0	14	0	1	14	0	0	0	0	0	0	0	0	29	4.98e-05	0.1875
d__Bacteria	k__norank_d__Bacteria	p__Firmicutes	c__Clostridia	o__Oscillospirales	f__Ruminococcaceae	g__unclassified_f__Ruminococcaceae	s__unclassified_f__Ruminococcaceae	ASV936	7	0	0	0	0	0	9	3	0	2	4	4	0	5	0	0	34	5.84e-05	0.4375
d__Bacteria	k__norank_d__Bacteria	p__Bacteroidota	c__Bacteroidia	o__Bacteroidales	f__Muribaculaceae	g__norank_f__Muribaculaceae	s__uncultured_bacterium_f__Muribaculaceae	ASV670	0	0	0	0	0	0	0	0	0	0	0	27	0	0	0	0	27	4.64e-05	0.0625
d__Bacteria	k__norank_d__Bacteria	p__Firmicutes	c__Clostridia	o__Clostridia_UCG-014	f__norank_o__Clostridia_UCG-014	g__norank_o__Clostridia_UCG-014	s__unclassified_g__norank_o__Clostridia_UCG-014	ASV1828	0	29	0	0	0	0	0	0	0	0	0	0	0	0	0	0	29	4.98e-05	0.0625
d__Bacteria	k__norank_d__Bacteria	p__Firmicutes	c__Clostridia	o__Monoglobales	f__Monoglobaceae	g__Monoglobus	s__unclassified_g__Monoglobus	ASV1881	4	14	0	4	6	0	0	4	0	0	0	0	0	0	0	0	32	5.49e-05	0.3125
d__Bacteria	k__norank_d__Bacteria	p__Firmicutes	c__Clostridia	o__Lachnospirales	f__Lachnospiraceae	g__Marvinbryantia	s__uncultured_bacterium_g__Marvinbryantia	ASV3126	0	0	0	0	0	0	0	31	0	0	0	0	0	0	0	0	31	5.32e-05	0.0625
d__Bacteria	k__norank_d__Bacteria	p__Firmicutes	c__Clostridia	o__Oscillospirales	f__Oscillospiraceae	g__unclassified_f__Oscillospiraceae	s__unclassified_f__Oscillospiraceae	ASV1631	29	0	0	0	0	5	0	0	0	0	0	0	0	0	0	0	34	5.84e-05	0.125
d__Bacteria	k__norank_d__Bacteria	p__Firmicutes	c__Clostridia	o__Clostridia_UCG-014	f__norank_o__Clostridia_UCG-014	g__norank_o__Clostridia_UCG-014	s__unclassified_g__norank_o__Clostridia_UCG-014	ASV2581	0	0	33	0	0	0	0	0	0	0	0	0	0	0	0	0	33	5.67e-05	0.0625
d__Bacteria	k__norank_d__Bacteria	p__Firmicutes	c__Clostridia	o__Lachnospirales	f__Lachnospiraceae	g__unclassified_f__Lachnospiraceae	s__unclassified_f__Lachnospiraceae	ASV2582	0	0	29	0	0	0	0	0	0	0	0	0	0	0	0	0	29	4.98e-05	0.0625
d__Bacteria	k__norank_d__Bacteria	p__Firmicutes	c__Clostridia	o__Clostridia_UCG-014	f__norank_o__Clostridia_UCG-014	g__norank_o__Clostridia_UCG-014	s__unclassified_g__norank_o__Clostridia_UCG-014	ASV2301	0	0	0	0	0	0	0	0	0	25	0	0	0	0	0	6	31	5.32e-05	0.125
d__Bacteria	k__norank_d__Bacteria	p__Bacteroidota	c__Bacteroidia	o__Bacteroidales	f__Muribaculaceae	g__norank_f__Muribaculaceae	s__uncultured_bacterium_f__Muribaculaceae	ASV3471	35	0	0	0	0	0	0	0	0	0	0	0	0	0	0	0	35	6.01e-05	0.0625
d__Bacteria	k__norank_d__Bacteria	p__Firmicutes	c__Clostridia	o__Oscillospirales	f__Oscillospiraceae	g__unclassified_f__Oscillospiraceae	s__unclassified_f__Oscillospiraceae	ASV1336	24	0	0	0	0	0	5	0	0	0	0	0	0	0	0	0	29	4.98e-05	0.125
d__Bacteria	k__norank_d__Bacteria	p__Firmicutes	c__Clostridia	o__Lachnospirales	f__Lachnospiraceae	g__Blautia	s__Lachnospiraceae_bacterium_DW59	ASV1486	0	0	0	0	0	0	0	4	0	8	0	0	0	0	20	0	32	5.49e-05	0.1875
d__Bacteria	k__norank_d__Bacteria	p__Firmicutes	c__Clostridia	o__Oscillospirales	f__Oscillospiraceae	g__Oscillibacter	s__uncultured_bacterium_g__Oscillibacter	ASV1867	0	14	0	10	0	0	0	0	0	0	0	0	0	0	0	0	24	4.12e-05	0.125
d__Bacteria	k__norank_d__Bacteria	p__Firmicutes	c__Clostridia	o__Lachnospirales	f__Lachnospiraceae	g__unclassified_f__Lachnospiraceae	s__unclassified_f__Lachnospiraceae	ASV1907	0	9	0	9	0	0	0	9	0	0	0	0	0	0	0	0	27	4.64e-05	0.1875
d__Bacteria	k__norank_d__Bacteria	p__Firmicutes	c__Clostridia	o__Lachnospirales	f__Lachnospiraceae	g__unclassified_f__Lachnospiraceae	s__unclassified_f__Lachnospiraceae	ASV1841	7	21	0	0	0	0	0	0	0	0	0	0	0	0	0	0	28	4.81e-05	0.125
d__Bacteria	k__norank_d__Bacteria	p__Firmicutes	c__Clostridia	o__Lachnospirales	f__Lachnospiraceae	g__Acetatifactor	s__unclassified_g__Acetatifactor	ASV1862	0	18	0	4	9	0	0	0	0	0	0	0	0	0	0	0	31	5.32e-05	0.1875
d__Bacteria	k__norank_d__Bacteria	p__Firmicutes	c__Clostridia	o__Lachnospirales	f__Lachnospiraceae	g__unclassified_f__Lachnospiraceae	s__unclassified_f__Lachnospiraceae	ASV1913	0	7	0	0	19	0	0	0	0	0	0	0	0	0	0	0	26	4.46e-05	0.125
d__Bacteria	k__norank_d__Bacteria	p__Firmicutes	c__Clostridia	o__Lachnospirales	f__Lachnospiraceae	g__Lachnospiraceae_NK4A136_group	s__unclassified_g__Lachnospiraceae_NK4A136_group	ASV1831	0	33	0	0	0	0	0	0	0	0	0	0	0	0	0	0	33	5.67e-05	0.0625
d__Bacteria	k__norank_d__Bacteria	p__Firmicutes	c__Clostridia	o__Clostridia_UCG-014	f__norank_o__Clostridia_UCG-014	g__norank_o__Clostridia_UCG-014	s__unclassified_g__norank_o__Clostridia_UCG-014	ASV830	0	0	0	17	0	0	0	0	0	0	0	6	0	0	0	5	28	4.81e-05	0.1875
d__Bacteria	k__norank_d__Bacteria	p__Firmicutes	c__Clostridia	o__Lachnospirales	f__Lachnospiraceae	g__unclassified_f__Lachnospiraceae	s__unclassified_f__Lachnospiraceae	ASV1927	0	6	23	0	0	0	0	0	0	0	0	0	0	0	0	0	29	4.98e-05	0.125
d__Bacteria	k__norank_d__Bacteria	p__Bacteroidota	c__Bacteroidia	o__Bacteroidales	f__Muribaculaceae	g__norank_f__Muribaculaceae	s__uncultured_bacterium_f__Muribaculaceae	ASV1344	0	10	0	0	0	15	7	0	0	0	0	0	0	0	0	0	32	5.49e-05	0.1875
d__Bacteria	k__norank_d__Bacteria	p__Firmicutes	c__Clostridia	o__Clostridia_UCG-014	f__norank_o__Clostridia_UCG-014	g__norank_o__Clostridia_UCG-014	s__unclassified_g__norank_o__Clostridia_UCG-014	ASV1303	0	0	0	0	5	0	9	0	0	0	9	0	0	0	3	0	26	4.46e-05	0.25
d__Bacteria	k__norank_d__Bacteria	p__Firmicutes	c__Clostridia	o__Oscillospirales	f__Ruminococcaceae	g__unclassified_f__Ruminococcaceae	s__unclassified_f__Ruminococcaceae	ASV1339	0	7	18	0	0	0	5	0	0	0	0	0	0	0	0	0	30	5.15e-05	0.1875
d__Bacteria	k__norank_d__Bacteria	p__Firmicutes	c__Clostridia	o__Lachnospirales	f__Lachnospiraceae	g__Tyzzerella	s__unclassified_g__Tyzzerella	ASV1832	0	25	0	0	0	0	0	0	0	0	0	0	0	0	0	0	25	4.29e-05	0.0625
d__Bacteria	k__norank_d__Bacteria	p__Firmicutes	c__Clostridia	o__Lachnospirales	f__Defluviitaleaceae	g__Defluviitaleaceae_UCG-011	s__uncultured_bacterium_g__Defluviitaleaceae_UCG-011	ASV408	0	0	0	0	7	0	16	0	0	0	0	0	3	5	0	0	31	5.32e-05	0.25
d__Bacteria	k__norank_d__Bacteria	p__Firmicutes	c__Clostridia	o__Lachnospirales	f__Lachnospiraceae	g__unclassified_f__Lachnospiraceae	s__unclassified_f__Lachnospiraceae	ASV2621	0	0	13	7	11	0	0	0	0	0	0	0	0	0	0	0	31	5.32e-05	0.1875
d__Bacteria	k__norank_d__Bacteria	p__Firmicutes	c__Clostridia	o__Lachnospirales	f__Lachnospiraceae	g__unclassified_f__Lachnospiraceae	s__unclassified_f__Lachnospiraceae	ASV2051	7	0	0	0	0	0	0	0	0	0	0	0	0	28	0	0	35	6.01e-05	0.125
d__Bacteria	k__norank_d__Bacteria	p__Firmicutes	c__Clostridia	o__Oscillospirales	f__Oscillospiraceae	g__Colidextribacter	s__uncultured_bacterium_g__Colidextribacter	ASV1577	0	13	0	2	0	0	0	7	0	0	0	0	0	0	2	0	24	4.12e-05	0.25
d__Bacteria	k__norank_d__Bacteria	p__Firmicutes	c__Clostridia	o__Clostridia_UCG-014	f__norank_o__Clostridia_UCG-014	g__norank_o__Clostridia_UCG-014	s__unclassified_g__norank_o__Clostridia_UCG-014	ASV2054	6	0	0	0	0	0	0	0	0	0	0	0	0	25	0	0	31	5.32e-05	0.125
d__Bacteria	k__norank_d__Bacteria	p__Firmicutes	c__Clostridia	o__Oscillospirales	f__Oscillospiraceae	g__unclassified_f__Oscillospiraceae	s__unclassified_f__Oscillospiraceae	ASV1505	0	0	0	0	0	0	0	0	0	0	0	0	0	0	6	20	26	4.46e-05	0.125
d__Bacteria	k__norank_d__Bacteria	p__Firmicutes	c__Clostridia	o__Oscillospirales	f__Oscillospiraceae	g__unclassified_f__Oscillospiraceae	s__unclassified_f__Oscillospiraceae	ASV676	0	0	0	0	0	0	0	0	0	0	0	32	0	0	0	0	32	5.49e-05	0.0625
d__Bacteria	k__norank_d__Bacteria	p__Firmicutes	c__Clostridia	o__Lachnospirales	f__Lachnospiraceae	g__unclassified_f__Lachnospiraceae	s__unclassified_f__Lachnospiraceae	ASV1918	0	5	0	18	0	0	0	0	0	0	0	0	0	0	0	0	23	3.95e-05	0.125
d__Bacteria	k__norank_d__Bacteria	p__Firmicutes	c__Clostridia	o__Lachnospirales	f__Lachnospiraceae	g__unclassified_f__Lachnospiraceae	s__unclassified_f__Lachnospiraceae	ASV1888	0	9	0	0	16	0	0	4	0	0	0	0	0	0	0	0	29	4.98e-05	0.1875
d__Bacteria	k__norank_d__Bacteria	p__Bacteroidota	c__Bacteroidia	o__Bacteroidales	f__Bacteroidaceae	g__Bacteroides	s__unclassified_g__Bacteroides	ASV3127	0	0	0	0	0	0	0	27	0	0	0	0	0	0	0	0	27	4.64e-05	0.0625
d__Bacteria	k__norank_d__Bacteria	p__Proteobacteria	c__Gammaproteobacteria	o__Enterobacterales	f__Enterobacteriaceae	g__Klebsiella	s__unclassified_g__Klebsiella	ASV2583	0	0	28	0	0	0	0	0	0	0	0	0	0	0	0	0	28	4.81e-05	0.0625
d__Bacteria	k__norank_d__Bacteria	p__Firmicutes	c__Clostridia	o__Clostridia_UCG-014	f__norank_o__Clostridia_UCG-014	g__norank_o__Clostridia_UCG-014	s__unclassified_g__norank_o__Clostridia_UCG-014	ASV679	0	0	0	0	0	0	0	0	0	0	0	27	0	0	0	0	27	4.64e-05	0.0625
d__Bacteria	k__norank_d__Bacteria	p__Firmicutes	c__Clostridia	o__Monoglobales	f__Monoglobaceae	g__Monoglobus	s__unclassified_g__Monoglobus	ASV2385	4	0	0	5	0	0	0	0	0	0	18	0	0	0	0	0	27	4.64e-05	0.1875
d__Bacteria	k__norank_d__Bacteria	p__Firmicutes	c__Clostridia	o__Lachnospirales	f__Lachnospiraceae	g__unclassified_f__Lachnospiraceae	s__unclassified_f__Lachnospiraceae	ASV2889	0	0	0	0	27	0	0	0	0	0	0	0	0	0	0	0	27	4.64e-05	0.0625
d__Bacteria	k__norank_d__Bacteria	p__Firmicutes	c__Clostridia	o__Oscillospirales	f__Ruminococcaceae	g__Pygmaiobacter	s__uncultured_bacterium_g__Pygmaiobacter	ASV136	0	0	0	0	0	0	0	0	0	0	0	0	33	0	0	0	33	5.67e-05	0.0625
d__Bacteria	k__norank_d__Bacteria	p__Proteobacteria	c__Gammaproteobacteria	o__Pseudomonadales	f__Moraxellaceae	g__Acinetobacter	s__unclassified_g__Acinetobacter	ASV2586	0	0	27	0	0	0	0	0	0	0	0	0	0	0	0	0	27	4.64e-05	0.0625
d__Bacteria	k__norank_d__Bacteria	p__Firmicutes	c__Clostridia	o__Lachnospirales	f__Lachnospiraceae	g__Blautia	s__unclassified_g__Blautia	ASV134	0	0	0	0	0	0	0	0	0	0	0	0	34	0	0	0	34	5.84e-05	0.0625
d__Bacteria	k__norank_d__Bacteria	p__Bacteroidota	c__Bacteroidia	o__Bacteroidales	f__Marinifilaceae	g__Butyricimonas	s__Butyricimonas_synergistica	ASV1386	0	0	23	0	0	0	4	0	0	0	0	0	0	0	0	0	27	4.64e-05	0.125
d__Bacteria	k__norank_d__Bacteria	p__Firmicutes	c__Clostridia	o__Clostridia_vadinBB60_group	f__norank_o__Clostridia_vadinBB60_group	g__norank_o__Clostridia_vadinBB60_group	s__unclassified_o__Clostridia_vadinBB60_group	ASV2585	0	0	27	0	0	0	0	0	0	0	0	0	0	0	0	0	27	4.64e-05	0.0625
d__Bacteria	k__norank_d__Bacteria	p__Firmicutes	c__Clostridia	o__Oscillospirales	f__Ruminococcaceae	g__Harryflintia	s__uncultured_bacterium_g__Harryflintia	ASV2318	0	0	14	0	0	0	0	0	0	5	6	0	0	0	0	5	30	5.15e-05	0.25
d__Bacteria	k__norank_d__Bacteria	p__Firmicutes	c__Clostridia	o__Clostridia_UCG-014	f__norank_o__Clostridia_UCG-014	g__norank_o__Clostridia_UCG-014	s__unclassified_g__norank_o__Clostridia_UCG-014	ASV2049	0	0	0	0	0	0	0	0	0	0	0	0	0	35	0	0	35	6.01e-05	0.0625
d__Bacteria	k__norank_d__Bacteria	p__Firmicutes	c__Clostridia	o__Oscillospirales	f__Oscillospiraceae	g__Colidextribacter	s__unclassified_g__Colidextribacter	ASV1835	0	27	0	0	0	0	0	0	0	0	0	0	0	0	0	0	27	4.64e-05	0.0625
d__Bacteria	k__norank_d__Bacteria	p__Patescibacteria	c__Saccharimonadia	o__Saccharimonadales	f__Saccharimonadaceae	g__Candidatus_Saccharimonas	s__uncultured_bacterium_g__Candidatus_Saccharimonas	ASV3343	0	0	0	0	0	0	0	0	0	26	0	0	0	0	0	0	26	4.46e-05	0.0625
d__Bacteria	k__norank_d__Bacteria	p__Firmicutes	c__Clostridia	o__Lachnospirales	f__Lachnospiraceae	g__Acetatifactor	s__unclassified_g__Acetatifactor	ASV2607	0	0	15	0	0	0	0	9	0	0	0	0	0	0	0	0	24	4.12e-05	0.125
d__Bacteria	k__norank_d__Bacteria	p__Firmicutes	c__Clostridia	o__Oscillospirales	f__Oscillospiraceae	g__Colidextribacter	s__unclassified_g__Colidextribacter	ASV3128	0	0	0	0	0	0	0	29	0	0	0	0	0	0	0	0	29	4.98e-05	0.0625
d__Bacteria	k__norank_d__Bacteria	p__Firmicutes	c__Clostridia	o__Lachnospirales	f__Lachnospiraceae	g__Roseburia	s__mouse_gut_metagenome_g__Roseburia	ASV1353	0	0	16	0	0	0	4	0	0	0	5	0	0	0	0	0	25	4.29e-05	0.1875
d__Bacteria	k__norank_d__Bacteria	p__Firmicutes	c__Clostridia	o__Oscillospirales	f__Oscillospiraceae	g__unclassified_f__Oscillospiraceae	s__unclassified_f__Oscillospiraceae	ASV2391	0	0	0	0	14	0	0	0	0	0	13	0	0	0	0	0	27	4.64e-05	0.125
d__Bacteria	k__norank_d__Bacteria	p__Firmicutes	c__Clostridia	o__Oscillospirales	f__Oscillospiraceae	g__norank_f__Oscillospiraceae	s__unclassified_g__norank_f__Oscillospiraceae	ASV900	7	0	4	0	1	0	5	0	0	1	4	5	0	0	0	0	27	4.64e-05	0.4375
d__Bacteria	k__norank_d__Bacteria	p__Bacteroidota	c__Bacteroidia	o__Bacteroidales	f__Bacteroidaceae	g__Bacteroides	s__unclassified_g__Bacteroides	ASV1583	0	0	0	0	0	25	0	0	0	0	0	0	0	0	0	0	25	4.29e-05	0.0625
d__Bacteria	k__norank_d__Bacteria	p__Firmicutes	c__Clostridia	o__Lachnospirales	f__Lachnospiraceae	g__unclassified_f__Lachnospiraceae	s__unclassified_f__Lachnospiraceae	ASV1333	0	0	17	0	0	0	6	0	0	0	0	0	0	0	0	0	23	3.95e-05	0.125
d__Bacteria	k__norank_d__Bacteria	p__Bacteroidota	c__Bacteroidia	o__Bacteroidales	f__Marinifilaceae	g__Butyricimonas	s__unclassified_g__Butyricimonas	ASV187	0	0	0	0	0	0	0	0	0	0	4	0	20	6	0	0	30	5.15e-05	0.1875
d__Bacteria	k__norank_d__Bacteria	p__Proteobacteria	c__Gammaproteobacteria	o__Enterobacterales	f__Enterobacteriaceae	g__unclassified_f__Enterobacteriaceae	s__unclassified_f__Enterobacteriaceae	ASV2587	0	0	23	0	0	0	0	0	0	0	0	0	0	0	0	0	23	3.95e-05	0.0625
d__Bacteria	k__norank_d__Bacteria	p__Firmicutes	c__Clostridia	o__Lachnospirales	f__Lachnospiraceae	g__unclassified_f__Lachnospiraceae	s__unclassified_f__Lachnospiraceae	ASV2588	0	0	20	0	0	0	0	0	0	0	0	0	0	0	0	0	20	3.43e-05	0.0625
d__Bacteria	k__norank_d__Bacteria	p__Firmicutes	c__Clostridia	o__Clostridia_UCG-014	f__norank_o__Clostridia_UCG-014	g__norank_o__Clostridia_UCG-014	s__unclassified_g__norank_o__Clostridia_UCG-014	ASV1836	0	23	0	0	0	0	0	0	0	0	0	0	0	0	0	0	23	3.95e-05	0.0625
d__Bacteria	k__norank_d__Bacteria	p__Bacteroidota	c__Bacteroidia	o__Bacteroidales	f__Rikenellaceae	g__Alistipes	s__unclassified_g__Alistipes	ASV1360	0	0	0	0	3	6	4	0	0	0	2	0	0	6	9	0	30	5.15e-05	0.375
d__Bacteria	k__norank_d__Bacteria	p__Firmicutes	c__Clostridia	o__Oscillospirales	f__Oscillospiraceae	g__unclassified_f__Oscillospiraceae	s__unclassified_f__Oscillospiraceae	ASV3472	22	0	0	0	0	0	0	0	0	0	0	0	0	0	0	0	22	3.78e-05	0.0625
d__Bacteria	k__norank_d__Bacteria	p__Firmicutes	c__Clostridia	o__Lachnospirales	f__Lachnospiraceae	g__unclassified_f__Lachnospiraceae	s__unclassified_f__Lachnospiraceae	ASV1928	0	4	0	0	23	0	0	0	0	0	0	0	0	0	0	0	27	4.64e-05	0.125
d__Bacteria	k__norank_d__Bacteria	p__Bacteroidota	c__Bacteroidia	o__Bacteroidales	f__Rikenellaceae	g__Rikenellaceae_RC9_gut_group	s__uncultured_bacterium_g__Rikenellaceae_RC9_gut_group	ASV1503	0	0	0	2	12	0	0	0	0	5	0	0	0	0	10	0	29	4.98e-05	0.25
d__Bacteria	k__norank_d__Bacteria	p__Firmicutes	c__Clostridia	o__Oscillospirales	f__Butyricicoccaceae	g__Butyricicoccus	s__uncultured_bacterium_g__Butyricicoccus	ASV2890	0	0	0	0	29	0	0	0	0	0	0	0	0	0	0	0	29	4.98e-05	0.0625
d__Bacteria	k__norank_d__Bacteria	p__Firmicutes	c__Clostridia	o__Oscillospirales	f__Oscillospiraceae	g__norank_f__Oscillospiraceae	s__uncultured_bacterium_f__Oscillospiraceae	ASV2891	0	0	0	0	27	0	0	0	0	0	0	0	0	0	0	0	27	4.64e-05	0.0625
d__Bacteria	k__norank_d__Bacteria	p__Firmicutes	c__Clostridia	o__Clostridia_UCG-014	f__norank_o__Clostridia_UCG-014	g__norank_o__Clostridia_UCG-014	s__unclassified_g__norank_o__Clostridia_UCG-014	ASV2406	0	0	13	0	0	0	0	0	0	0	8	0	0	0	0	0	21	3.61e-05	0.125
d__Bacteria	k__norank_d__Bacteria	p__Firmicutes	c__Clostridia	o__Clostridia_UCG-014	f__norank_o__Clostridia_UCG-014	g__norank_o__Clostridia_UCG-014	s__unclassified_g__norank_o__Clostridia_UCG-014	ASV1596	16	0	0	0	0	7	0	0	0	0	0	0	0	0	0	0	23	3.95e-05	0.125
d__Bacteria	k__norank_d__Bacteria	p__Firmicutes	c__Clostridia	o__Lachnospirales	f__Lachnospiraceae	g__Roseburia	s__unclassified_g__Roseburia	ASV1902	0	9	0	0	0	0	0	0	0	0	0	0	0	21	0	0	30	5.15e-05	0.125
d__Bacteria	k__norank_d__Bacteria	p__Firmicutes	c__Clostridia	o__Oscillospirales	f__Oscillospiraceae	g__UCG-005	s__unclassified_g__UCG-005	ASV1057	0	12	0	0	0	0	4	4	0	0	0	2	0	0	0	0	22	3.78e-05	0.25
d__Bacteria	k__norank_d__Bacteria	p__Firmicutes	c__Clostridia	o__Clostridia_UCG-014	f__norank_o__Clostridia_UCG-014	g__norank_o__Clostridia_UCG-014	s__uncultured_bacterium_o__Clostridia_UCG-014	ASV2381	0	0	0	0	0	0	0	0	0	0	20	0	0	0	0	0	20	3.43e-05	0.0625
d__Bacteria	k__norank_d__Bacteria	p__Firmicutes	c__Bacilli	o__Erysipelotrichales	f__Erysipelotrichaceae	g__norank_f__Erysipelotrichaceae	s__unclassified_f__Erysipelotrichaceae	ASV1839	0	25	0	0	0	0	0	0	0	0	0	0	0	0	0	0	25	4.29e-05	0.0625
d__Bacteria	k__norank_d__Bacteria	p__Bacteroidota	c__Bacteroidia	o__Bacteroidales	f__Muribaculaceae	g__norank_f__Muribaculaceae	s__uncultured_bacterium_f__Muribaculaceae	ASV1544	0	0	0	0	0	0	0	0	0	0	25	0	0	0	4	0	29	4.98e-05	0.125
d__Bacteria	k__norank_d__Bacteria	p__Firmicutes	c__Clostridia	o__Clostridia_UCG-014	f__norank_o__Clostridia_UCG-014	g__norank_o__Clostridia_UCG-014	s__uncultured_bacterium_o__Clostridia_UCG-014	ASV1573	0	1	5	0	3	0	0	0	0	15	0	0	0	0	2	0	26	4.46e-05	0.3125
d__Bacteria	k__norank_d__Bacteria	p__Firmicutes	c__Clostridia	o__Oscillospirales	f__Oscillospiraceae	g__unclassified_f__Oscillospiraceae	s__unclassified_f__Oscillospiraceae	ASV294	0	4	10	0	0	0	0	0	0	0	5	0	7	0	0	0	26	4.46e-05	0.25
d__Bacteria	k__norank_d__Bacteria	p__Firmicutes	c__Clostridia	o__Peptostreptococcales-Tissierellales	f__Anaerovoracaceae	g__Eubacterium_brachy_group	s__uncultured_bacterium_g__Eubacterium_brachy_group	ASV1919	3	4	4	0	0	0	0	0	0	0	11	0	0	0	0	0	22	3.78e-05	0.25
d__Bacteria	k__norank_d__Bacteria	p__Firmicutes	c__Clostridia	o__Lachnospirales	f__Lachnospiraceae	g__Roseburia	s__unclassified_g__Roseburia	ASV1895	0	10	0	0	14	0	0	0	0	0	0	0	0	0	0	0	24	4.12e-05	0.125
d__Bacteria	k__norank_d__Bacteria	p__Firmicutes	c__Clostridia	o__Oscillospirales	f__Ruminococcaceae	g__unclassified_f__Ruminococcaceae	s__unclassified_f__Ruminococcaceae	ASV1350	2	4	8	5	0	0	7	0	0	0	0	0	0	0	0	0	26	4.46e-05	0.3125
d__Bacteria	k__norank_d__Bacteria	p__Firmicutes	c__Clostridia	o__Lachnospirales	f__Lachnospiraceae	g__Eubacterium_ventriosum_group	s__uncultured_Clostridiales_bacterium_g__Eubacterium_ventriosum_group	ASV345	0	0	24	0	0	0	0	0	0	0	0	0	5	0	0	0	29	4.98e-05	0.125
d__Bacteria	k__norank_d__Bacteria	p__Firmicutes	c__Clostridia	o__Lachnospirales	f__Lachnospiraceae	g__unclassified_f__Lachnospiraceae	s__unclassified_f__Lachnospiraceae	ASV1540	0	10	0	7	0	0	0	0	0	0	0	0	0	0	3	0	20	3.43e-05	0.1875
d__Bacteria	k__norank_d__Bacteria	p__Firmicutes	c__Clostridia	o__Oscillospirales	f__Oscillospiraceae	g__unclassified_f__Oscillospiraceae	s__unclassified_f__Oscillospiraceae	ASV2393	0	0	0	8	0	0	0	0	3	0	13	0	0	0	0	0	24	4.12e-05	0.1875
d__Bacteria	k__norank_d__Bacteria	p__Firmicutes	c__Bacilli	o__Erysipelotrichales	f__Erysipelatoclostridiaceae	g__Erysipelatoclostridium	s__unclassified_g__Erysipelatoclostridium	ASV898	0	0	0	0	0	2	0	14	0	0	7	3	0	0	0	0	26	4.46e-05	0.25
d__Bacteria	k__norank_d__Bacteria	p__Firmicutes	c__Bacilli	o__Lactobacillales	f__Enterococcaceae	g__Enterococcus	s__unclassified_g__Enterococcus	ASV179	0	0	0	0	0	0	0	3	0	0	0	0	24	0	0	0	27	4.64e-05	0.125
d__Bacteria	k__norank_d__Bacteria	p__Firmicutes	c__Clostridia	o__Oscillospirales	f__Oscillospiraceae	g__norank_f__Oscillospiraceae	s__unclassified_g__norank_f__Oscillospiraceae	ASV3473	26	0	0	0	0	0	0	0	0	0	0	0	0	0	0	0	26	4.46e-05	0.0625
d__Bacteria	k__norank_d__Bacteria	p__Firmicutes	c__Clostridia	o__Caldicoprobacterales	f__Caldicoprobacteraceae	g__Caldicoprobacter	s__uncultured_bacterium_g__Caldicoprobacter	ASV333	0	2	13	0	0	0	2	0	0	0	0	0	5	3	0	0	25	4.29e-05	0.3125
d__Bacteria	k__norank_d__Bacteria	p__Firmicutes	c__Clostridia	o__Oscillospirales	f__Ruminococcaceae	g__unclassified_f__Ruminococcaceae	s__unclassified_f__Ruminococcaceae	ASV2591	0	0	22	0	0	0	0	0	0	0	0	0	0	0	0	0	22	3.78e-05	0.0625
d__Bacteria	k__norank_d__Bacteria	p__Firmicutes	c__Clostridia	o__Lachnospirales	f__Lachnospiraceae	g__unclassified_f__Lachnospiraceae	s__unclassified_f__Lachnospiraceae	ASV293	0	0	0	6	6	0	0	0	0	10	0	0	6	0	0	0	28	4.81e-05	0.25
d__Bacteria	k__norank_d__Bacteria	p__Firmicutes	c__Bacilli	o__Erysipelotrichales	f__Erysipelotrichaceae	g__unclassified_f__Erysipelotrichaceae	s__unclassified_f__Erysipelotrichaceae	ASV1302	0	3	0	0	0	3	9	6	0	0	0	0	0	0	0	0	21	3.61e-05	0.25
d__Bacteria	k__norank_d__Bacteria	p__Bacteroidota	c__Bacteroidia	o__Bacteroidales	f__Marinifilaceae	g__Butyricimonas	s__unclassified_g__Butyricimonas	ASV155	0	0	0	0	0	0	0	0	0	0	0	0	29	0	0	0	29	4.98e-05	0.0625
d__Bacteria	k__norank_d__Bacteria	p__Firmicutes	c__Clostridia	o__Oscillospirales	f__Ruminococcaceae	g__unclassified_f__Ruminococcaceae	s__unclassified_f__Ruminococcaceae	ASV1751	4	3	0	3	6	2	0	0	0	0	7	0	0	0	0	0	25	4.29e-05	0.375
d__Bacteria	k__norank_d__Bacteria	p__Actinobacteriota	c__Coriobacteriia	o__Coriobacteriales	f__Eggerthellaceae	g__Enterorhabdus	s__unclassified_g__Enterorhabdus	ASV3247	0	0	0	22	0	0	0	0	0	0	0	0	0	0	0	0	22	3.78e-05	0.0625
d__Bacteria	k__norank_d__Bacteria	p__Actinobacteriota	c__Coriobacteriia	o__Coriobacteriales	f__Eggerthellaceae	g__Enterorhabdus	s__uncultured_bacterium_g__Enterorhabdus	ASV1598	0	9	0	7	0	9	0	0	0	0	0	0	0	0	0	0	25	4.29e-05	0.1875
d__Bacteria	k__norank_d__Bacteria	p__Firmicutes	c__Clostridia	o__Clostridia_UCG-014	f__norank_o__Clostridia_UCG-014	g__norank_o__Clostridia_UCG-014	s__unclassified_o__Clostridia_UCG-014	ASV694	0	0	0	0	0	0	0	5	0	0	0	19	0	0	0	0	24	4.12e-05	0.125
d__Bacteria	k__norank_d__Bacteria	p__Firmicutes	c__Clostridia	o__Lachnospirales	f__Lachnospiraceae	g__unclassified_f__Lachnospiraceae	s__unclassified_f__Lachnospiraceae	ASV2296	0	0	0	8	4	0	0	0	0	0	0	0	0	0	0	9	21	3.61e-05	0.1875
d__Bacteria	k__norank_d__Bacteria	p__Firmicutes	c__Clostridia	o__Oscillospirales	f__Oscillospiraceae	g__unclassified_f__Oscillospiraceae	s__unclassified_f__Oscillospiraceae	ASV3276	17	0	0	3	0	0	0	0	0	0	0	0	0	0	0	0	20	3.43e-05	0.125
d__Bacteria	k__norank_d__Bacteria	p__Firmicutes	c__Clostridia	o__Clostridia_UCG-014	f__norank_o__Clostridia_UCG-014	g__norank_o__Clostridia_UCG-014	s__unclassified_o__Clostridia_UCG-014	ASV2598	0	0	17	0	0	0	0	6	0	0	0	0	0	0	0	0	23	3.95e-05	0.125
d__Bacteria	k__norank_d__Bacteria	p__Firmicutes	c__Clostridia	o__Christensenellales	f__Christensenellaceae	g__Christensenellaceae_R-7_group	s__unclassified_g__Christensenellaceae_R-7_group	ASV787	0	0	0	0	5	0	8	1	0	2	0	8	0	0	0	0	24	4.12e-05	0.3125
d__Bacteria	k__norank_d__Bacteria	p__Firmicutes	c__Clostridia	o__Oscillospirales	f__Oscillospiraceae	g__Colidextribacter	s__unclassified_g__Colidextribacter	ASV2592	0	0	20	0	0	0	0	0	0	0	0	0	0	0	0	0	20	3.43e-05	0.0625
d__Bacteria	k__norank_d__Bacteria	p__Firmicutes	c__Clostridia	o__Lachnospirales	f__Lachnospiraceae	g__Acetatifactor	s__unclassified_g__Acetatifactor	ASV2705	0	0	4	0	0	0	0	0	0	18	0	0	0	0	0	0	22	3.78e-05	0.125
d__Bacteria	k__norank_d__Bacteria	p__Actinobacteriota	c__Coriobacteriia	o__Coriobacteriales	f__Eggerthellaceae	g__Parvibacter	s__unclassified_g__Parvibacter	ASV1912	9	7	5	0	0	0	0	0	0	0	0	0	0	0	0	0	21	3.61e-05	0.1875
d__Bacteria	k__norank_d__Bacteria	p__Firmicutes	c__Clostridia	o__Oscillospirales	f__Ruminococcaceae	g__norank_f__Ruminococcaceae	s__unclassified_g__norank_f__Ruminococcaceae	ASV2394	0	0	0	0	6	0	0	8	0	0	11	0	0	0	0	0	25	4.29e-05	0.1875
d__Bacteria	k__norank_d__Bacteria	p__Firmicutes	c__Bacilli	o__Erysipelotrichales	f__Erysipelatoclostridiaceae	g__unclassified_f__Erysipelatoclostridiaceae	s__unclassified_f__Erysipelatoclostridiaceae	ASV1301	0	0	0	0	0	16	9	0	0	0	0	0	0	0	0	0	25	4.29e-05	0.125
d__Bacteria	k__norank_d__Bacteria	p__Firmicutes	c__Clostridia	o__norank_c__Clostridia	f__norank_c__Clostridia	g__norank_c__Clostridia	s__unclassified_g__norank_c__Clostridia	ASV800	0	0	1	0	0	4	7	0	0	0	0	9	0	0	5	0	26	4.46e-05	0.3125
d__Bacteria	k__norank_d__Bacteria	p__Firmicutes	c__Clostridia	o__Oscillospirales	f__Ruminococcaceae	g__norank_f__Ruminococcaceae	s__unclassified_g__norank_f__Ruminococcaceae	ASV1866	0	17	0	0	8	0	0	0	0	0	0	0	0	0	0	0	25	4.29e-05	0.125
d__Bacteria	k__norank_d__Bacteria	p__Firmicutes	c__Clostridia	o__Lachnospirales	f__Lachnospiraceae	g__Lachnospiraceae_NK4A136_group	s__unclassified_g__Lachnospiraceae_NK4A136_group	ASV1485	0	0	0	0	0	0	0	0	0	0	0	0	0	0	23	0	23	3.95e-05	0.0625
d__Bacteria	k__norank_d__Bacteria	p__Firmicutes	c__Clostridia	o__Lachnospirales	f__Lachnospiraceae	g__norank_f__Lachnospiraceae	s__unclassified_g__norank_f__Lachnospiraceae	ASV2405	0	0	0	0	0	0	0	0	0	16	6	0	0	0	0	0	22	3.78e-05	0.125
d__Bacteria	k__norank_d__Bacteria	p__Firmicutes	c__Clostridia	o__Clostridia_vadinBB60_group	f__norank_o__Clostridia_vadinBB60_group	g__norank_o__Clostridia_vadinBB60_group	s__uncultured_bacterium_o__Clostridia_vadinBB60_group	ASV1423	0	0	0	0	0	0	1	0	0	5	11	0	0	4	3	0	24	4.12e-05	0.3125
d__Bacteria	k__norank_d__Bacteria	p__Bacteroidota	c__Bacteroidia	o__Bacteroidales	f__Tannerellaceae	g__Parabacteroides	s__unclassified_g__Parabacteroides	ASV1585	0	0	0	0	0	22	0	0	0	0	0	0	0	0	0	0	22	3.78e-05	0.0625
d__Bacteria	k__norank_d__Bacteria	p__Bacteroidota	c__Bacteroidia	o__Bacteroidales	f__Muribaculaceae	g__norank_f__Muribaculaceae	s__uncultured_bacterium_f__Muribaculaceae	ASV2893	0	0	0	0	25	0	0	0	0	0	0	0	0	0	0	0	25	4.29e-05	0.0625
d__Bacteria	k__norank_d__Bacteria	p__Firmicutes	c__Clostridia	o__Lachnospirales	f__Lachnospiraceae	g__norank_f__Lachnospiraceae	s__unclassified_g__norank_f__Lachnospiraceae	ASV1259	0	0	0	0	0	0	22	0	0	0	0	0	0	0	0	0	22	3.78e-05	0.0625
d__Bacteria	k__norank_d__Bacteria	p__Firmicutes	c__Clostridia	o__Clostridia_UCG-014	f__norank_o__Clostridia_UCG-014	g__norank_o__Clostridia_UCG-014	s__uncultured_bacterium_o__Clostridia_UCG-014	ASV3248	0	0	0	15	0	0	0	0	0	0	0	0	0	0	0	0	15	2.58e-05	0.0625
d__Bacteria	k__norank_d__Bacteria	p__Firmicutes	c__Bacilli	o__RF39	f__norank_o__RF39	g__norank_o__RF39	s__unclassified_g__norank_o__RF39	ASV1444	0	0	0	0	0	0	1	0	0	0	23	0	0	0	0	0	24	4.12e-05	0.125
d__Bacteria	k__norank_d__Bacteria	p__Firmicutes	c__Clostridia	o__Peptostreptococcales-Tissierellales	f__Anaerovoracaceae	g__Family_XIII_AD3011_group	s__uncultured_bacterium_g__Family_XIII_AD3011_group	ASV2471	7	0	11	3	0	0	0	0	0	0	3	0	0	0	0	0	24	4.12e-05	0.25
d__Bacteria	k__norank_d__Bacteria	p__Firmicutes	c__Clostridia	o__Lachnospirales	f__Lachnospiraceae	g__Lachnoclostridium	s__unclassified_g__Lachnoclostridium	ASV1533	0	0	0	0	0	0	0	0	0	0	0	0	0	25	5	0	30	5.15e-05	0.125
d__Bacteria	k__norank_d__Bacteria	p__Firmicutes	c__Clostridia	o__Clostridia_UCG-014	f__norank_o__Clostridia_UCG-014	g__norank_o__Clostridia_UCG-014	s__unclassified_g__norank_o__Clostridia_UCG-014	ASV2892	0	0	0	0	26	0	0	0	0	0	0	0	0	0	0	0	26	4.46e-05	0.0625
d__Bacteria	k__norank_d__Bacteria	p__Firmicutes	c__Clostridia	o__Christensenellales	f__Christensenellaceae	g__norank_f__Christensenellaceae	s__uncultured_bacterium_f__Christensenellaceae	ASV1149	21	2	0	0	0	0	0	0	1	0	0	2	0	0	0	0	26	4.46e-05	0.25
d__Bacteria	k__norank_d__Bacteria	p__Firmicutes	c__Clostridia	o__Lachnospirales	f__Lachnospiraceae	g__unclassified_f__Lachnospiraceae	s__unclassified_f__Lachnospiraceae	ASV3474	25	0	0	0	0	0	0	0	0	0	0	0	0	0	0	0	25	4.29e-05	0.0625
d__Bacteria	k__norank_d__Bacteria	p__Patescibacteria	c__Saccharimonadia	o__Saccharimonadales	f__Saccharimonadaceae	g__Candidatus_Saccharimonas	s__uncultured_bacterium_g__Candidatus_Saccharimonas	ASV3249	0	0	0	22	0	0	0	0	0	0	0	0	0	0	0	0	22	3.78e-05	0.0625
d__Bacteria	k__norank_d__Bacteria	p__Firmicutes	c__Clostridia	o__Lachnospirales	f__Lachnospiraceae	g__unclassified_f__Lachnospiraceae	s__unclassified_f__Lachnospiraceae	ASV1492	0	0	0	0	0	0	0	0	0	0	0	0	0	11	14	0	25	4.29e-05	0.125
d__Bacteria	k__norank_d__Bacteria	p__Proteobacteria	c__Gammaproteobacteria	o__Cardiobacteriales	f__Wohlfahrtiimonadaceae	g__Ignatzschineria	s__unclassified_g__Ignatzschineria	ASV1670	0	0	0	0	12	1	0	11	0	0	0	0	0	0	0	0	24	4.12e-05	0.1875
d__Bacteria	k__norank_d__Bacteria	p__Firmicutes	c__Clostridia	o__Oscillospirales	f__Oscillospiraceae	g__Colidextribacter	s__unclassified_g__Colidextribacter	ASV688	0	0	0	0	0	0	0	0	0	0	0	25	0	0	0	0	25	4.29e-05	0.0625
d__Bacteria	k__norank_d__Bacteria	p__Firmicutes	c__Clostridia	o__unclassified_c__Clostridia	f__unclassified_c__Clostridia	g__unclassified_c__Clostridia	s__unclassified_c__Clostridia	ASV1262	0	0	0	0	0	0	19	0	0	0	0	0	0	0	0	0	19	3.26e-05	0.0625
d__Bacteria	k__norank_d__Bacteria	p__Firmicutes	c__Clostridia	o__Lachnospirales	f__Lachnospiraceae	g__Lachnospiraceae_NK4A136_group	s__unclassified_g__Lachnospiraceae_NK4A136_group	ASV2593	0	0	22	0	0	0	0	0	0	0	0	0	0	0	0	0	22	3.78e-05	0.0625
d__Bacteria	k__norank_d__Bacteria	p__Firmicutes	c__Clostridia	o__Lachnospirales	f__Lachnospiraceae	g__Lachnospiraceae_NK4A136_group	s__Lachnospiraceae_bacterium_COE1	ASV2050	0	0	0	0	0	0	0	0	0	0	0	0	0	29	0	0	29	4.98e-05	0.0625
d__Bacteria	k__norank_d__Bacteria	p__Firmicutes	c__Bacilli	o__Erysipelotrichales	f__Erysipelatoclostridiaceae	g__unclassified_f__Erysipelatoclostridiaceae	s__unclassified_f__Erysipelatoclostridiaceae	ASV1563	0	0	0	0	0	0	0	19	2	0	0	0	0	0	1	0	22	3.78e-05	0.1875
d__Bacteria	k__norank_d__Bacteria	p__Actinobacteriota	c__Actinobacteria	o__Corynebacteriales	f__Corynebacteriaceae	g__Corynebacterium	s__Corynebacterium_sputi	ASV3129	0	0	0	0	0	0	0	18	0	0	0	0	0	0	0	0	18	3.09e-05	0.0625
d__Bacteria	k__norank_d__Bacteria	p__Firmicutes	c__Clostridia	o__Clostridia_UCG-014	f__norank_o__Clostridia_UCG-014	g__norank_o__Clostridia_UCG-014	s__unclassified_g__norank_o__Clostridia_UCG-014	ASV1298	0	0	0	0	7	0	11	0	0	0	0	0	0	7	0	0	25	4.29e-05	0.1875
d__Bacteria	k__norank_d__Bacteria	p__Actinobacteriota	c__Coriobacteriia	o__Coriobacteriales	f__Eggerthellaceae	g__Enterorhabdus	s__unclassified_g__Enterorhabdus	ASV219	0	0	0	0	0	0	0	0	0	0	0	0	14	14	0	0	28	4.81e-05	0.125
d__Bacteria	k__norank_d__Bacteria	p__Firmicutes	c__Clostridia	o__unclassified_c__Clostridia	f__unclassified_c__Clostridia	g__unclassified_c__Clostridia	s__unclassified_c__Clostridia	ASV243	8	0	0	0	5	0	0	0	0	0	0	0	10	0	0	0	23	3.95e-05	0.1875
d__Bacteria	k__norank_d__Bacteria	p__Firmicutes	c__Clostridia	o__Oscillospirales	f__Oscillospiraceae	g__norank_f__Oscillospiraceae	s__unclassified_g__norank_f__Oscillospiraceae	ASV2389	0	0	9	0	0	0	0	0	0	0	15	0	0	0	0	0	24	4.12e-05	0.125
d__Bacteria	k__norank_d__Bacteria	p__Bacteroidota	c__Bacteroidia	o__Bacteroidales	f__Prevotellaceae	g__Prevotellaceae_UCG-001	s__uncultured_bacterium_g__Prevotellaceae_UCG-001	ASV1849	0	23	0	0	0	0	0	0	0	0	0	0	0	0	0	0	23	3.95e-05	0.0625
d__Bacteria	k__norank_d__Bacteria	p__Firmicutes	c__Clostridia	o__Lachnospirales	f__Lachnospiraceae	g__A2	s__unclassified_g__A2	ASV3475	24	0	0	0	0	0	0	0	0	0	0	0	0	0	0	0	24	4.12e-05	0.0625
d__Bacteria	k__norank_d__Bacteria	p__Firmicutes	c__Bacilli	o__Lactobacillales	f__Aerococcaceae	g__Aerococcus	s__unclassified_g__Aerococcus	ASV2001	3	2	15	0	0	0	0	1	0	0	0	0	0	0	0	0	21	3.61e-05	0.25
d__Bacteria	k__norank_d__Bacteria	p__Firmicutes	c__Clostridia	o__Lachnospirales	f__Lachnospiraceae	g__unclassified_f__Lachnospiraceae	s__unclassified_f__Lachnospiraceae	ASV3250	0	0	0	18	0	0	0	0	0	0	0	0	0	0	0	0	18	3.09e-05	0.0625
d__Bacteria	k__norank_d__Bacteria	p__Bacteroidota	c__Bacteroidia	o__Bacteroidales	f__Muribaculaceae	g__norank_f__Muribaculaceae	s__uncultured_bacterium_f__Muribaculaceae	ASV2894	0	0	0	0	25	0	0	0	0	0	0	0	0	0	0	0	25	4.29e-05	0.0625
d__Bacteria	k__norank_d__Bacteria	p__Proteobacteria	c__Gammaproteobacteria	o__Pseudomonadales	f__Pseudomonadaceae	g__Thiopseudomonas	s__unclassified_g__Thiopseudomonas	ASV2900	0	0	0	0	18	0	0	7	0	0	0	0	0	0	0	0	25	4.29e-05	0.125
d__Bacteria	k__norank_d__Bacteria	p__Firmicutes	c__Clostridia	o__Clostridia_vadinBB60_group	f__norank_o__Clostridia_vadinBB60_group	g__norank_o__Clostridia_vadinBB60_group	s__unclassified_o__Clostridia_vadinBB60_group	ASV3344	0	0	0	0	0	0	0	0	0	24	0	0	0	0	0	0	24	4.12e-05	0.0625
d__Bacteria	k__norank_d__Bacteria	p__Firmicutes	c__Bacilli	o__Erysipelotrichales	f__Erysipelotrichaceae	g__norank_f__Erysipelotrichaceae	s__uncultured_bacterium_f__Erysipelotrichaceae	ASV1938	5	3	0	0	4	0	0	0	0	6	0	0	0	6	0	0	24	4.12e-05	0.3125
d__Bacteria	k__norank_d__Bacteria	p__Firmicutes	c__Bacilli	o__Lactobacillales	f__Lactobacillaceae	g__Lactobacillus	s__unclassified_g__Lactobacillus	ASV166	0	0	0	0	0	0	0	0	0	0	0	0	27	0	0	0	27	4.64e-05	0.0625
d__Bacteria	k__norank_d__Bacteria	p__Firmicutes	c__Clostridia	o__Christensenellales	f__Christensenellaceae	g__Christensenellaceae_R-7_group	s__unclassified_g__Christensenellaceae_R-7_group	ASV338	0	0	3	3	0	9	2	0	0	0	0	0	5	4	0	0	26	4.46e-05	0.375
d__Bacteria	k__norank_d__Bacteria	p__Firmicutes	c__Clostridia	o__Oscillospirales	f__Ruminococcaceae	g__norank_f__Ruminococcaceae	s__unclassified_g__norank_f__Ruminococcaceae	ASV851	0	0	10	0	0	0	0	4	0	0	0	6	0	0	0	0	20	3.43e-05	0.1875
d__Bacteria	k__norank_d__Bacteria	p__Firmicutes	c__Clostridia	o__Lachnospirales	f__Lachnospiraceae	g__Roseburia	s__unclassified_g__Roseburia	ASV3251	0	0	0	18	0	0	0	0	0	0	0	0	0	0	0	0	18	3.09e-05	0.0625
d__Bacteria	k__norank_d__Bacteria	p__Firmicutes	c__Clostridia	o__Clostridia_UCG-014	f__norank_o__Clostridia_UCG-014	g__norank_o__Clostridia_UCG-014	s__unclassified_o__Clostridia_UCG-014	ASV1588	0	0	0	0	0	16	0	9	0	0	0	0	0	0	0	0	25	4.29e-05	0.125
d__Bacteria	k__norank_d__Bacteria	p__Firmicutes	c__Clostridia	o__Clostridia_UCG-014	f__norank_o__Clostridia_UCG-014	g__norank_o__Clostridia_UCG-014	s__unclassified_g__norank_o__Clostridia_UCG-014	ASV3262	9	0	0	8	0	0	0	0	0	0	0	0	0	0	0	0	17	2.92e-05	0.125
d__Bacteria	k__norank_d__Bacteria	p__Firmicutes	c__Clostridia	o__Lachnospirales	f__Lachnospiraceae	g__ASF356	s__unclassified_g__ASF356	ASV1887	0	8	6	2	0	0	0	0	0	0	0	0	0	0	0	1	17	2.92e-05	0.25
d__Bacteria	k__norank_d__Bacteria	p__Firmicutes	c__Clostridia	o__Clostridia_UCG-014	f__norank_o__Clostridia_UCG-014	g__norank_o__Clostridia_UCG-014	s__unclassified_g__norank_o__Clostridia_UCG-014	ASV2064	0	0	0	0	0	0	0	0	0	10	0	0	0	15	0	0	25	4.29e-05	0.125
d__Bacteria	k__norank_d__Bacteria	p__Firmicutes	c__Clostridia	o__Oscillospirales	f__Oscillospiraceae	g__unclassified_f__Oscillospiraceae	s__unclassified_f__Oscillospiraceae	ASV1509	0	0	0	0	0	16	0	0	0	0	0	0	0	0	8	0	24	4.12e-05	0.125
d__Bacteria	k__norank_d__Bacteria	p__Desulfobacterota	c__Desulfovibrionia	o__Desulfovibrionales	f__Desulfovibrionaceae	g__norank_f__Desulfovibrionaceae	s__unclassified_g__norank_f__Desulfovibrionaceae	ASV551	0	3	4	0	0	0	0	0	0	0	0	4	2	0	0	7	20	3.43e-05	0.3125
d__Bacteria	k__norank_d__Bacteria	p__Firmicutes	c__Clostridia	o__Lachnospirales	f__Lachnospiraceae	g__unclassified_f__Lachnospiraceae	s__unclassified_f__Lachnospiraceae	ASV1591	0	0	0	0	0	12	0	0	0	11	0	0	0	0	0	0	23	3.95e-05	0.125
d__Bacteria	k__norank_d__Bacteria	p__Bacteroidota	c__Bacteroidia	o__Bacteroidales	f__Bacteroidaceae	g__Bacteroides	s__unclassified_g__Bacteroides	ASV1316	0	0	0	0	0	10	8	6	0	0	0	0	0	0	0	0	24	4.12e-05	0.1875
d__Bacteria	k__norank_d__Bacteria	p__Firmicutes	c__Clostridia	o__Lachnospirales	f__Lachnospiraceae	g__unclassified_f__Lachnospiraceae	s__unclassified_f__Lachnospiraceae	ASV2594	0	0	18	0	0	0	0	0	0	0	0	0	0	0	0	0	18	3.09e-05	0.0625
d__Bacteria	k__norank_d__Bacteria	p__Cyanobacteria	c__Vampirivibrionia	o__Gastranaerophilales	f__norank_o__Gastranaerophilales	g__norank_o__Gastranaerophilales	s__uncultured_bacterium_o__Gastranaerophilales	ASV2895	0	0	0	0	20	0	0	0	0	0	0	0	0	0	0	0	20	3.43e-05	0.0625
d__Bacteria	k__norank_d__Bacteria	p__Firmicutes	c__Bacilli	o__Staphylococcales	f__Staphylococcaceae	g__Staphylococcus	s__unclassified_g__Staphylococcus	ASV273	15	0	0	0	0	0	0	0	0	0	0	0	7	0	0	0	22	3.78e-05	0.125
d__Bacteria	k__norank_d__Bacteria	p__Firmicutes	c__Clostridia	o__Oscillospirales	f__Butyricicoccaceae	g__Butyricicoccus	s__uncultured_bacterium_g__Butyricicoccus	ASV2595	0	0	19	0	0	0	0	0	0	0	0	0	0	0	0	0	19	3.26e-05	0.0625
d__Bacteria	k__norank_d__Bacteria	p__Firmicutes	c__Clostridia	o__Lachnospirales	f__Lachnospiraceae	g__Tyzzerella	s__unclassified_g__Tyzzerella	ASV1440	0	4	12	0	0	0	2	0	0	0	0	0	0	0	0	0	18	3.09e-05	0.1875
d__Bacteria	k__norank_d__Bacteria	p__Firmicutes	c__Clostridia	o__Lachnospirales	f__Lachnospiraceae	g__unclassified_f__Lachnospiraceae	s__unclassified_f__Lachnospiraceae	ASV1923	12	4	0	3	0	0	0	0	0	0	0	0	0	0	0	0	19	3.26e-05	0.1875
d__Bacteria	k__norank_d__Bacteria	p__Firmicutes	c__Clostridia	o__Oscillospirales	f__Ruminococcaceae	g__norank_f__Ruminococcaceae	s__unclassified_g__norank_f__Ruminococcaceae	ASV1315	0	0	0	0	0	0	7	0	5	0	8	0	0	0	0	0	20	3.43e-05	0.1875
d__Bacteria	k__norank_d__Bacteria	p__Firmicutes	c__Clostridia	o__Lachnospirales	f__Lachnospiraceae	g__Lachnospiraceae_UCG-006	s__uncultured_bacterium_g__Lachnospiraceae_UCG-006	ASV1267	0	0	0	0	0	0	19	0	0	0	0	0	0	0	0	0	19	3.26e-05	0.0625
d__Bacteria	k__norank_d__Bacteria	p__Firmicutes	c__Clostridia	o__Lachnospirales	f__Lachnospiraceae	g__norank_f__Lachnospiraceae	s__Clostridium_sp._Culture-27	ASV3130	0	0	0	0	0	0	0	26	0	0	0	0	0	0	0	0	26	4.46e-05	0.0625
d__Bacteria	k__norank_d__Bacteria	p__Firmicutes	c__Clostridia	o__Lachnospirales	f__Lachnospiraceae	g__Lachnospiraceae_UCG-001	s__unclassified_g__Lachnospiraceae_UCG-001	ASV1295	0	0	11	0	0	0	10	0	0	0	0	0	0	0	0	0	21	3.61e-05	0.125
d__Bacteria	k__norank_d__Bacteria	p__Firmicutes	c__Clostridia	o__Oscillospirales	f__Ruminococcaceae	g__norank_f__Ruminococcaceae	s__unclassified_g__norank_f__Ruminococcaceae	ASV274	0	0	14	0	0	0	0	0	0	0	0	0	8	0	0	0	22	3.78e-05	0.125
d__Bacteria	k__norank_d__Bacteria	p__Firmicutes	c__Clostridia	o__Oscillospirales	f__Butyricicoccaceae	g__UCG-009	s__uncultured_bacterium_g__UCG-009	ASV2650	5	0	5	0	7	0	0	0	0	2	0	0	0	0	0	0	19	3.26e-05	0.25
d__Bacteria	k__norank_d__Bacteria	p__Firmicutes	c__Clostridia	o__Clostridia_UCG-014	f__norank_o__Clostridia_UCG-014	g__norank_o__Clostridia_UCG-014	s__unclassified_g__norank_o__Clostridia_UCG-014	ASV2382	0	0	0	0	0	0	0	0	0	0	22	0	0	0	0	0	22	3.78e-05	0.0625
d__Bacteria	k__norank_d__Bacteria	p__Firmicutes	c__Clostridia	o__Lachnospirales	f__Lachnospiraceae	g__Lachnospiraceae_NK4A136_group	s__unclassified_g__Lachnospiraceae_NK4A136_group	ASV3252	0	0	0	20	0	0	0	0	0	0	0	0	0	0	0	0	20	3.43e-05	0.0625
d__Bacteria	k__norank_d__Bacteria	p__Proteobacteria	c__Alphaproteobacteria	o__Rhodospirillales	f__norank_o__Rhodospirillales	g__norank_o__Rhodospirillales	s__gut_metagenome_o__Rhodospirillales	ASV1669	0	0	17	0	0	2	0	0	0	0	0	0	0	0	0	0	19	3.26e-05	0.125
d__Bacteria	k__norank_d__Bacteria	p__Desulfobacterota	c__Desulfovibrionia	o__Desulfovibrionales	f__Desulfovibrionaceae	g__norank_f__Desulfovibrionaceae	s__uncultured_Desulfovibrionales_bacterium_f__Desulfovibrionaceae	ASV774	0	0	0	2	3	0	0	0	5	0	0	8	0	0	0	1	19	3.26e-05	0.3125
d__Bacteria	k__norank_d__Bacteria	p__Firmicutes	c__Clostridia	o__Oscillospirales	f__Eubacterium_coprostanoligenes_group	g__norank_f__Eubacterium_coprostanoligenes_group	s__unclassified_g__norank_f__Eubacterium_coprostanoligenes_group	ASV1854	0	21	0	0	0	0	0	0	0	0	0	0	0	0	0	0	21	3.61e-05	0.0625
d__Bacteria	k__norank_d__Bacteria	p__Firmicutes	c__Clostridia	o__Lachnospirales	f__Lachnospiraceae	g__Tuzzerella	s__uncultured_bacterium_g__Tuzzerella	ASV175	0	0	0	0	0	0	0	0	0	0	0	0	23	0	0	0	23	3.95e-05	0.0625
d__Bacteria	k__norank_d__Bacteria	p__Firmicutes	c__Bacilli	o__RF39	f__norank_o__RF39	g__norank_o__RF39	s__uncultured_Lachnospiraceae_bacterium_o__RF39	ASV1939	0	5	6	0	0	0	0	10	0	0	0	0	0	0	0	1	22	3.78e-05	0.25
d__Bacteria	k__norank_d__Bacteria	p__Bacteroidota	c__Bacteroidia	o__Bacteroidales	f__Muribaculaceae	g__norank_f__Muribaculaceae	s__uncultured_bacterium_f__Muribaculaceae	ASV696	0	0	0	0	0	0	0	0	0	0	0	20	0	0	0	0	20	3.43e-05	0.0625
d__Bacteria	k__norank_d__Bacteria	p__Firmicutes	c__Clostridia	o__Oscillospirales	f__Ruminococcaceae	g__UBA1819	s__uncultured_bacterium_g__UBA1819	ASV1330	2	0	2	4	0	0	4	0	0	0	4	0	0	0	0	0	16	2.75e-05	0.3125
d__Bacteria	k__norank_d__Bacteria	p__Bacteroidota	c__Bacteroidia	o__Bacteroidales	f__Muribaculaceae	g__norank_f__Muribaculaceae	s__uncultured_bacterium_f__Muribaculaceae	ASV414	0	0	0	0	3	15	0	0	0	0	0	0	3	0	0	0	21	3.61e-05	0.1875
d__Bacteria	k__norank_d__Bacteria	p__Firmicutes	c__Clostridia	o__Oscillospirales	f__Oscillospiraceae	g__UCG-007	s__unclassified_g__UCG-007	ASV553	5	0	0	0	0	0	4	0	0	4	3	4	2	0	0	0	22	3.78e-05	0.375
d__Bacteria	k__norank_d__Bacteria	p__Bacteroidota	c__Bacteroidia	o__Bacteroidales	f__Rikenellaceae	g__Alistipes	s__uncultured_bacterium_g__Alistipes	ASV2596	0	0	18	0	0	0	0	0	0	0	0	0	0	0	0	0	18	3.09e-05	0.0625
d__Bacteria	k__norank_d__Bacteria	p__Firmicutes	c__Clostridia	o__Lachnospirales	f__Lachnospiraceae	g__Blautia	s__unclassified_g__Blautia	ASV3131	0	0	0	0	0	0	0	21	0	0	0	0	0	0	0	0	21	3.61e-05	0.0625
d__Bacteria	k__norank_d__Bacteria	p__Firmicutes	c__Clostridia	o__Lachnospirales	f__Lachnospiraceae	g__norank_f__Lachnospiraceae	s__unclassified_f__Lachnospiraceae	ASV3321	16	0	0	2	0	0	0	0	0	0	0	0	0	0	0	0	18	3.09e-05	0.125
d__Bacteria	k__norank_d__Bacteria	p__Firmicutes	c__Clostridia	o__Lachnospirales	f__Lachnospiraceae	g__unclassified_f__Lachnospiraceae	s__unclassified_f__Lachnospiraceae	ASV2897	0	0	0	0	19	0	0	0	0	0	0	0	0	0	0	0	19	3.26e-05	0.0625
d__Bacteria	k__norank_d__Bacteria	p__Firmicutes	c__Clostridia	o__Lachnospirales	f__Lachnospiraceae	g__Lachnospiraceae_NK4A136_group	s__unclassified_g__Lachnospiraceae_NK4A136_group	ASV1858	0	16	0	0	0	0	0	0	0	0	0	0	0	0	0	0	16	2.75e-05	0.0625
d__Bacteria	k__norank_d__Bacteria	p__Firmicutes	c__Clostridia	o__Lachnospirales	f__Lachnospiraceae	g__ASF356	s__uncultured_bacterium_g__ASF356	ASV1859	0	14	0	0	0	0	0	0	0	0	0	0	0	0	0	0	14	2.4e-05	0.0625
d__Bacteria	k__norank_d__Bacteria	p__Firmicutes	c__Clostridia	o__Clostridia_UCG-014	f__norank_o__Clostridia_UCG-014	g__norank_o__Clostridia_UCG-014	s__unclassified_g__norank_o__Clostridia_UCG-014	ASV2599	0	0	18	0	0	0	0	0	0	0	0	0	0	0	0	0	18	3.09e-05	0.0625
d__Bacteria	k__norank_d__Bacteria	p__Firmicutes	c__Clostridia	o__Oscillospirales	f__Ruminococcaceae	g__unclassified_f__Ruminococcaceae	s__unclassified_f__Ruminococcaceae	ASV1415	15	0	0	0	0	0	3	0	0	0	3	0	0	0	0	0	21	3.61e-05	0.1875
d__Bacteria	k__norank_d__Bacteria	p__Proteobacteria	c__Alphaproteobacteria	o__Rhodospirillales	f__norank_o__Rhodospirillales	g__norank_o__Rhodospirillales	s__Azospirillum_sp._47_25	ASV2896	0	0	0	0	21	0	0	0	0	0	0	0	0	0	0	0	21	3.61e-05	0.0625
d__Bacteria	k__norank_d__Bacteria	p__Firmicutes	c__Clostridia	o__Clostridia_vadinBB60_group	f__norank_o__Clostridia_vadinBB60_group	g__norank_o__Clostridia_vadinBB60_group	s__uncultured_bacterium_o__Clostridia_vadinBB60_group	ASV2903	0	0	0	0	14	0	0	0	7	0	0	0	0	0	0	0	21	3.61e-05	0.125
d__Bacteria	k__norank_d__Bacteria	p__Actinobacteriota	c__Actinobacteria	o__Micrococcales	f__Brevibacteriaceae	g__Brevibacterium	s__unclassified_g__Brevibacterium	ASV3476	16	0	0	0	0	0	0	0	3	0	0	0	0	0	0	0	19	3.26e-05	0.125
d__Bacteria	k__norank_d__Bacteria	p__Firmicutes	c__Clostridia	o__Lachnospirales	f__Lachnospiraceae	g__unclassified_f__Lachnospiraceae	s__unclassified_f__Lachnospiraceae	ASV2055	0	0	0	0	0	0	0	0	0	0	0	0	0	24	0	0	24	4.12e-05	0.0625
d__Bacteria	k__norank_d__Bacteria	p__Firmicutes	c__Clostridia	o__unclassified_c__Clostridia	f__unclassified_c__Clostridia	g__unclassified_c__Clostridia	s__unclassified_c__Clostridia	ASV700	0	0	0	0	0	0	0	0	0	0	0	19	0	0	0	0	19	3.26e-05	0.0625
d__Bacteria	k__norank_d__Bacteria	p__Elusimicrobiota	c__Elusimicrobia	o__Elusimicrobiales	f__Elusimicrobiaceae	g__Elusimicrobium	s__uncultured_bacterium_g__Elusimicrobium	ASV2597	0	0	16	0	0	0	0	0	0	0	0	0	0	0	0	0	16	2.75e-05	0.0625
d__Bacteria	k__norank_d__Bacteria	p__Firmicutes	c__Clostridia	o__Clostridia_UCG-014	f__norank_o__Clostridia_UCG-014	g__norank_o__Clostridia_UCG-014	s__unclassified_g__norank_o__Clostridia_UCG-014	ASV315	0	0	0	0	0	0	3	0	0	0	10	0	6	0	0	0	19	3.26e-05	0.1875
d__Bacteria	k__norank_d__Bacteria	p__Firmicutes	c__Clostridia	o__Lachnospirales	f__Lachnospiraceae	g__unclassified_f__Lachnospiraceae	s__unclassified_f__Lachnospiraceae	ASV2628	0	0	12	0	8	0	0	0	0	0	0	0	0	0	0	0	20	3.43e-05	0.125
d__Bacteria	k__norank_d__Bacteria	p__Firmicutes	c__Clostridia	o__Peptostreptococcales-Tissierellales	f__Anaerovoracaceae	g__unclassified_f__Anaerovoracaceae	s__unclassified_f__Anaerovoracaceae	ASV1118	6	0	4	0	0	0	0	0	0	0	7	1	0	0	0	2	20	3.43e-05	0.3125
d__Bacteria	k__norank_d__Bacteria	p__Firmicutes	c__Clostridia	o__Clostridia_vadinBB60_group	f__norank_o__Clostridia_vadinBB60_group	g__norank_o__Clostridia_vadinBB60_group	s__unclassified_o__Clostridia_vadinBB60_group	ASV701	0	0	0	0	0	0	0	0	0	0	0	23	0	0	0	0	23	3.95e-05	0.0625
d__Bacteria	k__norank_d__Bacteria	p__Bacteroidota	c__Bacteroidia	o__Bacteroidales	f__Rikenellaceae	g__Alistipes	s__uncultured_bacterium_g__Alistipes	ASV1530	7	0	0	0	0	0	0	0	0	0	0	0	0	0	2	4	13	2.23e-05	0.1875
d__Bacteria	k__norank_d__Bacteria	p__Firmicutes	c__Clostridia	o__Clostridia_UCG-014	f__norank_o__Clostridia_UCG-014	g__norank_o__Clostridia_UCG-014	s__unclassified_g__norank_o__Clostridia_UCG-014	ASV703	0	0	0	0	0	0	0	0	0	0	0	17	0	0	0	0	17	2.92e-05	0.0625
d__Bacteria	k__norank_d__Bacteria	p__Firmicutes	c__Clostridia	o__Clostridia_UCG-014	f__norank_o__Clostridia_UCG-014	g__norank_o__Clostridia_UCG-014	s__unclassified_g__norank_o__Clostridia_UCG-014	ASV1613	0	0	0	0	0	7	0	13	0	0	0	0	0	0	0	0	20	3.43e-05	0.125
d__Bacteria	k__norank_d__Bacteria	p__Firmicutes	c__Clostridia	o__Lachnospirales	f__Lachnospiraceae	g__unclassified_f__Lachnospiraceae	s__unclassified_f__Lachnospiraceae	ASV2176	0	0	8	0	7	0	0	0	0	0	0	0	0	3	0	0	18	3.09e-05	0.1875
d__Bacteria	k__norank_d__Bacteria	p__Firmicutes	c__Clostridia	o__Monoglobales	f__Monoglobaceae	g__Monoglobus	s__uncultured_bacterium_g__Monoglobus	ASV1586	0	0	0	0	0	18	0	0	0	0	0	0	0	0	0	0	18	3.09e-05	0.0625
d__Bacteria	k__norank_d__Bacteria	p__Firmicutes	c__Clostridia	o__Lachnospirales	f__Lachnospiraceae	g__norank_f__Lachnospiraceae	s__unclassified_g__norank_f__Lachnospiraceae	ASV1861	0	15	0	0	0	0	0	0	0	0	0	0	0	0	0	0	15	2.58e-05	0.0625
d__Bacteria	k__norank_d__Bacteria	p__Firmicutes	c__Clostridia	o__Clostridia_vadinBB60_group	f__norank_o__Clostridia_vadinBB60_group	g__norank_o__Clostridia_vadinBB60_group	s__unclassified_o__Clostridia_vadinBB60_group	ASV3347	0	0	0	0	0	0	0	0	0	20	0	0	0	0	0	0	20	3.43e-05	0.0625
d__Bacteria	k__norank_d__Bacteria	p__Proteobacteria	c__Gammaproteobacteria	o__Pseudomonadales	f__Moraxellaceae	g__Acinetobacter	s__Acinetobacter_indicus	ASV2600	0	0	14	0	0	0	0	0	0	0	0	0	0	0	0	0	14	2.4e-05	0.0625
d__Bacteria	k__norank_d__Bacteria	p__Bacteroidota	c__Bacteroidia	o__Bacteroidales	f__Prevotellaceae	g__unclassified_f__Prevotellaceae	s__unclassified_f__Prevotellaceae	ASV704	0	0	0	0	0	0	0	0	0	0	0	19	0	0	0	0	19	3.26e-05	0.0625
d__Bacteria	k__norank_d__Bacteria	p__Firmicutes	c__Clostridia	o__Clostridia_UCG-014	f__norank_o__Clostridia_UCG-014	g__norank_o__Clostridia_UCG-014	s__unclassified_g__norank_o__Clostridia_UCG-014	ASV1587	0	0	0	0	0	19	0	0	0	0	0	0	0	0	0	0	19	3.26e-05	0.0625
d__Bacteria	k__norank_d__Bacteria	p__Firmicutes	c__Clostridia	o__Oscillospirales	f__Ruminococcaceae	g__norank_f__Ruminococcaceae	s__unclassified_g__norank_f__Ruminococcaceae	ASV1321	0	0	0	0	0	0	7	6	0	0	5	0	0	0	0	0	18	3.09e-05	0.1875
d__Bacteria	k__norank_d__Bacteria	p__Firmicutes	c__Clostridia	o__Clostridia_UCG-014	f__norank_o__Clostridia_UCG-014	g__norank_o__Clostridia_UCG-014	s__unclassified_g__norank_o__Clostridia_UCG-014	ASV3348	0	0	0	0	0	0	0	0	0	22	0	0	0	0	0	0	22	3.78e-05	0.0625
d__Bacteria	k__norank_d__Bacteria	p__Bacteroidota	c__Bacteroidia	o__Bacteroidales	f__Bacteroidaceae	g__Bacteroides	s__unclassified_g__Bacteroides	ASV217	0	0	0	0	0	7	0	0	0	0	0	0	14	0	0	0	21	3.61e-05	0.125
d__Bacteria	k__norank_d__Bacteria	p__Bacteroidota	c__Bacteroidia	o__Bacteroidales	f__Muribaculaceae	g__norank_f__Muribaculaceae	s__uncultured_Bacteroidales_bacterium_f__Muribaculaceae	ASV705	0	0	0	0	0	0	0	0	0	0	0	19	0	0	0	0	19	3.26e-05	0.0625
d__Bacteria	k__norank_d__Bacteria	p__Proteobacteria	c__Gammaproteobacteria	o__Pseudomonadales	f__Pseudomonadaceae	g__Oblitimonas	s__Oblitimonas_alkaliphila	ASV3132	0	0	0	0	0	0	0	19	0	0	0	0	0	0	0	0	19	3.26e-05	0.0625
d__Bacteria	k__norank_d__Bacteria	p__Bacteroidota	c__Bacteroidia	o__Bacteroidales	f__Muribaculaceae	g__norank_f__Muribaculaceae	s__unclassified_g__norank_f__Muribaculaceae	ASV2386	0	0	0	0	0	0	0	0	0	0	14	0	0	0	0	0	14	2.4e-05	0.0625
d__Bacteria	k__norank_d__Bacteria	p__Firmicutes	c__Clostridia	o__Clostridia_UCG-014	f__norank_o__Clostridia_UCG-014	g__norank_o__Clostridia_UCG-014	s__unclassified_g__norank_o__Clostridia_UCG-014	ASV751	0	0	0	7	0	0	0	0	0	0	0	13	0	0	0	0	20	3.43e-05	0.125
d__Bacteria	k__norank_d__Bacteria	p__Firmicutes	c__Clostridia	o__Oscillospirales	f__Oscillospiraceae	g__Colidextribacter	s__unclassified_g__Colidextribacter	ASV1909	12	6	0	0	0	0	0	0	0	0	0	0	0	0	0	0	18	3.09e-05	0.125
d__Bacteria	k__norank_d__Bacteria	p__Firmicutes	c__Clostridia	o__Oscillospirales	f__UCG-010	g__norank_f__UCG-010	s__unclassified_g__norank_f__UCG-010	ASV1619	0	0	0	0	5	5	0	0	0	6	3	0	0	0	0	0	19	3.26e-05	0.25
d__Bacteria	k__norank_d__Bacteria	p__Firmicutes	c__Clostridia	o__Clostridia_vadinBB60_group	f__norank_o__Clostridia_vadinBB60_group	g__norank_o__Clostridia_vadinBB60_group	s__unclassified_g__norank_o__Clostridia_vadinBB60_group	ASV327	0	2	0	0	4	0	1	4	0	0	0	0	4	0	0	0	15	2.58e-05	0.3125
d__Bacteria	k__norank_d__Bacteria	p__Firmicutes	c__Clostridia	o__Lachnospirales	f__Lachnospiraceae	g__unclassified_f__Lachnospiraceae	s__unclassified_f__Lachnospiraceae	ASV2602	0	0	13	0	0	0	0	0	0	0	0	0	0	0	0	0	13	2.23e-05	0.0625
d__Bacteria	k__norank_d__Bacteria	p__Bacteroidota	c__Bacteroidia	o__Bacteroidales	f__Muribaculaceae	g__norank_f__Muribaculaceae	s__uncultured_bacterium_f__Muribaculaceae	ASV1496	0	0	0	0	2	2	0	0	0	0	0	0	0	0	14	2	20	3.43e-05	0.25
d__Bacteria	k__norank_d__Bacteria	p__Firmicutes	c__Clostridia	o__Oscillospirales	f__Oscillospiraceae	g__unclassified_f__Oscillospiraceae	s__unclassified_f__Oscillospiraceae	ASV1424	0	5	0	0	0	0	1	0	0	7	0	0	0	4	0	0	17	2.92e-05	0.25
d__Bacteria	k__norank_d__Bacteria	p__Firmicutes	c__Clostridia	o__Lachnospirales	f__Lachnospiraceae	g__unclassified_f__Lachnospiraceae	s__unclassified_f__Lachnospiraceae	ASV1941	1	4	0	6	0	0	0	4	0	0	0	0	0	2	0	0	17	2.92e-05	0.3125
d__Bacteria	k__norank_d__Bacteria	p__Firmicutes	c__Clostridia	o__Lachnospirales	f__Lachnospiraceae	g__unclassified_f__Lachnospiraceae	s__unclassified_f__Lachnospiraceae	ASV1863	0	19	0	0	0	0	0	0	0	0	0	0	0	0	0	0	19	3.26e-05	0.0625
d__Bacteria	k__norank_d__Bacteria	p__Firmicutes	c__Clostridia	o__Lachnospirales	f__Lachnospiraceae	g__unclassified_f__Lachnospiraceae	s__unclassified_f__Lachnospiraceae	ASV2281	0	0	0	0	0	0	0	0	0	0	0	0	0	0	0	14	14	2.4e-05	0.0625
d__Bacteria	k__norank_d__Bacteria	p__Firmicutes	c__Clostridia	o__Oscillospirales	f__Oscillospiraceae	g__Oscillibacter	s__unclassified_g__Oscillibacter	ASV710	0	0	0	0	0	0	0	0	0	0	0	19	0	0	0	0	19	3.26e-05	0.0625
d__Bacteria	k__norank_d__Bacteria	p__Proteobacteria	c__Gammaproteobacteria	o__Burkholderiales	f__Alcaligenaceae	g__Paenalcaligenes	s__unclassified_g__Paenalcaligenes	ASV2898	0	0	0	0	20	0	0	0	0	0	0	0	0	0	0	0	20	3.43e-05	0.0625
d__Bacteria	k__norank_d__Bacteria	p__Firmicutes	c__Clostridia	o__Lachnospirales	f__Lachnospiraceae	g__Lachnospiraceae_NK4A136_group	s__unclassified_g__Lachnospiraceae_NK4A136_group	ASV709	0	0	0	0	0	0	0	0	0	0	0	15	0	0	0	0	15	2.58e-05	0.0625
d__Bacteria	k__norank_d__Bacteria	p__Firmicutes	c__Clostridia	o__Lachnospirales	f__Lachnospiraceae	g__Eubacterium_oxidoreducens_group	s__uncultured_bacterium_g__Eubacterium_oxidoreducens_group	ASV2601	0	0	13	0	0	0	0	0	0	0	0	0	0	0	0	0	13	2.23e-05	0.0625
d__Bacteria	k__norank_d__Bacteria	p__Firmicutes	c__Clostridia	o__Clostridia_UCG-014	f__norank_o__Clostridia_UCG-014	g__norank_o__Clostridia_UCG-014	s__unclassified_o__Clostridia_UCG-014	ASV1510	0	0	0	0	0	8	0	0	0	0	0	0	0	0	9	0	17	2.92e-05	0.125
d__Bacteria	k__norank_d__Bacteria	p__Firmicutes	c__Clostridia	o__Peptococcales	f__Peptococcaceae	g__norank_f__Peptococcaceae	s__uncultured_bacterium_f__Peptococcaceae	ASV1883	0	10	6	0	0	0	0	0	0	0	0	0	0	0	0	0	16	2.75e-05	0.125
d__Bacteria	k__norank_d__Bacteria	p__Firmicutes	c__Clostridia	o__Clostridia_vadinBB60_group	f__norank_o__Clostridia_vadinBB60_group	g__norank_o__Clostridia_vadinBB60_group	s__unclassified_g__norank_o__Clostridia_vadinBB60_group	ASV1906	0	8	0	0	0	0	0	0	0	11	0	0	0	0	0	0	19	3.26e-05	0.125
d__Bacteria	k__norank_d__Bacteria	p__Actinobacteriota	c__Actinobacteria	o__Micrococcales	f__Microbacteriaceae	g__Leucobacter	s__unclassified_g__Leucobacter	ASV1447	8	0	0	0	0	0	2	7	0	0	0	0	0	0	0	0	17	2.92e-05	0.1875
d__Bacteria	k__norank_d__Bacteria	p__Firmicutes	c__Bacilli	o__Lactobacillales	f__Lactobacillaceae	g__Lactobacillus	s__Lactobacillus_sp._C30An8	ASV715	0	0	0	0	0	0	0	0	0	0	0	18	0	0	0	0	18	3.09e-05	0.0625
d__Bacteria	k__norank_d__Bacteria	p__Firmicutes	c__Clostridia	o__Clostridia_UCG-014	f__norank_o__Clostridia_UCG-014	g__norank_o__Clostridia_UCG-014	s__unclassified_g__norank_o__Clostridia_UCG-014	ASV238	0	0	0	0	0	0	0	0	0	0	5	0	11	0	0	0	16	2.75e-05	0.125
d__Bacteria	k__norank_d__Bacteria	p__Firmicutes	c__Clostridia	o__Clostridia_vadinBB60_group	f__norank_o__Clostridia_vadinBB60_group	g__norank_o__Clostridia_vadinBB60_group	s__unclassified_o__Clostridia_vadinBB60_group	ASV423	0	0	9	3	0	0	0	0	0	0	2	0	3	0	0	0	17	2.92e-05	0.25
d__Bacteria	k__norank_d__Bacteria	p__Firmicutes	c__Clostridia	o__unclassified_c__Clostridia	f__unclassified_c__Clostridia	g__unclassified_c__Clostridia	s__unclassified_c__Clostridia	ASV2741	11	0	2	0	0	0	0	0	0	0	0	0	0	0	0	0	13	2.23e-05	0.125
d__Bacteria	k__norank_d__Bacteria	p__Firmicutes	c__Clostridia	o__Clostridia_UCG-014	f__norank_o__Clostridia_UCG-014	g__norank_o__Clostridia_UCG-014	s__uncultured_bacterium_o__Clostridia_UCG-014	ASV197	0	0	0	0	0	0	0	0	0	0	0	0	18	0	0	0	18	3.09e-05	0.0625
d__Bacteria	k__norank_d__Bacteria	p__Firmicutes	c__Clostridia	o__Clostridia_UCG-014	f__norank_o__Clostridia_UCG-014	g__norank_o__Clostridia_UCG-014	s__unclassified_g__norank_o__Clostridia_UCG-014	ASV1865	0	14	0	0	0	0	0	0	0	0	0	0	0	0	0	0	14	2.4e-05	0.0625
d__Bacteria	k__norank_d__Bacteria	p__Firmicutes	c__Clostridia	o__Lachnospirales	f__Lachnospiraceae	g__unclassified_f__Lachnospiraceae	s__unclassified_f__Lachnospiraceae	ASV3279	6	0	0	7	0	0	0	0	0	0	0	0	0	0	0	0	13	2.23e-05	0.125
d__Bacteria	k__norank_d__Bacteria	p__Firmicutes	c__Clostridia	o__Clostridia_vadinBB60_group	f__norank_o__Clostridia_vadinBB60_group	g__norank_o__Clostridia_vadinBB60_group	s__unclassified_o__Clostridia_vadinBB60_group	ASV3133	0	0	0	0	0	0	0	17	0	0	0	0	0	0	0	0	17	2.92e-05	0.0625
d__Bacteria	k__norank_d__Bacteria	p__Cyanobacteria	c__Vampirivibrionia	o__Gastranaerophilales	f__norank_o__Gastranaerophilales	g__norank_o__Gastranaerophilales	s__unclassified_g__norank_o__Gastranaerophilales	ASV2987	0	0	0	0	4	0	0	0	0	16	0	0	0	0	0	0	20	3.43e-05	0.125
d__Bacteria	k__norank_d__Bacteria	p__Firmicutes	c__Clostridia	o__Oscillospirales	f__Oscillospiraceae	g__unclassified_f__Oscillospiraceae	s__unclassified_f__Oscillospiraceae	ASV716	0	0	0	0	0	0	0	0	0	0	0	15	0	0	0	0	15	2.58e-05	0.0625
d__Bacteria	k__norank_d__Bacteria	p__Firmicutes	c__Clostridia	o__Lachnospirales	f__Lachnospiraceae	g__unclassified_f__Lachnospiraceae	s__unclassified_f__Lachnospiraceae	ASV3134	0	0	0	0	0	0	0	19	0	0	0	0	0	0	0	0	19	3.26e-05	0.0625
d__Bacteria	k__norank_d__Bacteria	p__Firmicutes	c__Clostridia	o__Lachnospirales	f__Lachnospiraceae	g__unclassified_f__Lachnospiraceae	s__unclassified_f__Lachnospiraceae	ASV1371	0	0	2	2	0	0	3	0	0	4	0	0	0	0	0	0	11	1.89e-05	0.25
d__Bacteria	k__norank_d__Bacteria	p__Firmicutes	c__Clostridia	o__Lachnospirales	f__Lachnospiraceae	g__Eubacterium_xylanophilum_group	s__uncultured_bacterium_g__Eubacterium_xylanophilum_group	ASV2403	5	0	0	0	0	0	0	0	0	0	9	0	0	0	0	0	14	2.4e-05	0.125
d__Bacteria	k__norank_d__Bacteria	p__Firmicutes	c__Clostridia	o__Lachnospirales	f__Lachnospiraceae	g__Roseburia	s__unclassified_g__Roseburia	ASV2292	0	0	0	0	6	0	0	0	0	5	0	0	0	0	0	9	20	3.43e-05	0.1875
d__Bacteria	k__norank_d__Bacteria	p__Bacteroidota	c__Bacteroidia	o__Bacteroidales	f__Muribaculaceae	g__norank_f__Muribaculaceae	s__uncultured_bacterium_f__Muribaculaceae	ASV714	0	0	0	0	0	0	0	0	0	0	0	17	0	0	0	0	17	2.92e-05	0.0625
d__Bacteria	k__norank_d__Bacteria	p__Bacteroidota	c__Bacteroidia	o__Bacteroidales	f__Prevotellaceae	g__unclassified_f__Prevotellaceae	s__unclassified_f__Prevotellaceae	ASV2603	0	0	14	0	0	0	0	0	0	0	0	0	0	0	0	0	14	2.4e-05	0.0625
d__Bacteria	k__norank_d__Bacteria	p__Cyanobacteria	c__Vampirivibrionia	o__Gastranaerophilales	f__norank_o__Gastranaerophilales	g__norank_o__Gastranaerophilales	s__uncultured_bacterium_o__Gastranaerophilales	ASV2604	0	0	17	0	0	0	0	0	0	0	0	0	0	0	0	0	17	2.92e-05	0.0625
d__Bacteria	k__norank_d__Bacteria	p__Firmicutes	c__Bacilli	o__RF39	f__norank_o__RF39	g__norank_o__RF39	s__uncultured_bacterium_o__RF39	ASV816	0	0	0	0	0	0	4	0	0	0	6	5	0	0	0	0	15	2.58e-05	0.1875
d__Bacteria	k__norank_d__Bacteria	p__Firmicutes	c__Clostridia	o__Lachnospirales	f__Lachnospiraceae	g__GCA-900066575	s__uncultured_bacterium_g__GCA-900066575	ASV2689	0	0	3	0	7	0	0	0	0	6	0	0	0	0	0	0	16	2.75e-05	0.1875
d__Bacteria	k__norank_d__Bacteria	p__Firmicutes	c__Clostridia	o__Oscillospirales	f__Ruminococcaceae	g__Anaerotruncus	s__uncultured_bacterium_g__Anaerotruncus	ASV1576	2	0	6	4	0	0	0	1	0	0	0	0	0	0	2	0	15	2.58e-05	0.3125
d__Bacteria	k__norank_d__Bacteria	p__Firmicutes	c__Clostridia	o__Lachnospirales	f__Lachnospiraceae	g__GCA-900066575	s__unclassified_g__GCA-900066575	ASV2057	0	0	0	0	0	0	0	0	0	0	0	0	0	20	0	0	20	3.43e-05	0.0625
d__Bacteria	k__norank_d__Bacteria	p__Firmicutes	c__Clostridia	o__Christensenellales	f__Christensenellaceae	g__norank_f__Christensenellaceae	s__uncultured_bacterium_f__Christensenellaceae	ASV941	0	2	0	0	3	0	7	0	0	0	0	4	0	2	0	0	18	3.09e-05	0.3125
d__Bacteria	k__norank_d__Bacteria	p__Bacteroidota	c__Bacteroidia	o__Bacteroidales	f__Muribaculaceae	g__norank_f__Muribaculaceae	s__unclassified_g__norank_f__Muribaculaceae	ASV2606	0	0	13	0	0	0	0	0	0	0	0	0	0	0	0	0	13	2.23e-05	0.0625
d__Bacteria	k__norank_d__Bacteria	p__Firmicutes	c__Bacilli	o__Bacillales	f__Bacillaceae	g__Bacillus	s__unclassified_g__Bacillus	ASV1306	0	0	0	0	8	0	9	0	0	0	0	0	0	0	0	0	17	2.92e-05	0.125
d__Bacteria	k__norank_d__Bacteria	p__Firmicutes	c__Clostridia	o__Clostridia_vadinBB60_group	f__norank_o__Clostridia_vadinBB60_group	g__norank_o__Clostridia_vadinBB60_group	s__uncultured_bacterium_o__Clostridia_vadinBB60_group	ASV375	0	0	0	2	0	0	0	0	0	0	0	5	4	8	0	0	19	3.26e-05	0.25
d__Bacteria	k__norank_d__Bacteria	p__Bacteroidota	c__Bacteroidia	o__Bacteroidales	f__Bacteroidaceae	g__Bacteroides	s__unclassified_g__Bacteroides	ASV2283	0	0	0	0	0	0	0	0	0	0	0	0	0	0	0	16	16	2.75e-05	0.0625
d__Bacteria	k__norank_d__Bacteria	p__Firmicutes	c__Clostridia	o__Clostridia_vadinBB60_group	f__norank_o__Clostridia_vadinBB60_group	g__norank_o__Clostridia_vadinBB60_group	s__uncultured_bacterium_o__Clostridia_vadinBB60_group	ASV373	0	0	5	0	4	0	0	0	0	0	0	0	4	0	0	0	13	2.23e-05	0.1875
d__Bacteria	k__norank_d__Bacteria	p__Firmicutes	c__Clostridia	o__Lachnospirales	f__Lachnospiraceae	g__A2	s__uncultured_bacterium_g__A2	ASV2608	0	0	11	0	0	0	0	0	0	0	0	0	0	0	0	0	11	1.89e-05	0.0625
d__Bacteria	k__norank_d__Bacteria	p__Firmicutes	c__Clostridia	o__Clostridia_vadinBB60_group	f__norank_o__Clostridia_vadinBB60_group	g__norank_o__Clostridia_vadinBB60_group	s__unclassified_g__norank_o__Clostridia_vadinBB60_group	ASV3154	0	0	0	0	0	0	0	6	0	11	0	0	0	0	0	0	17	2.92e-05	0.125
d__Bacteria	k__norank_d__Bacteria	p__Firmicutes	c__Clostridia	o__Lachnospirales	f__Lachnospiraceae	g__unclassified_f__Lachnospiraceae	s__unclassified_f__Lachnospiraceae	ASV200	0	0	0	0	0	0	0	0	0	0	0	0	19	0	0	0	19	3.26e-05	0.0625
d__Bacteria	k__norank_d__Bacteria	p__Firmicutes	c__Clostridia	o__Oscillospirales	f__Oscillospiraceae	g__Colidextribacter	s__uncultured_bacterium_g__Colidextribacter	ASV719	0	0	0	0	0	0	0	0	0	0	0	18	0	0	0	0	18	3.09e-05	0.0625
d__Bacteria	k__norank_d__Bacteria	p__Firmicutes	c__Clostridia	o__Lachnospirales	f__Lachnospiraceae	g__unclassified_f__Lachnospiraceae	s__unclassified_f__Lachnospiraceae	ASV2613	0	0	14	0	0	0	0	0	0	2	0	0	0	0	0	0	16	2.75e-05	0.125
d__Bacteria	k__norank_d__Bacteria	p__Proteobacteria	c__Gammaproteobacteria	o__Enterobacterales	f__Enterobacteriaceae	g__unclassified_f__Enterobacteriaceae	s__unclassified_f__Enterobacteriaceae	ASV2609	0	0	14	0	0	0	0	0	0	0	0	0	0	0	0	0	14	2.4e-05	0.0625
d__Bacteria	k__norank_d__Bacteria	p__Firmicutes	c__Clostridia	o__Oscillospirales	f__Ruminococcaceae	g__norank_f__Ruminococcaceae	s__Clostridium_sp._Culture_Jar-13	ASV1538	0	0	0	0	0	0	0	0	0	0	13	0	0	0	4	0	17	2.92e-05	0.125
d__Bacteria	k__norank_d__Bacteria	p__Firmicutes	c__Clostridia	o__Lachnospirales	f__Lachnospiraceae	g__norank_f__Lachnospiraceae	s__unclassified_g__norank_f__Lachnospiraceae	ASV1873	0	14	0	0	0	0	0	0	0	0	0	0	0	0	0	0	14	2.4e-05	0.0625
d__Bacteria	k__norank_d__Bacteria	p__Firmicutes	c__Clostridia	o__Lachnospirales	f__Lachnospiraceae	g__ASF356	s__uncultured_bacterium_g__ASF356	ASV2058	0	0	0	0	0	0	0	0	0	0	0	0	0	19	0	0	19	3.26e-05	0.0625
d__Bacteria	k__norank_d__Bacteria	p__Firmicutes	c__Clostridia	o__Clostridia_UCG-014	f__norank_o__Clostridia_UCG-014	g__norank_o__Clostridia_UCG-014	s__unclassified_g__norank_o__Clostridia_UCG-014	ASV3477	10	0	0	0	0	0	0	0	0	0	0	0	0	0	0	0	10	1.72e-05	0.0625
d__Bacteria	k__norank_d__Bacteria	p__Actinobacteriota	c__Actinobacteria	o__Micrococcales	f__Microbacteriaceae	g__Microbacterium	s__unclassified_g__Microbacterium	ASV3141	7	0	0	0	0	0	0	7	0	0	0	0	0	0	0	0	14	2.4e-05	0.125
d__Bacteria	k__norank_d__Bacteria	p__Firmicutes	c__Bacilli	o__Erysipelotrichales	f__Erysipelatoclostridiaceae	g__Erysipelatoclostridium	s__unclassified_g__Erysipelatoclostridium	ASV1405	0	0	0	0	0	0	3	0	2	0	0	0	0	5	6	0	16	2.75e-05	0.25
d__Bacteria	k__norank_d__Bacteria	p__Firmicutes	c__Clostridia	o__Clostridia_UCG-014	f__norank_o__Clostridia_UCG-014	g__norank_o__Clostridia_UCG-014	s__unclassified_g__norank_o__Clostridia_UCG-014	ASV1277	0	0	0	0	0	0	16	0	0	0	0	0	0	0	0	0	16	2.75e-05	0.0625
d__Bacteria	k__norank_d__Bacteria	p__Firmicutes	c__Clostridia	o__Lachnospirales	f__Lachnospiraceae	g__unclassified_f__Lachnospiraceae	s__unclassified_f__Lachnospiraceae	ASV2612	0	0	13	0	0	0	0	0	0	0	0	0	0	0	0	0	13	2.23e-05	0.0625
d__Bacteria	k__norank_d__Bacteria	p__Firmicutes	c__Clostridia	o__Lachnospirales	f__Lachnospiraceae	g__unclassified_f__Lachnospiraceae	s__unclassified_f__Lachnospiraceae	ASV2610	0	0	12	0	0	0	0	0	0	0	0	0	0	0	0	0	12	2.06e-05	0.0625
d__Bacteria	k__norank_d__Bacteria	p__Bacteroidota	c__Bacteroidia	o__Bacteroidales	f__Bacteroidaceae	g__Bacteroides	s__unclassified_g__Bacteroides	ASV203	0	0	0	0	0	0	0	0	0	0	0	0	17	0	0	0	17	2.92e-05	0.0625
d__Bacteria	k__norank_d__Bacteria	p__Bacteroidota	c__Bacteroidia	o__Bacteroidales	f__Rikenellaceae	g__Alistipes	s__uncultured_bacterium_g__Alistipes	ASV260	0	0	0	0	0	0	0	8	0	0	0	0	8	0	0	0	16	2.75e-05	0.125
d__Bacteria	k__norank_d__Bacteria	p__Bacteroidota	c__Bacteroidia	o__Bacteroidales	f__Muribaculaceae	g__norank_f__Muribaculaceae	s__uncultured_bacterium_f__Muribaculaceae	ASV720	0	0	0	0	0	0	0	0	0	0	0	17	0	0	0	0	17	2.92e-05	0.0625
d__Bacteria	k__norank_d__Bacteria	p__Firmicutes	c__Clostridia	o__Oscillospirales	f__Ruminococcaceae	g__Harryflintia	s__uncultured_bacterium_g__Harryflintia	ASV1910	0	7	0	0	9	0	0	0	0	0	0	0	0	0	0	0	16	2.75e-05	0.125
d__Bacteria	k__norank_d__Bacteria	p__Firmicutes	c__Clostridia	o__Lachnospirales	f__Lachnospiraceae	g__Lachnospiraceae_UCG-001	s__unclassified_g__Lachnospiraceae_UCG-001	ASV2901	0	0	0	0	14	0	0	0	0	0	0	0	0	0	0	0	14	2.4e-05	0.0625
d__Bacteria	k__norank_d__Bacteria	p__Firmicutes	c__Clostridia	o__Oscillospirales	f__Butyricicoccaceae	g__UCG-009	s__uncultured_bacterium_g__UCG-009	ASV289	0	0	1	0	5	0	0	0	0	4	0	0	7	0	0	0	17	2.92e-05	0.25
d__Bacteria	k__norank_d__Bacteria	p__Firmicutes	c__Clostridia	o__Oscillospirales	f__Oscillospiraceae	g__unclassified_f__Oscillospiraceae	s__unclassified_f__Oscillospiraceae	ASV2642	0	0	8	0	9	0	0	0	0	0	0	0	0	0	0	0	17	2.92e-05	0.125
d__Bacteria	k__norank_d__Bacteria	p__Bacteroidota	c__Bacteroidia	o__Bacteroidales	f__Rikenellaceae	g__Rikenella	s__uncultured_bacterium_g__Rikenella	ASV1282	0	0	0	0	0	2	10	0	0	0	0	0	0	0	0	0	12	2.06e-05	0.125
d__Bacteria	k__norank_d__Bacteria	p__Firmicutes	c__Clostridia	o__Lachnospirales	f__Lachnospiraceae	g__unclassified_f__Lachnospiraceae	s__unclassified_f__Lachnospiraceae	ASV723	0	0	0	0	0	0	0	0	0	0	0	17	0	0	0	0	17	2.92e-05	0.0625
d__Bacteria	k__norank_d__Bacteria	p__Actinobacteriota	c__Coriobacteriia	o__Coriobacteriales	f__Atopobiaceae	g__unclassified_f__Atopobiaceae	s__unclassified_f__Atopobiaceae	ASV2660	0	0	6	0	3	0	0	7	0	0	0	0	0	0	0	0	16	2.75e-05	0.1875
d__Bacteria	k__norank_d__Bacteria	p__Firmicutes	c__Clostridia	o__Lachnospirales	f__Lachnospiraceae	g__unclassified_f__Lachnospiraceae	s__unclassified_f__Lachnospiraceae	ASV721	0	0	0	0	0	0	0	0	0	0	0	14	0	0	0	0	14	2.4e-05	0.0625
d__Bacteria	k__norank_d__Bacteria	p__Bacteroidota	c__Bacteroidia	o__Bacteroidales	f__Rikenellaceae	g__Alistipes	s__uncultured_bacterium_g__Alistipes	ASV2611	0	0	13	0	0	0	0	0	0	0	0	0	0	0	0	0	13	2.23e-05	0.0625
d__Bacteria	k__norank_d__Bacteria	p__Firmicutes	c__Clostridia	o__Lachnospirales	f__Lachnospiraceae	g__unclassified_f__Lachnospiraceae	s__unclassified_f__Lachnospiraceae	ASV3267	4	0	0	5	0	0	0	0	0	0	0	0	0	0	0	0	9	1.55e-05	0.125
d__Bacteria	k__norank_d__Bacteria	p__Bacteroidota	c__Bacteroidia	o__Bacteroidales	f__Muribaculaceae	g__norank_f__Muribaculaceae	s__uncultured_bacterium_f__Muribaculaceae	ASV722	0	0	0	0	0	0	0	0	0	0	0	18	0	0	0	0	18	3.09e-05	0.0625
d__Bacteria	k__norank_d__Bacteria	p__Firmicutes	c__Bacilli	o__RF39	f__norank_o__RF39	g__norank_o__RF39	s__unclassified_g__norank_o__RF39	ASV1384	0	0	0	0	10	0	2	0	0	0	0	0	0	4	0	0	16	2.75e-05	0.1875
d__Bacteria	k__norank_d__Bacteria	p__Bacteroidota	c__Bacteroidia	o__Bacteroidales	f__Muribaculaceae	g__norank_f__Muribaculaceae	s__uncultured_bacterium_f__Muribaculaceae	ASV726	0	0	0	0	0	0	0	0	0	0	0	14	0	0	0	0	14	2.4e-05	0.0625
d__Bacteria	k__norank_d__Bacteria	p__Firmicutes	c__Clostridia	o__Clostridia_UCG-014	f__norank_o__Clostridia_UCG-014	g__norank_o__Clostridia_UCG-014	s__unclassified_g__norank_o__Clostridia_UCG-014	ASV727	0	0	0	0	0	0	0	0	0	0	0	17	0	0	0	0	17	2.92e-05	0.0625
d__Bacteria	k__norank_d__Bacteria	p__Firmicutes	c__Clostridia	o__Lachnospirales	f__Lachnospiraceae	g__A2	s__uncultured_bacterium_g__A2	ASV2072	0	0	0	0	0	0	0	4	0	0	0	0	0	11	0	0	15	2.58e-05	0.125
d__Bacteria	k__norank_d__Bacteria	p__Actinobacteriota	c__Coriobacteriia	o__Coriobacteriales	f__Eggerthellaceae	g__Enterorhabdus	s__uncultured_bacterium_g__Enterorhabdus	ASV3478	14	0	0	0	0	0	0	0	0	0	0	0	0	0	0	0	14	2.4e-05	0.0625
d__Bacteria	k__norank_d__Bacteria	p__Firmicutes	c__Clostridia	o__Peptostreptococcales-Tissierellales	f__Anaerovoracaceae	g__Eubacterium_brachy_group	s__uncultured_bacterium_g__Eubacterium_brachy_group	ASV2388	0	0	0	0	0	0	0	0	0	0	15	0	0	0	0	0	15	2.58e-05	0.0625
d__Bacteria	k__norank_d__Bacteria	p__Firmicutes	c__Clostridia	o__Lachnospirales	f__Lachnospiraceae	g__GCA-900066575	s__uncultured_bacterium_g__GCA-900066575	ASV1891	0	10	0	0	0	0	0	0	0	0	0	0	0	0	0	4	14	2.4e-05	0.125
d__Bacteria	k__norank_d__Bacteria	p__Firmicutes	c__Clostridia	o__Caldicoprobacterales	f__Caldicoprobacteraceae	g__Caldicoprobacter	s__uncultured_bacterium_g__Caldicoprobacter	ASV758	0	0	0	0	5	0	0	0	0	0	0	9	0	0	0	0	14	2.4e-05	0.125
d__Bacteria	k__norank_d__Bacteria	p__Firmicutes	c__Clostridia	o__Lachnospirales	f__Lachnospiraceae	g__unclassified_f__Lachnospiraceae	s__unclassified_f__Lachnospiraceae	ASV2902	0	0	0	0	17	0	0	0	0	0	0	0	0	0	0	0	17	2.92e-05	0.0625
d__Bacteria	k__norank_d__Bacteria	p__Firmicutes	c__Clostridia	o__Peptostreptococcales-Tissierellales	f__Anaerovoracaceae	g__Anaerovorax	s__uncultured_bacterium_g__Anaerovorax	ASV1925	6	5	0	0	0	0	0	3	0	0	0	0	0	0	0	0	14	2.4e-05	0.1875
d__Bacteria	k__norank_d__Bacteria	p__Bacteroidota	c__Bacteroidia	o__Bacteroidales	f__Muribaculaceae	g__norank_f__Muribaculaceae	s__unclassified_g__norank_f__Muribaculaceae	ASV728	0	0	0	0	0	0	0	0	0	0	0	18	0	0	0	0	18	3.09e-05	0.0625
d__Bacteria	k__norank_d__Bacteria	p__Firmicutes	c__Clostridia	o__Oscillospirales	f__Ruminococcaceae	g__norank_f__Ruminococcaceae	s__unclassified_g__norank_f__Ruminococcaceae	ASV1311	0	0	0	0	0	0	6	6	0	0	0	0	0	0	0	0	12	2.06e-05	0.125
d__Bacteria	k__norank_d__Bacteria	p__Firmicutes	c__Clostridia	o__Lachnospirales	f__Lachnospiraceae	g__unclassified_f__Lachnospiraceae	s__unclassified_f__Lachnospiraceae	ASV206	0	0	0	0	0	0	0	0	0	0	0	0	18	0	0	0	18	3.09e-05	0.0625
d__Bacteria	k__norank_d__Bacteria	p__Firmicutes	c__Clostridia	o__Lachnospirales	f__Lachnospiraceae	g__unclassified_f__Lachnospiraceae	s__unclassified_f__Lachnospiraceae	ASV1876	0	9	0	0	0	0	0	0	0	0	0	0	0	0	0	0	9	1.55e-05	0.0625
d__Bacteria	k__norank_d__Bacteria	p__Firmicutes	c__Clostridia	o__Lachnospirales	f__Lachnospiraceae	g__unclassified_f__Lachnospiraceae	s__unclassified_f__Lachnospiraceae	ASV2614	0	0	11	0	0	0	0	0	0	0	0	0	0	0	0	0	11	1.89e-05	0.0625
d__Bacteria	k__norank_d__Bacteria	p__Actinobacteriota	c__Coriobacteriia	o__Coriobacteriales	f__Eggerthellaceae	g__Adlercreutzia	s__unclassified_g__Adlercreutzia	ASV2311	0	0	0	0	0	0	0	0	10	0	0	0	0	0	0	7	17	2.92e-05	0.125
d__Bacteria	k__norank_d__Bacteria	p__Firmicutes	c__Clostridia	o__Lachnospirales	f__Lachnospiraceae	g__unclassified_f__Lachnospiraceae	s__unclassified_f__Lachnospiraceae	ASV359	0	6	0	0	0	0	0	0	0	0	0	0	5	0	0	2	13	2.23e-05	0.1875
d__Bacteria	k__norank_d__Bacteria	p__Firmicutes	c__Clostridia	o__Lachnospirales	f__Lachnospiraceae	g__A2	s__unclassified_g__A2	ASV3479	11	0	0	0	0	0	0	0	0	0	0	0	0	0	0	0	11	1.89e-05	0.0625
d__Bacteria	k__norank_d__Bacteria	p__Firmicutes	c__Clostridia	o__Lachnospirales	f__Lachnospiraceae	g__unclassified_f__Lachnospiraceae	s__unclassified_f__Lachnospiraceae	ASV2905	0	0	0	0	15	0	0	0	0	0	0	0	0	0	0	0	15	2.58e-05	0.0625
d__Bacteria	k__norank_d__Bacteria	p__Firmicutes	c__Bacilli	o__Lactobacillales	f__Lactobacillaceae	g__Lactobacillus	s__unclassified_g__Lactobacillus	ASV2390	0	0	0	0	0	0	0	0	0	0	13	0	0	0	0	0	13	2.23e-05	0.0625
d__Bacteria	k__norank_d__Bacteria	p__Firmicutes	c__Clostridia	o__Clostridia_UCG-014	f__norank_o__Clostridia_UCG-014	g__norank_o__Clostridia_UCG-014	s__unclassified_g__norank_o__Clostridia_UCG-014	ASV292	0	0	7	0	0	0	0	0	0	0	0	0	6	0	0	0	13	2.23e-05	0.125
d__Bacteria	k__norank_d__Bacteria	p__Firmicutes	c__Clostridia	o__Clostridia_UCG-014	f__norank_o__Clostridia_UCG-014	g__norank_o__Clostridia_UCG-014	s__unclassified_g__norank_o__Clostridia_UCG-014	ASV1355	0	0	0	0	6	0	5	0	0	0	0	0	0	0	3	0	14	2.4e-05	0.1875
d__Bacteria	k__norank_d__Bacteria	p__Proteobacteria	c__Gammaproteobacteria	o__Enterobacterales	f__Enterobacteriaceae	g__unclassified_f__Enterobacteriaceae	s__unclassified_f__Enterobacteriaceae	ASV2616	0	0	12	0	0	0	0	0	0	0	0	0	0	0	0	0	12	2.06e-05	0.0625
d__Bacteria	k__norank_d__Bacteria	p__Firmicutes	c__Clostridia	o__Lachnospirales	f__Lachnospiraceae	g__unclassified_f__Lachnospiraceae	s__unclassified_f__Lachnospiraceae	ASV2904	0	0	0	0	15	0	0	0	0	0	0	0	0	0	0	0	15	2.58e-05	0.0625
d__Bacteria	k__norank_d__Bacteria	p__Firmicutes	c__Clostridia	o__Lachnospirales	f__Lachnospiraceae	g__unclassified_f__Lachnospiraceae	s__unclassified_f__Lachnospiraceae	ASV2060	0	0	0	0	0	0	0	0	0	0	0	0	0	17	0	0	17	2.92e-05	0.0625
d__Bacteria	k__norank_d__Bacteria	p__Firmicutes	c__Clostridia	o__Lachnospirales	f__Lachnospiraceae	g__unclassified_f__Lachnospiraceae	s__unclassified_f__Lachnospiraceae	ASV732	0	0	0	0	0	0	0	0	0	0	0	16	0	0	0	0	16	2.75e-05	0.0625
d__Bacteria	k__norank_d__Bacteria	p__Firmicutes	c__Clostridia	o__Lachnospirales	f__Lachnospiraceae	g__Lachnospiraceae_FCS020_group	s__unclassified_g__Lachnospiraceae_FCS020_group	ASV2906	0	0	0	0	15	0	0	0	0	0	0	0	0	0	0	0	15	2.58e-05	0.0625
d__Bacteria	k__norank_d__Bacteria	p__Firmicutes	c__Clostridia	o__Oscillospirales	f__Butyricicoccaceae	g__Butyricicoccus	s__uncultured_bacterium_g__Butyricicoccus	ASV2615	0	0	10	0	0	0	0	0	0	0	0	0	0	0	0	0	10	1.72e-05	0.0625
d__Bacteria	k__norank_d__Bacteria	p__Firmicutes	c__Clostridia	o__Lachnospirales	f__Lachnospiraceae	g__unclassified_f__Lachnospiraceae	s__unclassified_f__Lachnospiraceae	ASV1890	0	7	0	4	0	0	0	0	0	0	0	0	0	0	0	0	11	1.89e-05	0.125
d__Bacteria	k__norank_d__Bacteria	p__Firmicutes	c__Clostridia	o__Peptostreptococcales-Tissierellales	f__Anaerovoracaceae	g__Eubacterium_brachy_group	s__uncultured_bacterium_g__Eubacterium_brachy_group	ASV341	0	0	0	0	0	0	6	2	0	0	0	0	5	0	0	0	13	2.23e-05	0.1875
d__Bacteria	k__norank_d__Bacteria	p__Firmicutes	c__Clostridia	o__Lachnospirales	f__Lachnospiraceae	g__unclassified_f__Lachnospiraceae	s__unclassified_f__Lachnospiraceae	ASV1392	0	2	5	0	1	0	3	0	0	3	0	0	0	0	0	0	14	2.4e-05	0.3125
d__Bacteria	k__norank_d__Bacteria	p__Firmicutes	c__Clostridia	o__Oscillospirales	f__UCG-010	g__norank_f__UCG-010	s__unclassified_g__norank_f__UCG-010	ASV269	2	0	0	0	4	0	2	0	0	0	0	0	7	0	0	0	15	2.58e-05	0.25
d__Bacteria	k__norank_d__Bacteria	p__Firmicutes	c__Clostridia	o__Oscillospirales	f__Ruminococcaceae	g__unclassified_f__Ruminococcaceae	s__unclassified_f__Ruminococcaceae	ASV3203	3	0	0	3	0	0	0	1	0	0	0	0	0	0	0	0	7	1.2e-05	0.1875
d__Bacteria	k__norank_d__Bacteria	p__Firmicutes	c__Clostridia	o__unclassified_c__Clostridia	f__unclassified_c__Clostridia	g__unclassified_c__Clostridia	s__unclassified_c__Clostridia	ASV3253	0	0	0	8	0	0	0	0	0	0	0	0	0	0	0	0	8	1.37e-05	0.0625
d__Bacteria	k__norank_d__Bacteria	p__Firmicutes	c__Clostridia	o__Lachnospirales	f__Lachnospiraceae	g__Roseburia	s__uncultured_bacterium_g__Roseburia	ASV1877	0	14	0	0	0	0	0	0	0	0	0	0	0	0	0	0	14	2.4e-05	0.0625
d__Bacteria	k__norank_d__Bacteria	p__Bacteroidota	c__Bacteroidia	o__Bacteroidales	f__Muribaculaceae	g__norank_f__Muribaculaceae	s__uncultured_bacterium_f__Muribaculaceae	ASV733	0	0	0	0	0	0	0	0	0	0	0	11	0	0	0	0	11	1.89e-05	0.0625
d__Bacteria	k__norank_d__Bacteria	p__Firmicutes	c__Clostridia	o__Lachnospirales	f__Lachnospiraceae	g__unclassified_f__Lachnospiraceae	s__unclassified_f__Lachnospiraceae	ASV3349	0	0	0	0	0	0	0	0	0	15	0	0	0	0	0	0	15	2.58e-05	0.0625
d__Bacteria	k__norank_d__Bacteria	p__Firmicutes	c__Clostridia	o__Lachnospirales	f__Lachnospiraceae	g__unclassified_f__Lachnospiraceae	s__unclassified_f__Lachnospiraceae	ASV821	0	0	0	4	0	0	0	0	0	0	0	6	0	0	0	0	10	1.72e-05	0.125
d__Bacteria	k__norank_d__Bacteria	p__Firmicutes	c__Clostridia	o__Lachnospirales	f__Lachnospiraceae	g__ASF356	s__uncultured_bacterium_g__ASF356	ASV1879	0	10	0	0	0	0	0	0	0	0	0	0	0	0	0	0	10	1.72e-05	0.0625
d__Bacteria	k__norank_d__Bacteria	p__Actinobacteriota	c__Actinobacteria	o__Corynebacteriales	f__Corynebacteriaceae	g__Corynebacterium	s__unclassified_g__Corynebacterium	ASV2985	0	0	0	0	5	0	0	10	0	0	0	0	0	0	0	0	15	2.58e-05	0.125
d__Bacteria	k__norank_d__Bacteria	p__Firmicutes	c__Bacilli	o__Staphylococcales	f__Gemellaceae	g__Gemella	s__unclassified_g__Gemella	ASV1549	0	0	0	1	0	0	0	0	9	0	0	0	0	0	2	0	12	2.06e-05	0.1875
d__Bacteria	k__norank_d__Bacteria	p__Firmicutes	c__Bacilli	o__RF39	f__norank_o__RF39	g__norank_o__RF39	s__uncultured_Lachnospiraceae_bacterium_o__RF39	ASV1309	0	0	0	0	0	0	7	0	0	4	0	0	0	0	0	0	11	1.89e-05	0.125
d__Bacteria	k__norank_d__Bacteria	p__Firmicutes	c__Clostridia	o__Clostridia_UCG-014	f__norank_o__Clostridia_UCG-014	g__norank_o__Clostridia_UCG-014	s__unclassified_g__norank_o__Clostridia_UCG-014	ASV2392	0	0	0	0	0	0	0	0	0	0	15	0	0	0	0	0	15	2.58e-05	0.0625
d__Bacteria	k__norank_d__Bacteria	p__Firmicutes	c__Clostridia	o__Clostridia_UCG-014	f__norank_o__Clostridia_UCG-014	g__norank_o__Clostridia_UCG-014	s__uncultured_bacterium_o__Clostridia_UCG-014	ASV3255	0	0	0	13	0	0	0	0	0	0	0	0	0	0	0	0	13	2.23e-05	0.0625
d__Bacteria	k__norank_d__Bacteria	p__Firmicutes	c__Clostridia	o__Lachnospirales	f__Lachnospiraceae	g__unclassified_f__Lachnospiraceae	s__unclassified_f__Lachnospiraceae	ASV3254	0	0	0	14	0	0	0	0	0	0	0	0	0	0	0	0	14	2.4e-05	0.0625
d__Bacteria	k__norank_d__Bacteria	p__Bacteroidota	c__Bacteroidia	o__Bacteroidales	f__Muribaculaceae	g__norank_f__Muribaculaceae	s__uncultured_bacterium_f__Muribaculaceae	ASV2063	0	0	0	0	0	0	0	0	0	0	0	0	0	16	0	0	16	2.75e-05	0.0625
d__Bacteria	k__norank_d__Bacteria	p__Bacteroidota	c__Bacteroidia	o__Bacteroidales	f__Muribaculaceae	g__norank_f__Muribaculaceae	s__uncultured_bacterium_f__Muribaculaceae	ASV737	0	0	0	0	0	0	0	0	0	0	0	12	0	0	0	0	12	2.06e-05	0.0625
d__Bacteria	k__norank_d__Bacteria	p__Firmicutes	c__Clostridia	o__Oscillospirales	f__UCG-010	g__norank_f__UCG-010	s__unclassified_g__norank_f__UCG-010	ASV2092	0	0	7	0	0	0	0	0	0	0	0	0	0	7	0	0	14	2.4e-05	0.125
d__Bacteria	k__norank_d__Bacteria	p__Firmicutes	c__Bacilli	o__Lactobacillales	f__Lactobacillaceae	g__Lactobacillus	s__unclassified_g__Lactobacillus	ASV1589	0	0	0	0	0	14	0	0	0	0	0	0	0	0	0	0	14	2.4e-05	0.0625
d__Bacteria	k__norank_d__Bacteria	p__Actinobacteriota	c__Actinobacteria	o__Corynebacteriales	f__Corynebacteriaceae	g__Corynebacterium	s__Corynebacterium_stationis	ASV858	0	6	0	0	0	0	0	0	0	0	0	5	0	0	0	0	11	1.89e-05	0.125
d__Bacteria	k__norank_d__Bacteria	p__Firmicutes	c__Clostridia	o__Lachnospirales	f__Lachnospiraceae	g__Lachnospiraceae_NK4A136_group	s__unclassified_g__Lachnospiraceae_NK4A136_group	ASV2618	0	0	8	0	0	0	0	0	0	0	0	0	0	0	0	0	8	1.37e-05	0.0625
d__Bacteria	k__norank_d__Bacteria	p__Firmicutes	c__Clostridia	o__Clostridia_UCG-014	f__norank_o__Clostridia_UCG-014	g__norank_o__Clostridia_UCG-014	s__unclassified_g__norank_o__Clostridia_UCG-014	ASV1283	0	0	0	0	0	0	12	0	0	0	0	0	0	0	0	0	12	2.06e-05	0.0625
d__Bacteria	k__norank_d__Bacteria	p__Firmicutes	c__Clostridia	o__Clostridia_UCG-014	f__norank_o__Clostridia_UCG-014	g__norank_o__Clostridia_UCG-014	s__uncultured_bacterium_o__Clostridia_UCG-014	ASV3256	0	0	0	12	0	0	0	0	0	0	0	0	0	0	0	0	12	2.06e-05	0.0625
d__Bacteria	k__norank_d__Bacteria	p__Actinobacteriota	c__Coriobacteriia	o__Coriobacteriales	f__Eggerthellaceae	g__Enterorhabdus	s__uncultured_bacterium_g__Enterorhabdus	ASV1293	0	2	0	0	0	0	8	0	0	0	0	0	0	0	0	0	10	1.72e-05	0.125
d__Bacteria	k__norank_d__Bacteria	p__Firmicutes	c__Clostridia	o__Clostridia_vadinBB60_group	f__norank_o__Clostridia_vadinBB60_group	g__norank_o__Clostridia_vadinBB60_group	s__uncultured_bacterium_o__Clostridia_vadinBB60_group	ASV2302	0	0	0	7	0	0	0	0	0	0	0	0	0	0	0	5	12	2.06e-05	0.125
d__Bacteria	k__norank_d__Bacteria	p__Bacteroidota	c__Bacteroidia	o__Bacteroidales	f__Muribaculaceae	g__norank_f__Muribaculaceae	s__unclassified_g__norank_f__Muribaculaceae	ASV2908	0	0	0	0	16	0	0	0	0	0	0	0	0	0	0	0	16	2.75e-05	0.0625
d__Bacteria	k__norank_d__Bacteria	p__Firmicutes	c__Clostridia	o__Lachnospirales	f__Lachnospiraceae	g__unclassified_f__Lachnospiraceae	s__unclassified_f__Lachnospiraceae	ASV1513	0	0	0	0	5	0	0	0	0	0	0	0	0	0	8	0	13	2.23e-05	0.125
d__Bacteria	k__norank_d__Bacteria	p__Firmicutes	c__Clostridia	o__Lachnospirales	f__Lachnospiraceae	g__Lachnospiraceae_NK4A136_group	s__Lachnospiraceae_bacterium_COE1	ASV213	0	0	0	0	0	0	0	0	0	0	0	0	16	0	0	0	16	2.75e-05	0.0625
d__Bacteria	k__norank_d__Bacteria	p__Firmicutes	c__Clostridia	o__Lachnospirales	f__Lachnospiraceae	g__unclassified_f__Lachnospiraceae	s__unclassified_f__Lachnospiraceae	ASV739	0	0	0	0	0	0	0	0	0	0	0	12	0	0	0	0	12	2.06e-05	0.0625
d__Bacteria	k__norank_d__Bacteria	p__Firmicutes	c__Clostridia	o__Lachnospirales	f__Lachnospiraceae	g__Lachnospiraceae_UCG-001	s__uncultured_bacterium_g__Lachnospiraceae_UCG-001	ASV2062	0	0	0	0	0	0	0	0	0	0	0	0	0	16	0	0	16	2.75e-05	0.0625
d__Bacteria	k__norank_d__Bacteria	p__Firmicutes	c__Clostridia	o__Oscillospirales	f__Oscillospiraceae	g__unclassified_f__Oscillospiraceae	s__unclassified_f__Oscillospiraceae	ASV2617	0	0	10	0	0	0	0	0	0	0	0	0	0	0	0	0	10	1.72e-05	0.0625
d__Bacteria	k__norank_d__Bacteria	p__Firmicutes	c__Clostridia	o__unclassified_c__Clostridia	f__unclassified_c__Clostridia	g__unclassified_c__Clostridia	s__unclassified_c__Clostridia	ASV214	0	0	0	0	0	0	0	0	0	0	0	0	16	0	0	0	16	2.75e-05	0.0625
d__Bacteria	k__norank_d__Bacteria	p__Firmicutes	c__Bacilli	o__Erysipelotrichales	f__Erysipelatoclostridiaceae	g__Erysipelatoclostridium	s__unclassified_g__Erysipelatoclostridium	ASV2624	0	0	11	0	0	0	0	0	0	2	0	0	0	0	0	0	13	2.23e-05	0.125
d__Bacteria	k__norank_d__Bacteria	p__Firmicutes	c__Clostridia	o__Lachnospirales	f__Lachnospiraceae	g__unclassified_f__Lachnospiraceae	s__unclassified_f__Lachnospiraceae	ASV1922	0	4	0	0	0	0	0	0	0	0	0	0	0	8	0	0	12	2.06e-05	0.125
d__Bacteria	k__norank_d__Bacteria	p__Firmicutes	c__Clostridia	o__Lachnospirales	f__Lachnospiraceae	g__Tyzzerella	s__unclassified_g__Tyzzerella	ASV2907	0	0	0	0	14	0	0	0	0	0	0	0	0	0	0	0	14	2.4e-05	0.0625
d__Bacteria	k__norank_d__Bacteria	p__Firmicutes	c__Clostridia	o__Lachnospirales	f__Lachnospiraceae	g__unclassified_f__Lachnospiraceae	s__unclassified_f__Lachnospiraceae	ASV2428	0	0	0	0	8	0	0	0	0	0	5	0	0	0	0	0	13	2.23e-05	0.125
d__Bacteria	k__norank_d__Bacteria	p__Firmicutes	c__Clostridia	o__Lachnospirales	f__Lachnospiraceae	g__unclassified_f__Lachnospiraceae	s__unclassified_f__Lachnospiraceae	ASV1880	0	12	0	0	0	0	0	0	0	0	0	0	0	0	0	0	12	2.06e-05	0.0625
d__Bacteria	k__norank_d__Bacteria	p__Firmicutes	c__Clostridia	o__Lachnospirales	f__Lachnospiraceae	g__Lachnospiraceae_UCG-001	s__uncultured_bacterium_g__Lachnospiraceae_UCG-001	ASV3350	0	0	0	0	0	0	0	0	0	12	0	0	0	0	0	0	12	2.06e-05	0.0625
d__Bacteria	k__norank_d__Bacteria	p__Firmicutes	c__Clostridia	o__Lachnospirales	f__Lachnospiraceae	g__unclassified_f__Lachnospiraceae	s__unclassified_f__Lachnospiraceae	ASV735	0	0	0	0	0	0	0	0	0	0	0	15	0	0	0	0	15	2.58e-05	0.0625
d__Bacteria	k__norank_d__Bacteria	p__Firmicutes	c__Clostridia	o__Oscillospirales	f__Oscillospiraceae	g__Oscillibacter	s__uncultured_bacterium_g__Oscillibacter	ASV262	0	0	0	0	0	0	0	0	0	0	0	0	9	0	0	6	15	2.58e-05	0.125
d__Bacteria	k__norank_d__Bacteria	p__Firmicutes	c__Clostridia	o__Lachnospirales	f__Lachnospiraceae	g__unclassified_f__Lachnospiraceae	s__unclassified_f__Lachnospiraceae	ASV738	0	0	0	0	0	0	0	0	0	0	0	11	0	0	0	0	11	1.89e-05	0.0625
d__Bacteria	k__norank_d__Bacteria	p__Firmicutes	c__Bacilli	o__Erysipelotrichales	f__Erysipelotrichaceae	g__norank_f__Erysipelotrichaceae	s__unclassified_g__norank_f__Erysipelotrichaceae	ASV1334	0	0	0	3	0	0	5	0	0	0	0	0	0	0	0	0	8	1.37e-05	0.125
d__Bacteria	k__norank_d__Bacteria	p__Firmicutes	c__Clostridia	o__Clostridia_UCG-014	f__norank_o__Clostridia_UCG-014	g__norank_o__Clostridia_UCG-014	s__unclassified_g__norank_o__Clostridia_UCG-014	ASV746	0	0	0	0	0	0	0	0	0	0	0	13	0	0	0	0	13	2.23e-05	0.0625
d__Bacteria	k__norank_d__Bacteria	p__Firmicutes	c__Clostridia	o__Clostridia_UCG-014	f__norank_o__Clostridia_UCG-014	g__norank_o__Clostridia_UCG-014	s__unclassified_g__norank_o__Clostridia_UCG-014	ASV3257	0	0	0	11	0	0	0	0	0	0	0	0	0	0	0	0	11	1.89e-05	0.0625
d__Bacteria	k__norank_d__Bacteria	p__Firmicutes	c__Clostridia	o__Clostridia_UCG-014	f__norank_o__Clostridia_UCG-014	g__norank_o__Clostridia_UCG-014	s__uncultured_bacterium_o__Clostridia_UCG-014	ASV1318	0	0	0	0	4	0	6	0	0	0	0	0	0	0	0	0	10	1.72e-05	0.125
d__Bacteria	k__norank_d__Bacteria	p__Bacteroidota	c__Bacteroidia	o__Bacteroidales	f__Rikenellaceae	g__Alistipes	s__Alistipes_sp._N15.MGS-157	ASV1590	0	0	0	0	0	14	0	0	0	0	0	0	0	0	0	0	14	2.4e-05	0.0625
d__Bacteria	k__norank_d__Bacteria	p__Firmicutes	c__Clostridia	o__Clostridia_UCG-014	f__norank_o__Clostridia_UCG-014	g__norank_o__Clostridia_UCG-014	s__unclassified_g__norank_o__Clostridia_UCG-014	ASV344	0	0	0	0	0	0	0	0	0	0	0	7	4	0	0	0	11	1.89e-05	0.125
d__Bacteria	k__norank_d__Bacteria	p__Firmicutes	c__Clostridia	o__Peptostreptococcales-Tissierellales	f__Anaerovoracaceae	g__unclassified_f__Anaerovoracaceae	s__unclassified_f__Anaerovoracaceae	ASV2352	0	0	0	0	0	0	0	0	0	9	0	0	0	0	0	2	11	1.89e-05	0.125
d__Bacteria	k__norank_d__Bacteria	p__Cyanobacteria	c__Vampirivibrionia	o__Gastranaerophilales	f__norank_o__Gastranaerophilales	g__norank_o__Gastranaerophilales	s__uncultured_bacterium_o__Gastranaerophilales	ASV2619	0	0	11	0	0	0	0	0	0	0	0	0	0	0	0	0	11	1.89e-05	0.0625
d__Bacteria	k__norank_d__Bacteria	p__Firmicutes	c__Clostridia	o__Oscillospirales	f__Oscillospiraceae	g__Colidextribacter	s__unclassified_g__Colidextribacter	ASV2910	0	0	0	0	14	0	0	0	0	0	0	0	0	0	0	0	14	2.4e-05	0.0625
d__Bacteria	k__norank_d__Bacteria	p__Firmicutes	c__Clostridia	o__Oscillospirales	f__Oscillospiraceae	g__norank_f__Oscillospiraceae	s__uncultured_Oscillospira_sp.	ASV3259	0	0	0	10	0	0	0	0	0	0	0	0	0	0	0	0	10	1.72e-05	0.0625
d__Bacteria	k__norank_d__Bacteria	p__Firmicutes	c__Clostridia	o__Lachnospirales	f__Lachnospiraceae	g__Lachnospiraceae_NK4A136_group	s__unclassified_g__Lachnospiraceae_NK4A136_group	ASV3351	0	0	0	0	0	0	0	0	0	14	0	0	0	0	0	0	14	2.4e-05	0.0625
d__Bacteria	k__norank_d__Bacteria	p__Firmicutes	c__Clostridia	o__Lachnospirales	f__Lachnospiraceae	g__unclassified_f__Lachnospiraceae	s__unclassified_f__Lachnospiraceae	ASV749	0	0	0	0	0	0	0	0	0	0	0	13	0	0	0	0	13	2.23e-05	0.0625
d__Bacteria	k__norank_d__Bacteria	p__Firmicutes	c__Clostridia	o__Lachnospirales	f__Lachnospiraceae	g__unclassified_f__Lachnospiraceae	s__unclassified_f__Lachnospiraceae	ASV1882	0	13	0	0	0	0	0	0	0	0	0	0	0	0	0	0	13	2.23e-05	0.0625
d__Bacteria	k__norank_d__Bacteria	p__Firmicutes	c__Clostridia	o__Clostridia_UCG-014	f__norank_o__Clostridia_UCG-014	g__norank_o__Clostridia_UCG-014	s__unclassified_g__norank_o__Clostridia_UCG-014	ASV2622	0	0	11	0	0	0	0	0	0	0	0	0	0	0	0	0	11	1.89e-05	0.0625
d__Bacteria	k__norank_d__Bacteria	p__Firmicutes	c__Clostridia	o__Oscillospirales	f__Ruminococcaceae	g__Eubacterium_siraeum_group	s__uncultured_bacterium_g__Eubacterium_siraeum_group	ASV3135	0	0	0	0	0	0	0	14	0	0	0	0	0	0	0	0	14	2.4e-05	0.0625
d__Bacteria	k__norank_d__Bacteria	p__Firmicutes	c__Bacilli	o__unclassified_c__Bacilli	f__unclassified_c__Bacilli	g__unclassified_c__Bacilli	s__unclassified_c__Bacilli	ASV747	0	0	0	0	0	0	0	0	0	0	0	13	0	0	0	0	13	2.23e-05	0.0625
d__Bacteria	k__norank_d__Bacteria	p__Firmicutes	c__Clostridia	o__Oscillospirales	f__Ruminococcaceae	g__unclassified_f__Ruminococcaceae	s__unclassified_f__Ruminococcaceae	ASV413	2	0	0	2	1	2	0	0	0	0	0	0	3	0	0	0	10	1.72e-05	0.3125
d__Bacteria	k__norank_d__Bacteria	p__Firmicutes	c__Clostridia	o__Lachnospirales	f__Lachnospiraceae	g__unclassified_f__Lachnospiraceae	s__unclassified_f__Lachnospiraceae	ASV2620	0	0	9	0	0	0	0	0	0	0	0	0	0	0	0	0	9	1.55e-05	0.0625
d__Bacteria	k__norank_d__Bacteria	p__Firmicutes	c__Clostridia	o__Lachnospirales	f__Lachnospiraceae	g__unclassified_f__Lachnospiraceae	s__unclassified_f__Lachnospiraceae	ASV1942	0	5	0	0	0	0	0	5	3	0	0	0	0	0	0	0	13	2.23e-05	0.1875
d__Bacteria	k__norank_d__Bacteria	p__Firmicutes	c__Clostridia	o__Clostridia_vadinBB60_group	f__norank_o__Clostridia_vadinBB60_group	g__norank_o__Clostridia_vadinBB60_group	s__unclassified_g__norank_o__Clostridia_vadinBB60_group	ASV2328	0	0	7	0	0	0	0	0	0	0	0	0	0	0	0	4	11	1.89e-05	0.125
d__Bacteria	k__norank_d__Bacteria	p__Bacteroidota	c__Bacteroidia	o__Bacteroidales	f__Muribaculaceae	g__norank_f__Muribaculaceae	s__uncultured_bacterium_f__Muribaculaceae	ASV2909	0	0	0	0	12	0	0	0	0	0	0	0	0	0	0	0	12	2.06e-05	0.0625
d__Bacteria	k__norank_d__Bacteria	p__Firmicutes	c__Bacilli	o__RF39	f__norank_o__RF39	g__norank_o__RF39	s__unclassified_g__norank_o__RF39	ASV1001	0	0	0	3	0	0	0	0	0	0	5	3	0	0	0	0	11	1.89e-05	0.1875
d__Bacteria	k__norank_d__Bacteria	p__Bacteroidota	c__Bacteroidia	o__Bacteroidales	f__Prevotellaceae	g__Alloprevotella	s__uncultured_bacterium_g__Alloprevotella	ASV750	0	0	0	0	0	0	0	0	0	0	0	12	0	0	0	0	12	2.06e-05	0.0625
d__Bacteria	k__norank_d__Bacteria	p__Firmicutes	c__Clostridia	o__Lachnospirales	f__Lachnospiraceae	g__unclassified_f__Lachnospiraceae	s__unclassified_f__Lachnospiraceae	ASV3258	0	0	0	13	0	0	0	0	0	0	0	0	0	0	0	0	13	2.23e-05	0.0625
d__Bacteria	k__norank_d__Bacteria	p__Firmicutes	c__Clostridia	o__Clostridia_vadinBB60_group	f__norank_o__Clostridia_vadinBB60_group	g__norank_o__Clostridia_vadinBB60_group	s__uncultured_bacterium_o__Clostridia_vadinBB60_group	ASV2291	0	0	0	0	5	0	0	0	0	0	0	0	0	0	0	8	13	2.23e-05	0.125
d__Bacteria	k__norank_d__Bacteria	p__Campilobacterota	c__Campylobacteria	o__Campylobacterales	f__Helicobacteraceae	g__Helicobacter	s__Helicobacter_hepaticus_ATCC_51449	ASV3136	0	0	0	0	0	0	0	13	0	0	0	0	0	0	0	0	13	2.23e-05	0.0625
d__Bacteria	k__norank_d__Bacteria	p__Bacteroidota	c__Bacteroidia	o__Bacteroidales	f__Muribaculaceae	g__norank_f__Muribaculaceae	s__uncultured_bacterium_f__Muribaculaceae	ASV742	0	0	0	0	0	0	0	0	0	0	0	12	0	0	0	0	12	2.06e-05	0.0625
d__Bacteria	k__norank_d__Bacteria	p__Firmicutes	c__Clostridia	o__Oscillospirales	f__Ruminococcaceae	g__unclassified_f__Ruminococcaceae	s__unclassified_f__Ruminococcaceae	ASV1679	0	0	0	0	9	3	0	0	0	0	0	0	0	0	0	0	12	2.06e-05	0.125
d__Bacteria	k__norank_d__Bacteria	p__Firmicutes	c__Clostridia	o__Clostridia_UCG-014	f__norank_o__Clostridia_UCG-014	g__norank_o__Clostridia_UCG-014	s__unclassified_g__norank_o__Clostridia_UCG-014	ASV3480	11	0	0	0	0	0	0	0	0	0	0	0	0	0	0	0	11	1.89e-05	0.0625
d__Bacteria	k__norank_d__Bacteria	p__Bacteroidota	c__Bacteroidia	o__Bacteroidales	f__Muribaculaceae	g__norank_f__Muribaculaceae	s__uncultured_Bacteroidales_bacterium_f__Muribaculaceae	ASV3260	0	0	0	12	0	0	0	0	0	0	0	0	0	0	0	0	12	2.06e-05	0.0625
d__Bacteria	k__norank_d__Bacteria	p__Firmicutes	c__Clostridia	o__Oscillospirales	f__Oscillospiraceae	g__Colidextribacter	s__uncultured_bacterium_g__Colidextribacter	ASV2284	0	0	0	0	0	0	0	0	0	0	0	0	0	0	0	11	11	1.89e-05	0.0625
d__Bacteria	k__norank_d__Bacteria	p__Bacteroidota	c__Bacteroidia	o__Bacteroidales	f__Muribaculaceae	g__norank_f__Muribaculaceae	s__uncultured_bacterium_f__Muribaculaceae	ASV748	0	0	0	0	0	0	0	0	0	0	0	12	0	0	0	0	12	2.06e-05	0.0625
d__Bacteria	k__norank_d__Bacteria	p__Firmicutes	c__Clostridia	o__Lachnospirales	f__Lachnospiraceae	g__Lachnoclostridium	s__unclassified_g__Lachnoclostridium	ASV2623	0	0	10	0	0	0	0	0	0	0	0	0	0	0	0	0	10	1.72e-05	0.0625
d__Bacteria	k__norank_d__Bacteria	p__Bacteroidota	c__Bacteroidia	o__Bacteroidales	f__Muribaculaceae	g__norank_f__Muribaculaceae	s__uncultured_bacterium_f__Muribaculaceae	ASV755	0	0	0	0	0	0	0	0	0	0	0	12	0	0	0	0	12	2.06e-05	0.0625
d__Bacteria	k__norank_d__Bacteria	p__Bacteroidota	c__Bacteroidia	o__Bacteroidales	f__Muribaculaceae	g__norank_f__Muribaculaceae	s__uncultured_Bacteroidales_bacterium_f__Muribaculaceae	ASV1500	0	0	0	0	0	0	0	0	0	0	0	0	0	0	10	0	10	1.72e-05	0.0625
d__Bacteria	k__norank_d__Bacteria	p__Firmicutes	c__Clostridia	o__Lachnospirales	f__Lachnospiraceae	g__unclassified_f__Lachnospiraceae	s__unclassified_f__Lachnospiraceae	ASV2915	0	0	0	0	11	0	0	0	0	0	0	0	0	0	0	0	11	1.89e-05	0.0625
d__Bacteria	k__norank_d__Bacteria	p__Firmicutes	c__Clostridia	o__Lachnospirales	f__Lachnospiraceae	g__Roseburia	s__Clostridium_sp._Clone-44	ASV1885	0	10	0	0	0	0	0	0	0	0	0	0	0	0	0	0	10	1.72e-05	0.0625
d__Bacteria	k__norank_d__Bacteria	p__Desulfobacterota	c__Desulfovibrionia	o__Desulfovibrionales	f__Desulfovibrionaceae	g__Desulfovibrio	s__uncultured_bacterium_g__Desulfovibrio	ASV2712	4	0	3	0	0	0	0	3	0	0	0	0	0	0	0	0	10	1.72e-05	0.1875
d__Bacteria	k__norank_d__Bacteria	p__Firmicutes	c__Clostridia	o__Clostridia_UCG-014	f__norank_o__Clostridia_UCG-014	g__norank_o__Clostridia_UCG-014	s__unclassified_g__norank_o__Clostridia_UCG-014	ASV1528	0	0	0	0	7	0	0	0	0	0	0	0	0	0	4	0	11	1.89e-05	0.125
d__Bacteria	k__norank_d__Bacteria	p__Firmicutes	c__Clostridia	o__Oscillospirales	f__Ruminococcaceae	g__norank_f__Ruminococcaceae	s__Clostridium_sp._Culture_Jar-13	ASV1287	0	0	0	0	0	0	11	0	0	0	0	0	0	0	0	0	11	1.89e-05	0.0625
d__Bacteria	k__norank_d__Bacteria	p__Firmicutes	c__Clostridia	o__Oscillospirales	f__Oscillospiraceae	g__norank_f__Oscillospiraceae	s__uncultured_bacterium_f__Oscillospiraceae	ASV2396	0	0	0	0	0	0	0	0	0	0	11	0	0	0	0	0	11	1.89e-05	0.0625
d__Bacteria	k__norank_d__Bacteria	p__Firmicutes	c__Clostridia	o__Lachnospirales	f__Lachnospiraceae	g__unclassified_f__Lachnospiraceae	s__unclassified_f__Lachnospiraceae	ASV3137	0	0	0	0	0	0	0	12	0	0	0	0	0	0	0	0	12	2.06e-05	0.0625
d__Bacteria	k__norank_d__Bacteria	p__Firmicutes	c__Bacilli	o__Bacillales	f__Bacillaceae	g__Bacillus	s__unclassified_g__Bacillus	ASV2911	0	0	0	0	14	0	0	0	0	0	0	0	0	0	0	0	14	2.4e-05	0.0625
d__Bacteria	k__norank_d__Bacteria	p__Firmicutes	c__Clostridia	o__Oscillospirales	f__Ruminococcaceae	g__norank_f__Ruminococcaceae	s__unclassified_g__norank_f__Ruminococcaceae	ASV1886	0	9	0	0	0	0	0	0	0	0	0	0	0	0	0	0	9	1.55e-05	0.0625
d__Bacteria	k__norank_d__Bacteria	p__Actinobacteriota	c__Coriobacteriia	o__Coriobacteriales	f__Eggerthellaceae	g__Enterorhabdus	s__uncultured_bacterium_g__Enterorhabdus	ASV568	0	0	0	1	0	0	0	0	0	0	6	3	2	0	0	0	12	2.06e-05	0.25
d__Bacteria	k__norank_d__Bacteria	p__Bacteroidota	c__Bacteroidia	o__Bacteroidales	f__Muribaculaceae	g__norank_f__Muribaculaceae	s__uncultured_bacterium_f__Muribaculaceae	ASV2395	0	0	0	0	0	0	0	0	0	0	11	0	0	0	0	0	11	1.89e-05	0.0625
d__Bacteria	k__norank_d__Bacteria	p__Firmicutes	c__Clostridia	o__Oscillospirales	f__Oscillospiraceae	g__unclassified_f__Oscillospiraceae	s__unclassified_f__Oscillospiraceae	ASV3481	10	0	0	0	0	0	0	0	0	0	0	0	0	0	0	0	10	1.72e-05	0.0625
d__Bacteria	k__norank_d__Bacteria	p__Proteobacteria	c__Gammaproteobacteria	o__Pseudomonadales	f__Pseudomonadaceae	g__Oblitimonas	s__Oblitimonas_alkaliphila	ASV2912	0	0	0	0	13	0	0	0	0	0	0	0	0	0	0	0	13	2.23e-05	0.0625
d__Bacteria	k__norank_d__Bacteria	p__Firmicutes	c__Clostridia	o__Lachnospirales	f__Lachnospiraceae	g__unclassified_f__Lachnospiraceae	s__unclassified_f__Lachnospiraceae	ASV2914	0	0	0	0	12	0	0	0	0	0	0	0	0	0	0	0	12	2.06e-05	0.0625
d__Bacteria	k__norank_d__Bacteria	p__Firmicutes	c__Clostridia	o__Lachnospirales	f__Lachnospiraceae	g__unclassified_f__Lachnospiraceae	s__unclassified_f__Lachnospiraceae	ASV753	0	0	0	0	0	0	0	0	0	0	0	13	0	0	0	0	13	2.23e-05	0.0625
d__Bacteria	k__norank_d__Bacteria	p__Firmicutes	c__Clostridia	o__Oscillospirales	f__norank_o__Oscillospirales	g__norank_o__Oscillospirales	s__unclassified_g__norank_o__Oscillospirales	ASV1409	6	0	0	0	2	0	3	0	0	0	1	0	0	0	0	0	12	2.06e-05	0.25
d__Bacteria	k__norank_d__Bacteria	p__Desulfobacterota	c__Desulfovibrionia	o__Desulfovibrionales	f__Desulfovibrionaceae	g__Desulfovibrio	s__unclassified_g__Desulfovibrio	ASV411	0	0	6	0	0	0	0	0	0	0	0	0	3	0	0	2	11	1.89e-05	0.1875
d__Bacteria	k__norank_d__Bacteria	p__Firmicutes	c__Clostridia	o__Lachnospirales	f__Lachnospiraceae	g__Roseburia	s__unclassified_g__Roseburia	ASV2625	0	0	10	0	0	0	0	0	0	0	0	0	0	0	0	0	10	1.72e-05	0.0625
d__Bacteria	k__norank_d__Bacteria	p__Actinobacteriota	c__Coriobacteriia	o__Coriobacteriales	f__Eggerthellaceae	g__Enterorhabdus	s__Adlercreutzia_muris	ASV1499	0	0	0	0	0	0	0	0	0	0	0	0	0	0	11	0	11	1.89e-05	0.0625
d__Bacteria	k__norank_d__Bacteria	p__Firmicutes	c__Clostridia	o__Oscillospirales	f__Oscillospiraceae	g__Colidextribacter	s__unclassified_g__Colidextribacter	ASV2626	0	0	11	0	0	0	0	0	0	0	0	0	0	0	0	0	11	1.89e-05	0.0625
d__Bacteria	k__norank_d__Bacteria	p__Firmicutes	c__Clostridia	o__Clostridia_UCG-014	f__norank_o__Clostridia_UCG-014	g__norank_o__Clostridia_UCG-014	s__unclassified_g__norank_o__Clostridia_UCG-014	ASV3482	13	0	0	0	0	0	0	0	0	0	0	0	0	0	0	0	13	2.23e-05	0.0625
d__Bacteria	k__norank_d__Bacteria	p__Bacteroidota	c__Bacteroidia	o__Bacteroidales	f__Muribaculaceae	g__norank_f__Muribaculaceae	s__unclassified_g__norank_f__Muribaculaceae	ASV220	0	0	0	0	0	0	0	0	0	0	0	0	14	0	0	0	14	2.4e-05	0.0625
d__Bacteria	k__norank_d__Bacteria	p__Bacteroidota	c__Bacteroidia	o__Bacteroidales	f__Rikenellaceae	g__Alistipes	s__uncultured_bacterium_g__Alistipes	ASV754	0	0	0	0	0	0	0	0	0	0	0	12	0	0	0	0	12	2.06e-05	0.0625
d__Bacteria	k__norank_d__Bacteria	p__Bacteroidota	c__Bacteroidia	o__Bacteroidales	f__Muribaculaceae	g__norank_f__Muribaculaceae	s__uncultured_bacterium_f__Muribaculaceae	ASV2913	0	0	0	0	8	0	0	0	0	0	0	0	0	0	0	0	8	1.37e-05	0.0625
d__Bacteria	k__norank_d__Bacteria	p__Actinobacteriota	c__Coriobacteriia	o__Coriobacteriales	f__Eggerthellaceae	g__Enterorhabdus	s__unclassified_g__Enterorhabdus	ASV3564	0	0	0	0	0	0	0	0	12	0	0	0	0	0	0	0	12	2.06e-05	0.0625
d__Bacteria	k__norank_d__Bacteria	p__Bacteroidota	c__Bacteroidia	o__Bacteroidales	f__Muribaculaceae	g__norank_f__Muribaculaceae	s__uncultured_bacterium_f__Muribaculaceae	ASV1291	0	0	0	0	0	0	11	0	0	0	0	0	0	0	0	0	11	1.89e-05	0.0625
d__Bacteria	k__norank_d__Bacteria	p__Firmicutes	c__Clostridia	o__Oscillospirales	f__Oscillospiraceae	g__unclassified_f__Oscillospiraceae	s__unclassified_f__Oscillospiraceae	ASV3138	0	0	0	0	0	0	0	14	0	0	0	0	0	0	0	0	14	2.4e-05	0.0625
d__Bacteria	k__norank_d__Bacteria	p__Firmicutes	c__Clostridia	o__Oscillospirales	f__Ruminococcaceae	g__Ruminococcus	s__unclassified_g__Ruminococcus	ASV2425	0	0	0	0	0	0	0	5	0	0	5	0	0	0	0	0	10	1.72e-05	0.125
d__Bacteria	k__norank_d__Bacteria	p__Firmicutes	c__Clostridia	o__Clostridia_vadinBB60_group	f__norank_o__Clostridia_vadinBB60_group	g__norank_o__Clostridia_vadinBB60_group	s__unclassified_g__norank_o__Clostridia_vadinBB60_group	ASV2190	0	0	0	0	0	0	0	0	0	10	0	0	0	2	0	0	12	2.06e-05	0.125
d__Bacteria	k__norank_d__Bacteria	p__Firmicutes	c__Clostridia	o__Lachnospirales	f__Lachnospiraceae	g__norank_f__Lachnospiraceae	s__unclassified_g__norank_f__Lachnospiraceae	ASV863	0	0	0	0	0	0	5	0	0	0	0	6	0	0	0	0	11	1.89e-05	0.125
d__Bacteria	k__norank_d__Bacteria	p__Firmicutes	c__Clostridia	o__Oscillospirales	f__Butyricicoccaceae	g__UCG-009	s__uncultured_bacterium_g__UCG-009	ASV756	0	0	0	0	0	0	0	0	0	0	0	11	0	0	0	0	11	1.89e-05	0.0625
d__Bacteria	k__norank_d__Bacteria	p__Bacteroidota	c__Bacteroidia	o__Bacteroidales	f__Muribaculaceae	g__norank_f__Muribaculaceae	s__uncultured_bacterium_f__Muribaculaceae	ASV229	0	0	0	0	0	0	0	0	0	0	0	0	12	0	0	0	12	2.06e-05	0.0625
d__Bacteria	k__norank_d__Bacteria	p__Firmicutes	c__Bacilli	o__unclassified_c__Bacilli	f__unclassified_c__Bacilli	g__unclassified_c__Bacilli	s__unclassified_c__Bacilli	ASV762	0	0	0	0	0	0	0	0	0	0	0	9	0	0	0	0	9	1.55e-05	0.0625
d__Bacteria	k__norank_d__Bacteria	p__Firmicutes	c__Clostridia	o__Christensenellales	f__Christensenellaceae	g__Christensenellaceae_R-7_group	s__unclassified_g__Christensenellaceae_R-7_group	ASV2715	6	0	3	0	0	0	0	0	0	3	0	0	0	0	0	0	12	2.06e-05	0.1875
d__Bacteria	k__norank_d__Bacteria	p__Firmicutes	c__Bacilli	o__unclassified_c__Bacilli	f__unclassified_c__Bacilli	g__unclassified_c__Bacilli	s__unclassified_c__Bacilli	ASV233	0	0	0	0	0	0	0	0	0	0	0	0	11	0	0	0	11	1.89e-05	0.0625
d__Bacteria	k__norank_d__Bacteria	p__Bacteroidota	c__Bacteroidia	o__Bacteroidales	f__Marinifilaceae	g__Butyricimonas	s__uncultured_bacterium_g__Butyricimonas	ASV318	0	0	6	0	0	0	0	0	0	0	0	0	6	0	0	0	12	2.06e-05	0.125
d__Bacteria	k__norank_d__Bacteria	p__Firmicutes	c__Bacilli	o__RF39	f__norank_o__RF39	g__norank_o__RF39	s__unclassified_g__norank_o__RF39	ASV1389	0	0	2	0	0	0	1	0	0	0	3	0	0	0	0	0	6	1.03e-05	0.1875
d__Bacteria	k__norank_d__Bacteria	p__Actinobacteriota	c__Actinobacteria	o__Micrococcales	f__Micrococcaceae	g__Enteractinococcus	s__Enteractinococcus_viverrae	ASV272	0	0	0	0	4	0	0	0	0	0	0	0	8	0	0	0	12	2.06e-05	0.125
d__Bacteria	k__norank_d__Bacteria	p__Firmicutes	c__Clostridia	o__Oscillospirales	f__Oscillospiraceae	g__unclassified_f__Oscillospiraceae	s__unclassified_f__Oscillospiraceae	ASV232	0	0	0	0	0	0	0	0	0	0	0	0	13	0	0	0	13	2.23e-05	0.0625
d__Bacteria	k__norank_d__Bacteria	p__Firmicutes	c__Clostridia	o__Christensenellales	f__Christensenellaceae	g__Christensenellaceae_R-7_group	s__unclassified_g__Christensenellaceae_R-7_group	ASV822	0	0	0	4	0	0	0	0	0	0	0	7	0	0	0	0	11	1.89e-05	0.125
d__Bacteria	k__norank_d__Bacteria	p__Firmicutes	c__Clostridia	o__Oscillospirales	f__Oscillospiraceae	g__unclassified_f__Oscillospiraceae	s__unclassified_f__Oscillospiraceae	ASV763	0	0	0	0	0	0	0	0	0	0	0	9	0	0	0	0	9	1.55e-05	0.0625
d__Bacteria	k__norank_d__Bacteria	p__Bacteroidota	c__Bacteroidia	o__Bacteroidales	f__Muribaculaceae	g__norank_f__Muribaculaceae	s__unclassified_g__norank_f__Muribaculaceae	ASV3264	0	0	0	6	0	0	0	0	0	0	0	0	0	0	0	0	6	1.03e-05	0.0625
d__Bacteria	k__norank_d__Bacteria	p__Firmicutes	c__Clostridia	o__Lachnospirales	f__Lachnospiraceae	g__unclassified_f__Lachnospiraceae	s__unclassified_f__Lachnospiraceae	ASV2066	0	0	0	0	0	0	0	0	0	0	0	0	0	13	0	0	13	2.23e-05	0.0625
d__Bacteria	k__norank_d__Bacteria	p__Firmicutes	c__Clostridia	o__Lachnospirales	f__Lachnospiraceae	g__Eubacterium_xylanophilum_group	s__uncultured_bacterium_g__Eubacterium_xylanophilum_group	ASV3263	0	0	0	9	0	0	0	0	0	0	0	0	0	0	0	0	9	1.55e-05	0.0625
d__Bacteria	k__norank_d__Bacteria	p__Firmicutes	c__Clostridia	o__Oscillospirales	f__Oscillospiraceae	g__NK4A214_group	s__unclassified_g__NK4A214_group	ASV2629	0	0	10	0	0	0	0	0	0	0	0	0	0	0	0	0	10	1.72e-05	0.0625
d__Bacteria	k__norank_d__Bacteria	p__Firmicutes	c__Clostridia	o__Lachnospirales	f__Lachnospiraceae	g__Lachnospiraceae_NK4A136_group	s__Lachnospiraceae_bacterium_COE1	ASV3139	0	0	0	0	0	0	0	11	0	0	0	0	0	0	0	0	11	1.89e-05	0.0625
d__Bacteria	k__norank_d__Bacteria	p__Firmicutes	c__Clostridia	o__Lachnospirales	f__Lachnospiraceae	g__Blautia	s__Lachnospiraceae_bacterium_DW59	ASV1892	0	9	0	0	0	0	0	0	0	0	0	0	0	0	0	0	9	1.55e-05	0.0625
d__Bacteria	k__norank_d__Bacteria	p__Firmicutes	c__Bacilli	o__Erysipelotrichales	f__Erysipelotrichaceae	g__norank_f__Erysipelotrichaceae	s__unclassified_f__Erysipelotrichaceae	ASV757	0	0	0	0	0	0	0	0	0	0	0	12	0	0	0	0	12	2.06e-05	0.0625
d__Bacteria	k__norank_d__Bacteria	p__Firmicutes	c__Clostridia	o__Lachnospirales	f__Defluviitaleaceae	g__Defluviitaleaceae_UCG-011	s__unclassified_g__Defluviitaleaceae_UCG-011	ASV1462	0	0	3	0	0	0	2	0	0	3	3	0	0	0	0	0	11	1.89e-05	0.25
d__Bacteria	k__norank_d__Bacteria	p__Firmicutes	c__Clostridia	o__Lachnospirales	f__Lachnospiraceae	g__Lachnospiraceae_NK4A136_group	s__unclassified_g__Lachnospiraceae_NK4A136_group	ASV2916	0	0	0	0	11	0	0	0	0	0	0	0	0	0	0	0	11	1.89e-05	0.0625
d__Bacteria	k__norank_d__Bacteria	p__Firmicutes	c__Bacilli	o__Bacillales	f__Bacillaceae	g__Bacillus	s__Lactobacillus_vaginalis_g__Bacillus	ASV231	0	0	0	0	0	0	0	0	0	0	0	0	13	0	0	0	13	2.23e-05	0.0625
d__Bacteria	k__norank_d__Bacteria	p__Firmicutes	c__Clostridia	o__Lachnospirales	f__Lachnospiraceae	g__unclassified_f__Lachnospiraceae	s__unclassified_f__Lachnospiraceae	ASV2934	0	0	0	0	7	0	0	4	0	0	0	0	0	0	0	0	11	1.89e-05	0.125
d__Bacteria	k__norank_d__Bacteria	p__Bacteroidota	c__Bacteroidia	o__Bacteroidales	f__Muribaculaceae	g__norank_f__Muribaculaceae	s__uncultured_bacterium_f__Muribaculaceae	ASV761	0	0	0	0	0	0	0	0	0	0	0	12	0	0	0	0	12	2.06e-05	0.0625
d__Bacteria	k__norank_d__Bacteria	p__Patescibacteria	c__Saccharimonadia	o__Saccharimonadales	f__Saccharimonadaceae	g__Candidatus_Saccharimonas	s__uncultured_bacterium_g__Candidatus_Saccharimonas	ASV2399	0	0	0	0	0	0	0	0	0	0	13	0	0	0	0	0	13	2.23e-05	0.0625
d__Bacteria	k__norank_d__Bacteria	p__Proteobacteria	c__Alphaproteobacteria	o__Rhizobiales	f__Rhizobiaceae	g__Paenochrobactrum	s__unclassified_g__Paenochrobactrum	ASV3483	11	0	0	0	0	0	0	0	0	0	0	0	0	0	0	0	11	1.89e-05	0.0625
d__Bacteria	k__norank_d__Bacteria	p__Firmicutes	c__Clostridia	o__Clostridia_UCG-014	f__norank_o__Clostridia_UCG-014	g__norank_o__Clostridia_UCG-014	s__unclassified_g__norank_o__Clostridia_UCG-014	ASV1299	0	0	0	0	0	0	10	0	0	0	0	0	0	0	0	0	10	1.72e-05	0.0625
d__Bacteria	k__norank_d__Bacteria	p__Bacteroidota	c__Bacteroidia	o__Bacteroidales	f__Bacteroidaceae	g__Bacteroides	s__unclassified_g__Bacteroides	ASV2065	0	0	0	0	0	0	0	0	0	0	0	0	0	13	0	0	13	2.23e-05	0.0625
d__Bacteria	k__norank_d__Bacteria	p__Firmicutes	c__Clostridia	o__Clostridia_vadinBB60_group	f__norank_o__Clostridia_vadinBB60_group	g__norank_o__Clostridia_vadinBB60_group	s__uncultured_bacterium_o__Clostridia_vadinBB60_group	ASV895	2	0	0	0	2	0	0	0	0	3	0	3	0	0	0	0	10	1.72e-05	0.25
d__Bacteria	k__norank_d__Bacteria	p__Firmicutes	c__Clostridia	o__Oscillospirales	f__Ruminococcaceae	g__unclassified_f__Ruminococcaceae	s__unclassified_f__Ruminococcaceae	ASV393	0	0	5	0	0	0	4	0	0	0	0	0	4	0	0	0	13	2.23e-05	0.1875
d__Bacteria	k__norank_d__Bacteria	p__Firmicutes	c__Clostridia	o__Oscillospirales	f__Ruminococcaceae	g__Eubacterium_siraeum_group	s__uncultured_bacterium_g__Eubacterium_siraeum_group	ASV3261	0	0	0	8	0	0	0	0	0	0	0	0	0	0	0	0	8	1.37e-05	0.0625
d__Bacteria	k__norank_d__Bacteria	p__Firmicutes	c__Clostridia	o__Lachnospirales	f__Defluviitaleaceae	g__Defluviitaleaceae_UCG-011	s__uncultured_bacterium_g__Defluviitaleaceae_UCG-011	ASV2647	2	0	4	0	0	0	0	0	0	0	0	0	0	0	0	0	6	1.03e-05	0.125
d__Bacteria	k__norank_d__Bacteria	p__Firmicutes	c__Clostridia	o__Clostridia_UCG-014	f__norank_o__Clostridia_UCG-014	g__norank_o__Clostridia_UCG-014	s__unclassified_g__norank_o__Clostridia_UCG-014	ASV1517	0	0	0	0	4	0	0	0	0	0	0	0	0	0	6	0	10	1.72e-05	0.125
d__Bacteria	k__norank_d__Bacteria	p__Bacteroidota	c__Bacteroidia	o__Bacteroidales	f__Muribaculaceae	g__norank_f__Muribaculaceae	s__uncultured_bacterium_f__Muribaculaceae	ASV1308	0	0	0	0	0	0	9	0	0	0	0	0	0	0	0	0	9	1.55e-05	0.0625
d__Bacteria	k__norank_d__Bacteria	p__Firmicutes	c__Clostridia	o__Clostridia_UCG-014	f__norank_o__Clostridia_UCG-014	g__norank_o__Clostridia_UCG-014	s__unclassified_g__norank_o__Clostridia_UCG-014	ASV2920	0	0	0	0	10	0	0	0	0	0	0	0	0	0	0	0	10	1.72e-05	0.0625
d__Bacteria	k__norank_d__Bacteria	p__Firmicutes	c__Clostridia	o__Oscillospirales	f__Ruminococcaceae	g__Paludicola	s__unclassified_g__Paludicola	ASV2299	0	0	0	3	0	0	0	0	0	0	0	0	0	0	0	7	10	1.72e-05	0.125
d__Bacteria	k__norank_d__Bacteria	p__Bacteroidota	c__Bacteroidia	o__Bacteroidales	f__Muribaculaceae	g__norank_f__Muribaculaceae	s__uncultured_bacterium_f__Muribaculaceae	ASV3352	0	0	0	0	0	0	0	0	0	11	0	0	0	0	0	0	11	1.89e-05	0.0625
d__Bacteria	k__norank_d__Bacteria	p__Firmicutes	c__Clostridia	o__Clostridia_UCG-014	f__norank_o__Clostridia_UCG-014	g__norank_o__Clostridia_UCG-014	s__unclassified_g__norank_o__Clostridia_UCG-014	ASV2287	0	0	0	0	0	0	0	0	0	0	0	0	0	0	0	10	10	1.72e-05	0.0625
d__Bacteria	k__norank_d__Bacteria	p__Firmicutes	c__Clostridia	o__Oscillospirales	f__UCG-010	g__norank_f__UCG-010	s__uncultured_bacterium_f__UCG-010	ASV503	0	0	0	0	0	0	5	0	0	0	2	2	2	0	0	0	11	1.89e-05	0.25
d__Bacteria	k__norank_d__Bacteria	p__Firmicutes	c__Clostridia	o__Oscillospirales	f__Ruminococcaceae	g__unclassified_f__Ruminococcaceae	s__unclassified_f__Ruminococcaceae	ASV3484	9	0	0	0	0	0	0	0	0	0	0	0	0	0	0	0	9	1.55e-05	0.0625
d__Bacteria	k__norank_d__Bacteria	p__Bacteroidota	c__Bacteroidia	o__Bacteroidales	f__Muribaculaceae	g__norank_f__Muribaculaceae	s__uncultured_bacterium_f__Muribaculaceae	ASV2286	0	0	0	0	0	0	0	0	0	0	0	0	0	0	0	10	10	1.72e-05	0.0625
d__Bacteria	k__norank_d__Bacteria	p__Firmicutes	c__Bacilli	o__Lactobacillales	f__Lactobacillaceae	g__Lactobacillus	s__unclassified_g__Lactobacillus	ASV239	0	0	0	0	0	0	0	0	0	0	0	0	12	0	0	0	12	2.06e-05	0.0625
d__Bacteria	k__norank_d__Bacteria	p__Firmicutes	c__Clostridia	o__Lachnospirales	f__Lachnospiraceae	g__Eubacterium_oxidoreducens_group	s__uncultured_bacterium_g__Eubacterium_oxidoreducens_group	ASV240	0	0	0	0	0	0	0	0	0	0	0	0	12	0	0	0	12	2.06e-05	0.0625
d__Bacteria	k__norank_d__Bacteria	p__Bacteroidota	c__Bacteroidia	o__Bacteroidales	f__Rikenellaceae	g__Alistipes	s__uncultured_bacterium_g__Alistipes	ASV1594	0	0	0	0	0	11	0	0	0	0	0	0	0	0	0	0	11	1.89e-05	0.0625
d__Bacteria	k__norank_d__Bacteria	p__Bacteroidota	c__Bacteroidia	o__Bacteroidales	f__Muribaculaceae	g__norank_f__Muribaculaceae	s__unclassified_g__norank_f__Muribaculaceae	ASV1899	0	8	0	0	0	0	0	0	0	0	0	0	0	0	0	0	8	1.37e-05	0.0625
d__Bacteria	k__norank_d__Bacteria	p__Firmicutes	c__Clostridia	o__Lachnospirales	f__Lachnospiraceae	g__Acetitomaculum	s__unclassified_g__Acetitomaculum	ASV1893	0	7	0	0	0	0	0	0	0	0	0	0	0	0	0	0	7	1.2e-05	0.0625
d__Bacteria	k__norank_d__Bacteria	p__Bacteroidota	c__Bacteroidia	o__Bacteroidales	f__Muribaculaceae	g__norank_f__Muribaculaceae	s__unclassified_g__norank_f__Muribaculaceae	ASV2409	3	0	0	0	0	0	0	0	0	0	7	0	0	0	0	0	10	1.72e-05	0.125
d__Bacteria	k__norank_d__Bacteria	p__Bacteroidota	c__Bacteroidia	o__Bacteroidales	f__Muribaculaceae	g__norank_f__Muribaculaceae	s__uncultured_bacterium_f__Muribaculaceae	ASV765	0	0	0	0	0	0	0	0	0	0	0	9	0	0	0	0	9	1.55e-05	0.0625
d__Bacteria	k__norank_d__Bacteria	p__Firmicutes	c__Clostridia	o__Lachnospirales	f__Lachnospiraceae	g__Lachnospiraceae_NK4A136_group	s__unclassified_g__Lachnospiraceae_NK4A136_group	ASV2289	0	0	0	0	0	0	0	0	0	0	0	0	0	0	0	10	10	1.72e-05	0.0625
d__Bacteria	k__norank_d__Bacteria	p__Bacteroidota	c__Bacteroidia	o__Bacteroidales	f__Muribaculaceae	g__norank_f__Muribaculaceae	s__unclassified_g__norank_f__Muribaculaceae	ASV773	0	0	0	0	0	0	0	0	0	0	0	11	0	0	0	0	11	1.89e-05	0.0625
d__Bacteria	k__norank_d__Bacteria	p__Firmicutes	c__Bacilli	o__Lactobacillales	f__Lactobacillaceae	g__Lactobacillus	s__unclassified_g__Lactobacillus	ASV2070	0	0	0	0	0	0	0	0	0	0	0	0	0	12	0	0	12	2.06e-05	0.0625
d__Bacteria	k__norank_d__Bacteria	p__Bacteroidota	c__Bacteroidia	o__Bacteroidales	f__Rikenellaceae	g__Alistipes	s__unclassified_g__Alistipes	ASV500	0	0	3	0	0	4	2	0	0	0	0	0	2	0	0	0	11	1.89e-05	0.25
d__Bacteria	k__norank_d__Bacteria	p__Firmicutes	c__Clostridia	o__Lachnospirales	f__Lachnospiraceae	g__unclassified_f__Lachnospiraceae	s__unclassified_f__Lachnospiraceae	ASV2941	0	0	0	0	5	0	0	4	0	0	0	0	0	0	0	0	9	1.55e-05	0.125
d__Bacteria	k__norank_d__Bacteria	p__Firmicutes	c__Clostridia	o__Lachnospirales	f__Lachnospiraceae	g__unclassified_f__Lachnospiraceae	s__unclassified_f__Lachnospiraceae	ASV2918	0	0	0	0	11	0	0	0	0	0	0	0	0	0	0	0	11	1.89e-05	0.0625
d__Bacteria	k__norank_d__Bacteria	p__Bacteroidota	c__Bacteroidia	o__Bacteroidales	f__Muribaculaceae	g__norank_f__Muribaculaceae	s__uncultured_bacterium_f__Muribaculaceae	ASV2919	0	0	0	0	11	0	0	0	0	0	0	0	0	0	0	0	11	1.89e-05	0.0625
d__Bacteria	k__norank_d__Bacteria	p__Firmicutes	c__Bacilli	o__RF39	f__norank_o__RF39	g__norank_o__RF39	s__uncultured_bacterium_o__RF39	ASV1328	0	0	0	1	0	0	8	0	0	1	0	0	0	0	0	0	10	1.72e-05	0.1875
d__Bacteria	k__norank_d__Bacteria	p__Actinobacteriota	c__Coriobacteriia	o__Coriobacteriales	f__Eggerthellaceae	g__Adlercreutzia	s__uncultured_bacterium_g__Adlercreutzia	ASV2288	0	0	0	0	0	0	0	0	0	0	0	0	0	0	0	9	9	1.55e-05	0.0625
d__Bacteria	k__norank_d__Bacteria	p__Firmicutes	c__Clostridia	o__Lachnospirales	f__Lachnospiraceae	g__Lachnospiraceae_NK4A136_group	s__Clostridiales_bacterium_CIEAF_020	ASV2632	0	0	8	0	0	0	0	0	0	0	0	0	0	0	0	0	8	1.37e-05	0.0625
d__Bacteria	k__norank_d__Bacteria	p__Firmicutes	c__Clostridia	o__Clostridia_vadinBB60_group	f__norank_o__Clostridia_vadinBB60_group	g__norank_o__Clostridia_vadinBB60_group	s__uncultured_bacterium_o__Clostridia_vadinBB60_group	ASV1715	0	0	1	0	6	2	0	0	0	0	0	0	0	2	0	0	11	1.89e-05	0.25
d__Bacteria	k__norank_d__Bacteria	p__Firmicutes	c__Bacilli	o__RF39	f__norank_o__RF39	g__norank_o__RF39	s__unclassified_g__norank_o__RF39	ASV2401	0	0	0	0	0	0	0	0	0	0	8	0	0	0	0	0	8	1.37e-05	0.0625
d__Bacteria	k__norank_d__Bacteria	p__Firmicutes	c__Clostridia	o__Lachnospirales	f__Lachnospiraceae	g__unclassified_f__Lachnospiraceae	s__unclassified_f__Lachnospiraceae	ASV766	0	0	0	0	0	0	0	0	0	0	0	10	0	0	0	0	10	1.72e-05	0.0625
d__Bacteria	k__norank_d__Bacteria	p__Bacteroidota	c__Bacteroidia	o__Bacteroidales	f__Muribaculaceae	g__norank_f__Muribaculaceae	s__uncultured_bacterium_f__Muribaculaceae	ASV771	0	0	0	0	0	0	0	0	0	0	0	11	0	0	0	0	11	1.89e-05	0.0625
d__Bacteria	k__norank_d__Bacteria	p__Firmicutes	c__Clostridia	o__Oscillospirales	f__Ruminococcaceae	g__Ruminococcus	s__unclassified_g__Ruminococcus	ASV2630	0	0	8	0	0	0	0	0	0	0	0	0	0	0	0	0	8	1.37e-05	0.0625
d__Bacteria	k__norank_d__Bacteria	p__Firmicutes	c__Bacilli	o__Lactobacillales	f__Aerococcaceae	g__Facklamia	s__unclassified_g__Facklamia	ASV3140	0	0	0	0	0	0	0	8	0	0	0	0	0	0	0	0	8	1.37e-05	0.0625
d__Bacteria	k__norank_d__Bacteria	p__Firmicutes	c__Bacilli	o__Bacillales	f__Bacillaceae	g__Bacillus	s__Lactobacillus_vaginalis_g__Bacillus	ASV241	0	0	0	0	0	0	0	0	0	0	0	0	12	0	0	0	12	2.06e-05	0.0625
d__Bacteria	k__norank_d__Bacteria	p__Firmicutes	c__Clostridia	o__Lachnospirales	f__Lachnospiraceae	g__unclassified_f__Lachnospiraceae	s__unclassified_f__Lachnospiraceae	ASV1345	0	0	0	0	0	0	5	0	0	0	0	0	0	0	0	4	9	1.55e-05	0.125
d__Bacteria	k__norank_d__Bacteria	p__Firmicutes	c__Clostridia	o__Clostridia_vadinBB60_group	f__norank_o__Clostridia_vadinBB60_group	g__norank_o__Clostridia_vadinBB60_group	s__unclassified_o__Clostridia_vadinBB60_group	ASV1529	0	0	0	0	0	0	0	0	0	0	0	0	0	0	4	6	10	1.72e-05	0.125
d__Bacteria	k__norank_d__Bacteria	p__Firmicutes	c__Clostridia	o__Clostridia_vadinBB60_group	f__norank_o__Clostridia_vadinBB60_group	g__norank_o__Clostridia_vadinBB60_group	s__unclassified_g__norank_o__Clostridia_vadinBB60_group	ASV2917	0	0	0	0	9	0	0	0	0	0	0	0	0	0	0	0	9	1.55e-05	0.0625
d__Bacteria	k__norank_d__Bacteria	p__Firmicutes	c__Bacilli	o__RF39	f__norank_o__RF39	g__norank_o__RF39	s__uncultured_bacterium_o__RF39	ASV2400	0	0	0	0	0	0	0	0	0	0	8	0	0	0	0	0	8	1.37e-05	0.0625
d__Bacteria	k__norank_d__Bacteria	p__Firmicutes	c__Clostridia	o__Clostridia_vadinBB60_group	f__norank_o__Clostridia_vadinBB60_group	g__norank_o__Clostridia_vadinBB60_group	s__unclassified_o__Clostridia_vadinBB60_group	ASV2666	0	0	6	0	0	0	0	4	0	0	0	0	0	0	0	0	10	1.72e-05	0.125
d__Bacteria	k__norank_d__Bacteria	p__Firmicutes	c__Clostridia	o__Oscillospirales	f__Butyricicoccaceae	g__Butyricicoccus	s__uncultured_bacterium_g__Butyricicoccus	ASV3265	0	0	0	7	0	0	0	0	0	0	0	0	0	0	0	0	7	1.2e-05	0.0625
d__Bacteria	k__norank_d__Bacteria	p__Firmicutes	c__Clostridia	o__Clostridiales	f__Clostridiaceae	g__Clostridium_sensu_stricto_1	s__Clostridium_sp._ND2	ASV334	2	0	0	0	0	0	0	0	0	0	3	0	5	2	0	0	12	2.06e-05	0.25
d__Bacteria	k__norank_d__Bacteria	p__Firmicutes	c__Clostridia	o__Lachnospirales	f__Lachnospiraceae	g__unclassified_f__Lachnospiraceae	s__unclassified_f__Lachnospiraceae	ASV1390	8	0	0	0	0	0	1	0	0	0	0	0	0	0	0	0	9	1.55e-05	0.125
d__Bacteria	k__norank_d__Bacteria	p__Bacteroidota	c__Bacteroidia	o__Bacteroidales	f__unclassified_o__Bacteroidales	g__unclassified_o__Bacteroidales	s__unclassified_o__Bacteroidales	ASV770	0	0	0	0	0	0	0	0	0	0	0	12	0	0	0	0	12	2.06e-05	0.0625
d__Bacteria	k__norank_d__Bacteria	p__Firmicutes	c__Clostridia	o__Clostridia_vadinBB60_group	f__norank_o__Clostridia_vadinBB60_group	g__norank_o__Clostridia_vadinBB60_group	s__unclassified_o__Clostridia_vadinBB60_group	ASV2631	0	0	10	0	0	0	0	0	0	0	0	0	0	0	0	0	10	1.72e-05	0.0625
d__Bacteria	k__norank_d__Bacteria	p__Bacteroidota	c__Bacteroidia	o__Bacteroidales	f__Muribaculaceae	g__norank_f__Muribaculaceae	s__uncultured_bacterium_f__Muribaculaceae	ASV772	0	0	0	0	0	0	0	0	0	0	0	11	0	0	0	0	11	1.89e-05	0.0625
d__Bacteria	k__norank_d__Bacteria	p__Bacteroidota	c__Bacteroidia	o__Bacteroidales	f__Muribaculaceae	g__norank_f__Muribaculaceae	s__uncultured_bacterium_f__Muribaculaceae	ASV768	0	0	0	0	0	0	0	0	0	0	0	10	0	0	0	0	10	1.72e-05	0.0625
d__Bacteria	k__norank_d__Bacteria	p__Bacteroidota	c__Bacteroidia	o__Bacteroidales	f__Muribaculaceae	g__norank_f__Muribaculaceae	s__uncultured_bacterium_f__Muribaculaceae	ASV1593	0	0	0	0	0	10	0	0	0	0	0	0	0	0	0	0	10	1.72e-05	0.0625
d__Bacteria	k__norank_d__Bacteria	p__Bacteroidota	c__Bacteroidia	o__Bacteroidales	f__norank_o__Bacteroidales	g__norank_o__Bacteroidales	s__uncultured_bacterium_o__Bacteroidales	ASV769	0	0	0	0	0	0	0	0	0	0	0	11	0	0	0	0	11	1.89e-05	0.0625
d__Bacteria	k__norank_d__Bacteria	p__Firmicutes	c__Bacilli	o__RF39	f__norank_o__RF39	g__norank_o__RF39	s__uncultured_bacterium_o__RF39	ASV1433	0	4	3	0	0	0	1	0	0	0	1	0	0	0	0	0	9	1.55e-05	0.25
d__Bacteria	k__norank_d__Bacteria	p__Bacteroidota	c__Bacteroidia	o__Bacteroidales	f__Muribaculaceae	g__norank_f__Muribaculaceae	s__uncultured_bacterium_f__Muribaculaceae	ASV2633	0	0	11	0	0	0	0	0	0	0	0	0	0	0	0	0	11	1.89e-05	0.0625
d__Bacteria	k__norank_d__Bacteria	p__Bacteroidota	c__Bacteroidia	o__Flavobacteriales	f__Flavobacteriaceae	g__norank_f__Flavobacteriaceae	s__gut_metagenome_f__Flavobacteriaceae	ASV2478	0	0	0	0	2	0	0	0	0	6	1	0	0	0	0	0	9	1.55e-05	0.1875
d__Bacteria	k__norank_d__Bacteria	p__Firmicutes	c__Clostridia	o__Lachnospirales	f__Lachnospiraceae	g__unclassified_f__Lachnospiraceae	s__unclassified_f__Lachnospiraceae	ASV2922	0	0	0	0	9	0	0	0	0	0	0	0	0	0	0	0	9	1.55e-05	0.0625
d__Bacteria	k__norank_d__Bacteria	p__Firmicutes	c__Bacilli	o__Bacillales	f__Bacillaceae	g__unclassified_f__Bacillaceae	s__unclassified_f__Bacillaceae	ASV2921	0	0	0	0	9	0	0	0	0	0	0	0	0	0	0	0	9	1.55e-05	0.0625
d__Bacteria	k__norank_d__Bacteria	p__Firmicutes	c__Bacilli	o__Lactobacillales	f__Streptococcaceae	g__Streptococcus	s__unclassified_g__Streptococcus	ASV2673	0	0	3	0	0	0	0	1	3	0	0	0	0	0	0	0	7	1.2e-05	0.1875
d__Bacteria	k__norank_d__Bacteria	p__Bacteroidota	c__Bacteroidia	o__Bacteroidales	f__Prevotellaceae	g__Prevotellaceae_UCG-001	s__uncultured_bacterium_g__Prevotellaceae_UCG-001	ASV785	0	0	0	0	0	0	0	0	0	0	0	10	0	0	0	0	10	1.72e-05	0.0625
d__Bacteria	k__norank_d__Bacteria	p__Firmicutes	c__Clostridia	o__unclassified_c__Clostridia	f__unclassified_c__Clostridia	g__unclassified_c__Clostridia	s__unclassified_c__Clostridia	ASV3355	0	0	0	0	0	0	0	0	0	10	0	0	0	0	0	0	10	1.72e-05	0.0625
d__Bacteria	k__norank_d__Bacteria	p__Firmicutes	c__Clostridia	o__Oscillospirales	f__Oscillospiraceae	g__unclassified_f__Oscillospiraceae	s__unclassified_f__Oscillospiraceae	ASV3266	0	0	0	9	0	0	0	0	0	0	0	0	0	0	0	0	9	1.55e-05	0.0625
d__Bacteria	k__norank_d__Bacteria	p__Actinobacteriota	c__Actinobacteria	o__Corynebacteriales	f__Corynebacteriaceae	g__Corynebacterium	s__Corynebacterium_sp._CCUG_44705	ASV3143	0	0	0	0	0	0	0	9	0	0	0	0	0	0	0	0	9	1.55e-05	0.0625
d__Bacteria	k__norank_d__Bacteria	p__Firmicutes	c__Bacilli	o__Lactobacillales	f__Lactobacillaceae	g__Lactobacillus	s__unclassified_g__Lactobacillus	ASV782	0	0	0	0	0	0	0	0	0	0	0	11	0	0	0	0	11	1.89e-05	0.0625
d__Bacteria	k__norank_d__Bacteria	p__Firmicutes	c__Clostridia	o__Lachnospirales	f__Lachnospiraceae	g__GCA-900066575	s__uncultured_bacterium_g__GCA-900066575	ASV3165	6	0	0	0	0	0	0	2	0	0	0	0	0	0	0	0	8	1.37e-05	0.125
d__Bacteria	k__norank_d__Bacteria	p__Bacteroidota	c__Bacteroidia	o__Bacteroidales	f__Muribaculaceae	g__norank_f__Muribaculaceae	s__uncultured_bacterium_f__Muribaculaceae	ASV3485	9	0	0	0	0	0	0	0	0	0	0	0	0	0	0	0	9	1.55e-05	0.0625
d__Bacteria	k__norank_d__Bacteria	p__Bacteroidota	c__Bacteroidia	o__Bacteroidales	f__Muribaculaceae	g__norank_f__Muribaculaceae	s__uncultured_bacterium_f__Muribaculaceae	ASV1901	0	7	0	0	0	0	0	0	0	0	0	0	0	0	0	0	7	1.2e-05	0.0625
d__Bacteria	k__norank_d__Bacteria	p__Bacteroidota	c__Bacteroidia	o__Bacteroidales	f__Muribaculaceae	g__norank_f__Muribaculaceae	s__uncultured_bacterium_f__Muribaculaceae	ASV246	0	0	0	0	0	0	0	0	0	0	0	0	8	0	0	0	8	1.37e-05	0.0625
d__Bacteria	k__norank_d__Bacteria	p__Firmicutes	c__Bacilli	o__Acholeplasmatales	f__Acholeplasmataceae	g__Anaeroplasma	s__uncultured_bacterium_g__Anaeroplasma	ASV2638	0	0	9	0	0	0	0	0	0	0	0	0	0	0	0	0	9	1.55e-05	0.0625
d__Bacteria	k__norank_d__Bacteria	p__Bacteroidota	c__Bacteroidia	o__Bacteroidales	f__Prevotellaceae	g__unclassified_f__Prevotellaceae	s__unclassified_f__Prevotellaceae	ASV1597	0	0	0	0	0	8	0	0	0	0	0	0	0	0	0	0	8	1.37e-05	0.0625
d__Bacteria	k__norank_d__Bacteria	p__Firmicutes	c__Clostridia	o__Lachnospirales	f__Lachnospiraceae	g__Lachnospiraceae_NK4A136_group	s__Trichinella_pseudospiralis	ASV779	0	0	0	0	0	0	0	0	0	0	0	9	0	0	0	0	9	1.55e-05	0.0625
d__Bacteria	k__norank_d__Bacteria	p__Firmicutes	c__Bacilli	o__Bacillales	f__Bacillaceae	g__Bacillus	s__Lactobacillus_vaginalis_g__Bacillus	ASV2923	0	0	0	0	8	0	0	0	0	0	0	0	0	0	0	0	8	1.37e-05	0.0625
d__Bacteria	k__norank_d__Bacteria	p__Firmicutes	c__Clostridia	o__Oscillospirales	f__Oscillospiraceae	g__norank_f__Oscillospiraceae	s__unclassified_g__norank_f__Oscillospiraceae	ASV3354	0	0	0	0	0	0	0	0	0	8	0	0	0	0	0	0	8	1.37e-05	0.0625
d__Bacteria	k__norank_d__Bacteria	p__Firmicutes	c__Clostridia	o__Oscillospirales	f__Eubacterium_coprostanoligenes_group	g__norank_f__Eubacterium_coprostanoligenes_group	s__unclassified_g__norank_f__Eubacterium_coprostanoligenes_group	ASV1322	0	0	1	0	0	0	8	0	0	0	0	0	0	0	0	0	9	1.55e-05	0.125
d__Bacteria	k__norank_d__Bacteria	p__Bacteroidota	c__Bacteroidia	o__Bacteroidales	f__Prevotellaceae	g__unclassified_f__Prevotellaceae	s__unclassified_f__Prevotellaceae	ASV2071	0	0	0	0	0	0	0	0	0	0	0	0	0	11	0	0	11	1.89e-05	0.0625
d__Bacteria	k__norank_d__Bacteria	p__Bacteroidota	c__Bacteroidia	o__Bacteroidales	f__Muribaculaceae	g__norank_f__Muribaculaceae	s__uncultured_Bacteroidales_bacterium_f__Muribaculaceae	ASV1507	0	0	0	0	0	0	0	0	0	0	0	0	0	0	9	0	9	1.55e-05	0.0625
d__Bacteria	k__norank_d__Bacteria	p__Bacteroidota	c__Bacteroidia	o__Bacteroidales	f__Muribaculaceae	g__norank_f__Muribaculaceae	s__uncultured_bacterium_f__Muribaculaceae	ASV1904	0	9	0	0	0	0	0	0	0	0	0	0	0	0	0	0	9	1.55e-05	0.0625
d__Bacteria	k__norank_d__Bacteria	p__Firmicutes	c__Clostridia	o__Lachnospirales	f__Lachnospiraceae	g__unclassified_f__Lachnospiraceae	s__unclassified_f__Lachnospiraceae	ASV778	0	0	0	0	0	0	0	0	0	0	0	7	0	0	0	0	7	1.2e-05	0.0625
d__Bacteria	k__norank_d__Bacteria	p__Bacteroidota	c__Bacteroidia	o__Bacteroidales	f__unclassified_o__Bacteroidales	g__unclassified_o__Bacteroidales	s__unclassified_o__Bacteroidales	ASV2073	0	0	0	0	0	0	0	0	0	0	0	0	0	11	0	0	11	1.89e-05	0.0625
d__Bacteria	k__norank_d__Bacteria	p__Bacteroidota	c__Bacteroidia	o__Bacteroidales	f__Muribaculaceae	g__norank_f__Muribaculaceae	s__unclassified_g__norank_f__Muribaculaceae	ASV1903	0	9	0	0	0	0	0	0	0	0	0	0	0	0	0	0	9	1.55e-05	0.0625
d__Bacteria	k__norank_d__Bacteria	p__Firmicutes	c__Bacilli	o__Erysipelotrichales	f__Erysipelotrichaceae	g__norank_f__Erysipelotrichaceae	s__unclassified_g__norank_f__Erysipelotrichaceae	ASV2404	0	0	0	0	0	0	0	0	0	0	8	0	0	0	0	0	8	1.37e-05	0.0625
d__Bacteria	k__norank_d__Bacteria	p__Firmicutes	c__Bacilli	o__Lactobacillales	f__Lactobacillaceae	g__Lactobacillus	s__unclassified_g__Lactobacillus	ASV1595	0	0	0	0	0	10	0	0	0	0	0	0	0	0	0	0	10	1.72e-05	0.0625
d__Bacteria	k__norank_d__Bacteria	p__Firmicutes	c__Clostridia	o__Lachnospirales	f__Lachnospiraceae	g__Lachnospiraceae_NK4B4_group	s__uncultured_bacterium_g__Lachnospiraceae_NK4B4_group	ASV3353	0	0	0	0	0	0	0	0	0	11	0	0	0	0	0	0	11	1.89e-05	0.0625
d__Bacteria	k__norank_d__Bacteria	p__Bacteroidota	c__Bacteroidia	o__Bacteroidales	f__Muribaculaceae	g__norank_f__Muribaculaceae	s__uncultured_bacterium_f__Muribaculaceae	ASV781	0	0	0	0	0	0	0	0	0	0	0	10	0	0	0	0	10	1.72e-05	0.0625
d__Bacteria	k__norank_d__Bacteria	p__Firmicutes	c__Clostridia	o__Lachnospirales	f__Lachnospiraceae	g__unclassified_f__Lachnospiraceae	s__unclassified_f__Lachnospiraceae	ASV2924	0	0	0	0	11	0	0	0	0	0	0	0	0	0	0	0	11	1.89e-05	0.0625
d__Bacteria	k__norank_d__Bacteria	p__Firmicutes	c__Bacilli	o__Lactobacillales	f__Carnobacteriaceae	g__Atopostipes	s__unclassified_g__Atopostipes	ASV3142	0	0	0	0	0	0	0	10	0	0	0	0	0	0	0	0	10	1.72e-05	0.0625
d__Bacteria	k__norank_d__Bacteria	p__Proteobacteria	c__Gammaproteobacteria	o__Enterobacterales	f__Enterobacteriaceae	g__Enterobacter	s__unclassified_g__Enterobacter	ASV2636	0	0	8	0	0	0	0	0	0	0	0	0	0	0	0	0	8	1.37e-05	0.0625
d__Bacteria	k__norank_d__Bacteria	p__Bacteroidota	c__Bacteroidia	o__Bacteroidales	f__Bacteroidaceae	g__Bacteroides	s__unclassified_g__Bacteroides	ASV2635	0	0	10	0	0	0	0	0	0	0	0	0	0	0	0	0	10	1.72e-05	0.0625
d__Bacteria	k__norank_d__Bacteria	p__Firmicutes	c__Clostridia	o__Lachnospirales	f__Lachnospiraceae	g__unclassified_f__Lachnospiraceae	s__unclassified_f__Lachnospiraceae	ASV783	0	0	0	0	0	0	0	0	0	0	0	9	0	0	0	0	9	1.55e-05	0.0625
d__Bacteria	k__norank_d__Bacteria	p__Firmicutes	c__Bacilli	o__RF39	f__norank_o__RF39	g__norank_o__RF39	s__metagenome_o__RF39	ASV776	0	0	0	0	0	0	0	0	0	0	0	7	0	0	0	0	7	1.2e-05	0.0625
d__Bacteria	k__norank_d__Bacteria	p__Firmicutes	c__Clostridia	o__Lachnospirales	f__Lachnospiraceae	g__unclassified_f__Lachnospiraceae	s__unclassified_f__Lachnospiraceae	ASV3268	0	0	0	6	0	0	0	0	0	0	0	0	0	0	0	0	6	1.03e-05	0.0625
d__Bacteria	k__norank_d__Bacteria	p__Bacteroidota	c__Bacteroidia	o__Bacteroidales	f__Muribaculaceae	g__norank_f__Muribaculaceae	s__uncultured_bacterium_f__Muribaculaceae	ASV2637	0	0	7	0	0	0	0	0	0	0	0	0	0	0	0	0	7	1.2e-05	0.0625
d__Bacteria	k__norank_d__Bacteria	p__Firmicutes	c__Bacilli	o__unclassified_c__Bacilli	f__unclassified_c__Bacilli	g__unclassified_c__Bacilli	s__unclassified_c__Bacilli	ASV1905	0	7	0	0	0	0	0	0	0	0	0	0	0	0	0	0	7	1.2e-05	0.0625
d__Bacteria	k__norank_d__Bacteria	p__Bacteroidota	c__Bacteroidia	o__Bacteroidales	f__Muribaculaceae	g__norank_f__Muribaculaceae	s__unclassified_g__norank_f__Muribaculaceae	ASV255	0	0	0	0	0	0	0	0	0	0	0	0	9	0	0	0	9	1.55e-05	0.0625
d__Bacteria	k__norank_d__Bacteria	p__Bacteroidota	c__Bacteroidia	o__Bacteroidales	f__unclassified_o__Bacteroidales	g__unclassified_o__Bacteroidales	s__unclassified_o__Bacteroidales	ASV1600	0	0	0	0	0	9	0	0	0	0	0	0	0	0	0	0	9	1.55e-05	0.0625
d__Bacteria	k__norank_d__Bacteria	p__Firmicutes	c__Clostridia	o__Clostridia_vadinBB60_group	f__norank_o__Clostridia_vadinBB60_group	g__norank_o__Clostridia_vadinBB60_group	s__uncultured_bacterium_o__Clostridia_vadinBB60_group	ASV2290	0	0	0	0	0	0	0	0	0	0	0	0	0	0	0	8	8	1.37e-05	0.0625
d__Bacteria	k__norank_d__Bacteria	p__Firmicutes	c__Clostridia	o__Lachnospirales	f__Lachnospiraceae	g__Acetivibrio_ethanolgignens_group	s__uncultured_bacterium_g__Acetivibrio_ethanolgignens_group	ASV2927	0	0	0	0	10	0	0	0	0	0	0	0	0	0	0	0	10	1.72e-05	0.0625
d__Bacteria	k__norank_d__Bacteria	p__Firmicutes	c__Clostridia	o__Oscillospirales	f__Butyricicoccaceae	g__Butyricicoccus	s__uncultured_bacterium_g__Butyricicoccus	ASV2928	0	0	0	0	8	0	0	0	0	0	0	0	0	0	0	0	8	1.37e-05	0.0625
d__Bacteria	k__norank_d__Bacteria	p__Bacteroidota	c__Bacteroidia	o__Bacteroidales	f__Rikenellaceae	g__Rikenellaceae_RC9_gut_group	s__unclassified_g__Rikenellaceae_RC9_gut_group	ASV1601	0	0	0	0	0	9	0	0	0	0	0	0	0	0	0	0	9	1.55e-05	0.0625
d__Bacteria	k__norank_d__Bacteria	p__Firmicutes	c__Bacilli	o__Lactobacillales	f__Aerococcaceae	g__Aerosphaera	s__unclassified_g__Aerosphaera	ASV2999	6	0	0	0	4	0	0	0	0	0	0	0	0	0	0	0	10	1.72e-05	0.125
d__Bacteria	k__norank_d__Bacteria	p__Firmicutes	c__Clostridia	o__Oscillospirales	f__Ruminococcaceae	g__norank_f__Ruminococcaceae	s__unclassified_g__norank_f__Ruminococcaceae	ASV2294	0	0	0	0	0	0	0	0	0	0	0	0	0	0	0	8	8	1.37e-05	0.0625
d__Bacteria	k__norank_d__Bacteria	p__Firmicutes	c__Bacilli	o__Lactobacillales	f__Lactobacillaceae	g__Lactobacillus	s__Lactobacillus_sp._C30An8	ASV790	0	0	0	0	0	0	0	0	0	0	0	8	0	0	0	0	8	1.37e-05	0.0625
d__Bacteria	k__norank_d__Bacteria	p__Firmicutes	c__Clostridia	o__Lachnospirales	f__Lachnospiraceae	g__unclassified_f__Lachnospiraceae	s__unclassified_f__Lachnospiraceae	ASV839	0	3	0	0	0	0	0	0	0	0	0	6	0	0	0	0	9	1.55e-05	0.125
d__Bacteria	k__norank_d__Bacteria	p__Bacteroidota	c__Bacteroidia	o__Bacteroidales	f__unclassified_o__Bacteroidales	g__unclassified_o__Bacteroidales	s__unclassified_o__Bacteroidales	ASV251	0	0	0	0	0	0	0	0	0	0	0	0	9	0	0	0	9	1.55e-05	0.0625
d__Bacteria	k__norank_d__Bacteria	p__Firmicutes	c__Clostridia	o__Lachnospirales	f__Lachnospiraceae	g__norank_f__Lachnospiraceae	s__unclassified_g__norank_f__Lachnospiraceae	ASV3356	0	0	0	0	0	0	0	0	0	8	0	0	0	0	0	0	8	1.37e-05	0.0625
d__Bacteria	k__norank_d__Bacteria	p__unclassified_k__norank_d__Bacteria	c__unclassified_k__norank_d__Bacteria	o__unclassified_k__norank_d__Bacteria	f__unclassified_k__norank_d__Bacteria	g__unclassified_k__norank_d__Bacteria	s__unclassified_k__norank_d__Bacteria	ASV789	0	0	0	0	0	0	0	0	0	0	0	9	0	0	0	0	9	1.55e-05	0.0625
d__Bacteria	k__norank_d__Bacteria	p__Bacteroidota	c__Bacteroidia	o__Bacteroidales	f__Muribaculaceae	g__norank_f__Muribaculaceae	s__uncultured_bacterium_f__Muribaculaceae	ASV796	0	0	0	0	0	0	0	0	0	0	0	6	0	0	0	0	6	1.03e-05	0.0625
d__Bacteria	k__norank_d__Bacteria	p__Firmicutes	c__Clostridia	o__Lachnospirales	f__Lachnospiraceae	g__Lachnospiraceae_UCG-001	s__unclassified_g__Lachnospiraceae_UCG-001	ASV2930	0	0	0	0	8	0	0	0	0	0	0	0	0	0	0	0	8	1.37e-05	0.0625
d__Bacteria	k__norank_d__Bacteria	p__Firmicutes	c__Bacilli	o__Staphylococcales	f__Staphylococcaceae	g__Staphylococcus	s__unclassified_g__Staphylococcus	ASV2929	0	0	0	0	9	0	0	0	0	0	0	0	0	0	0	0	9	1.55e-05	0.0625
d__Bacteria	k__norank_d__Bacteria	p__Bacteroidota	c__Bacteroidia	o__Bacteroidales	f__Tannerellaceae	g__Parabacteroides	s__unclassified_g__Parabacteroides	ASV257	0	0	0	0	0	0	0	0	0	0	0	0	10	0	0	0	10	1.72e-05	0.0625
d__Bacteria	k__norank_d__Bacteria	p__Bacteroidota	c__Bacteroidia	o__Bacteroidales	f__Bacteroidaceae	g__Bacteroides	s__unclassified_g__Bacteroides	ASV252	0	0	0	0	0	0	0	0	0	0	0	0	9	0	0	0	9	1.55e-05	0.0625
d__Bacteria	k__norank_d__Bacteria	p__Firmicutes	c__Clostridia	o__Oscillospirales	f__UCG-010	g__norank_f__UCG-010	s__uncultured_bacterium_f__UCG-010	ASV2641	0	0	6	0	0	0	0	0	0	0	0	0	0	0	0	0	6	1.03e-05	0.0625
d__Bacteria	k__norank_d__Bacteria	p__Firmicutes	c__Clostridia	o__Oscillospirales	f__Oscillospiraceae	g__Colidextribacter	s__unclassified_g__Colidextribacter	ASV2293	0	0	0	0	0	0	0	0	0	0	0	0	0	0	0	9	9	1.55e-05	0.0625
d__Bacteria	k__norank_d__Bacteria	p__Firmicutes	c__Clostridia	o__Clostridia_UCG-014	f__norank_o__Clostridia_UCG-014	g__norank_o__Clostridia_UCG-014	s__unclassified_g__norank_o__Clostridia_UCG-014	ASV1908	0	9	0	0	0	0	0	0	0	0	0	0	0	0	0	0	9	1.55e-05	0.0625
d__Bacteria	k__norank_d__Bacteria	p__Firmicutes	c__Clostridia	o__Lachnospirales	f__Lachnospiraceae	g__unclassified_f__Lachnospiraceae	s__unclassified_f__Lachnospiraceae	ASV798	0	0	0	0	0	0	0	0	0	0	0	8	0	0	0	0	8	1.37e-05	0.0625
d__Bacteria	k__norank_d__Bacteria	p__Firmicutes	c__Clostridia	o__Oscillospirales	f__Oscillospiraceae	g__Colidextribacter	s__unclassified_g__Colidextribacter	ASV795	0	0	0	0	0	0	0	0	0	0	0	9	0	0	0	0	9	1.55e-05	0.0625
d__Bacteria	k__norank_d__Bacteria	p__Firmicutes	c__Bacilli	o__RF39	f__norank_o__RF39	g__norank_o__RF39	s__unclassified_g__norank_o__RF39	ASV2659	2	0	2	0	0	0	0	0	0	0	0	0	0	0	0	0	4	6.87e-06	0.125
d__Bacteria	k__norank_d__Bacteria	p__Firmicutes	c__Clostridia	o__Clostridia_vadinBB60_group	f__norank_o__Clostridia_vadinBB60_group	g__norank_o__Clostridia_vadinBB60_group	s__unclassified_g__norank_o__Clostridia_vadinBB60_group	ASV2639	0	0	6	0	0	0	0	0	0	0	0	0	0	0	0	0	6	1.03e-05	0.0625
d__Bacteria	k__norank_d__Bacteria	p__Bacteroidota	c__Bacteroidia	o__Sphingobacteriales	f__Sphingobacteriaceae	g__Sphingobacterium	s__unclassified_g__Sphingobacterium	ASV3152	1	0	0	0	0	0	0	6	0	0	0	0	0	0	0	0	7	1.2e-05	0.125
d__Bacteria	k__norank_d__Bacteria	p__Actinobacteriota	c__Coriobacteriia	o__Coriobacteriales	f__Eggerthellaceae	g__Enterorhabdus	s__uncultured_bacterium_g__Enterorhabdus	ASV2643	0	0	7	0	0	0	0	0	0	0	0	0	0	0	0	0	7	1.2e-05	0.0625
d__Bacteria	k__norank_d__Bacteria	p__Firmicutes	c__Clostridia	o__Oscillospirales	f__Ruminococcaceae	g__Ruminococcus	s__unclassified_g__Ruminococcus	ASV1320	0	0	0	0	0	0	6	0	0	0	0	0	0	0	0	0	6	1.03e-05	0.0625
d__Bacteria	k__norank_d__Bacteria	p__Firmicutes	c__Clostridia	o__Clostridia_vadinBB60_group	f__norank_o__Clostridia_vadinBB60_group	g__norank_o__Clostridia_vadinBB60_group	s__uncultured_bacterium_o__Clostridia_vadinBB60_group	ASV2640	0	0	5	0	0	0	0	0	0	0	0	0	0	0	0	0	5	8.58e-06	0.0625
d__Bacteria	k__norank_d__Bacteria	p__Firmicutes	c__Clostridia	o__Christensenellales	f__Christensenellaceae	g__Christensenellaceae_R-7_group	s__unclassified_g__Christensenellaceae_R-7_group	ASV2441	0	0	0	0	0	0	0	0	0	6	3	0	0	0	0	0	9	1.55e-05	0.125
d__Bacteria	k__norank_d__Bacteria	p__Bacteroidota	c__Bacteroidia	o__Bacteroidales	f__Muribaculaceae	g__norank_f__Muribaculaceae	s__unclassified_g__norank_f__Muribaculaceae	ASV797	0	0	0	0	0	0	0	0	0	0	0	7	0	0	0	0	7	1.2e-05	0.0625
d__Bacteria	k__norank_d__Bacteria	p__Firmicutes	c__Clostridia	o__Clostridia_UCG-014	f__norank_o__Clostridia_UCG-014	g__norank_o__Clostridia_UCG-014	s__unclassified_g__norank_o__Clostridia_UCG-014	ASV2644	0	0	5	0	0	0	0	0	0	0	0	0	0	0	0	0	5	8.58e-06	0.0625
d__Bacteria	k__norank_d__Bacteria	p__Firmicutes	c__Clostridia	o__Lachnospirales	f__Lachnospiraceae	g__unclassified_f__Lachnospiraceae	s__unclassified_f__Lachnospiraceae	ASV1420	4	0	0	0	0	0	2	0	0	0	3	0	0	0	0	0	9	1.55e-05	0.1875
d__Bacteria	k__norank_d__Bacteria	p__unclassified_k__norank_d__Bacteria	c__unclassified_k__norank_d__Bacteria	o__unclassified_k__norank_d__Bacteria	f__unclassified_k__norank_d__Bacteria	g__unclassified_k__norank_d__Bacteria	s__unclassified_k__norank_d__Bacteria	ASV792	0	0	0	0	0	0	0	0	0	0	0	9	0	0	0	0	9	1.55e-05	0.0625
d__Bacteria	k__norank_d__Bacteria	p__Actinobacteriota	c__Coriobacteriia	o__Coriobacteriales	f__Coriobacteriales_Incertae_Sedis	g__norank_f__Coriobacteriales_Incertae_Sedis	s__gut_metagenome_f__Coriobacteriales_Incertae_Sedis	ASV409	0	0	0	0	0	0	0	0	0	0	4	0	3	0	0	0	7	1.2e-05	0.125
d__Bacteria	k__norank_d__Bacteria	p__Firmicutes	c__Bacilli	o__RF39	f__norank_o__RF39	g__norank_o__RF39	s__unclassified_o__RF39	ASV1950	0	2	0	0	0	0	0	0	0	0	3	0	0	0	0	0	5	8.58e-06	0.125
d__Bacteria	k__norank_d__Bacteria	p__Actinobacteriota	c__Coriobacteriia	o__Coriobacteriales	f__Eggerthellaceae	g__Enterorhabdus	s__unclassified_g__Enterorhabdus	ASV794	0	0	0	0	0	0	0	0	0	0	0	8	0	0	0	0	8	1.37e-05	0.0625
d__Bacteria	k__norank_d__Bacteria	p__Firmicutes	c__Clostridia	o__Oscillospirales	f__Oscillospiraceae	g__norank_f__Oscillospiraceae	s__uncultured_bacterium_f__Oscillospiraceae	ASV2407	0	0	0	0	0	0	0	0	0	0	9	0	0	0	0	0	9	1.55e-05	0.0625
d__Bacteria	k__norank_d__Bacteria	p__Bacteroidota	c__Bacteroidia	o__Bacteroidales	f__Muribaculaceae	g__norank_f__Muribaculaceae	s__uncultured_bacterium_f__Muribaculaceae	ASV2931	0	0	0	0	9	0	0	0	0	0	0	0	0	0	0	0	9	1.55e-05	0.0625
d__Bacteria	k__norank_d__Bacteria	p__Actinobacteriota	c__Coriobacteriia	o__Coriobacteriales	f__Eggerthellaceae	g__Enterorhabdus	s__uncultured_bacterium_g__Enterorhabdus	ASV1955	0	2	6	0	0	0	0	0	0	0	0	0	0	0	0	0	8	1.37e-05	0.125
d__Bacteria	k__norank_d__Bacteria	p__Firmicutes	c__Clostridia	o__Lachnospirales	f__Lachnospiraceae	g__unclassified_f__Lachnospiraceae	s__unclassified_f__Lachnospiraceae	ASV3144	0	0	0	0	0	0	0	9	0	0	0	0	0	0	0	0	9	1.55e-05	0.0625
d__Bacteria	k__norank_d__Bacteria	p__Actinobacteriota	c__Actinobacteria	o__Micrococcales	f__Microbacteriaceae	g__unclassified_f__Microbacteriaceae	s__unclassified_f__Microbacteriaceae	ASV2926	0	0	0	0	9	0	0	0	0	0	0	0	0	0	0	0	9	1.55e-05	0.0625
d__Bacteria	k__norank_d__Bacteria	p__Firmicutes	c__Bacilli	o__Bacillales	f__Bacillaceae	g__Bacillus	s__Lactobacillus_vaginalis_g__Bacillus	ASV2075	0	0	0	0	0	0	0	0	0	0	0	0	0	10	0	0	10	1.72e-05	0.0625
d__Bacteria	k__norank_d__Bacteria	p__Bacteroidota	c__Bacteroidia	o__Bacteroidales	f__Muribaculaceae	g__norank_f__Muribaculaceae	s__uncultured_bacterium_f__Muribaculaceae	ASV793	0	0	0	0	0	0	0	0	0	0	0	10	0	0	0	0	10	1.72e-05	0.0625
d__Bacteria	k__norank_d__Bacteria	p__Firmicutes	c__Clostridia	o__Clostridia_UCG-014	f__norank_o__Clostridia_UCG-014	g__norank_o__Clostridia_UCG-014	s__unclassified_g__norank_o__Clostridia_UCG-014	ASV2408	0	0	0	0	0	0	0	0	0	0	6	0	0	0	0	0	6	1.03e-05	0.0625
d__Bacteria	k__norank_d__Bacteria	p__Firmicutes	c__Clostridia	o__Lachnospirales	f__Lachnospiraceae	g__unclassified_f__Lachnospiraceae	s__unclassified_f__Lachnospiraceae	ASV268	0	0	0	0	0	0	0	0	0	0	0	0	9	0	0	0	9	1.55e-05	0.0625
d__Bacteria	k__norank_d__Bacteria	p__Bacteroidota	c__Bacteroidia	o__Bacteroidales	f__Rikenellaceae	g__Alistipes	s__uncultured_bacterium_g__Alistipes	ASV3146	0	0	0	0	0	0	0	8	0	0	0	0	0	0	0	0	8	1.37e-05	0.0625
d__Bacteria	k__norank_d__Bacteria	p__Firmicutes	c__Clostridia	o__Clostridia_vadinBB60_group	f__norank_o__Clostridia_vadinBB60_group	g__norank_o__Clostridia_vadinBB60_group	s__uncultured_bacterium_o__Clostridia_vadinBB60_group	ASV3269	0	0	0	5	0	0	0	0	0	0	0	0	0	0	0	0	5	8.58e-06	0.0625
d__Bacteria	k__norank_d__Bacteria	p__Firmicutes	c__norank_p__Firmicutes	o__norank_p__Firmicutes	f__norank_p__Firmicutes	g__norank_p__Firmicutes	s__unclassified_p__Firmicutes	ASV2646	0	0	5	0	0	0	0	0	0	0	0	0	0	0	0	0	5	8.58e-06	0.0625
d__Bacteria	k__norank_d__Bacteria	p__unclassified_k__norank_d__Bacteria	c__unclassified_k__norank_d__Bacteria	o__unclassified_k__norank_d__Bacteria	f__unclassified_k__norank_d__Bacteria	g__unclassified_k__norank_d__Bacteria	s__unclassified_k__norank_d__Bacteria	ASV2937	0	0	0	0	6	0	0	0	0	0	0	0	0	0	0	0	6	1.03e-05	0.0625
d__Bacteria	k__norank_d__Bacteria	p__Firmicutes	c__Clostridia	o__Oscillospirales	f__Oscillospiraceae	g__Colidextribacter	s__unclassified_g__Colidextribacter	ASV3272	0	0	0	7	0	0	0	0	0	0	0	0	0	0	0	0	7	1.2e-05	0.0625
d__Bacteria	k__norank_d__Bacteria	p__Firmicutes	c__Clostridia	o__Oscillospirales	f__UCG-010	g__norank_f__UCG-010	s__unclassified_g__norank_f__UCG-010	ASV1924	1	4	0	0	0	0	0	0	0	0	0	0	0	0	0	0	5	8.58e-06	0.125
d__Bacteria	k__norank_d__Bacteria	p__Firmicutes	c__Clostridia	o__norank_c__Clostridia	f__Hungateiclostridiaceae	g__Ruminiclostridium	s__uncultured_organism_g__Ruminiclostridium	ASV2104	0	0	3	0	0	0	0	0	0	0	0	0	0	6	0	0	9	1.55e-05	0.125
d__Bacteria	k__norank_d__Bacteria	p__Firmicutes	c__Clostridia	o__Oscillospirales	f__Oscillospiraceae	g__unclassified_f__Oscillospiraceae	s__unclassified_f__Oscillospiraceae	ASV3487	7	0	0	0	0	0	0	0	0	0	0	0	0	0	0	0	7	1.2e-05	0.0625
d__Bacteria	k__norank_d__Bacteria	p__Firmicutes	c__Clostridia	o__Oscillospirales	f__Oscillospiraceae	g__unclassified_f__Oscillospiraceae	s__unclassified_f__Oscillospiraceae	ASV2297	0	0	0	0	0	0	0	0	0	0	0	0	0	0	0	6	6	1.03e-05	0.0625
d__Bacteria	k__norank_d__Bacteria	p__Firmicutes	c__Clostridia	o__Lachnospirales	f__Lachnospiraceae	g__Lachnospiraceae_FCS020_group	s__unclassified_g__Lachnospiraceae_FCS020_group	ASV1684	0	0	0	0	0	3	0	0	0	0	6	0	0	0	0	0	9	1.55e-05	0.125
d__Bacteria	k__norank_d__Bacteria	p__Firmicutes	c__Clostridia	o__Oscillospirales	f__Butyricicoccaceae	g__Butyricicoccus	s__unclassified_g__Butyricicoccus	ASV2651	0	0	4	0	0	0	0	0	0	0	0	0	0	0	0	0	4	6.87e-06	0.0625
d__Bacteria	k__norank_d__Bacteria	p__Bacteroidota	c__Bacteroidia	o__Bacteroidales	f__Muribaculaceae	g__norank_f__Muribaculaceae	s__uncultured_bacterium_f__Muribaculaceae	ASV807	0	0	0	0	0	0	0	0	0	0	0	9	0	0	0	0	9	1.55e-05	0.0625
d__Bacteria	k__norank_d__Bacteria	p__Firmicutes	c__Clostridia	o__Clostridia_vadinBB60_group	f__norank_o__Clostridia_vadinBB60_group	g__norank_o__Clostridia_vadinBB60_group	s__uncultured_bacterium_o__Clostridia_vadinBB60_group	ASV806	0	0	0	0	0	0	0	0	0	0	0	9	0	0	0	0	9	1.55e-05	0.0625
d__Bacteria	k__norank_d__Bacteria	p__Firmicutes	c__Clostridia	o__Lachnospirales	f__Lachnospiraceae	g__unclassified_f__Lachnospiraceae	s__unclassified_f__Lachnospiraceae	ASV2938	0	0	0	0	9	0	0	0	0	0	0	0	0	0	0	0	9	1.55e-05	0.0625
d__Bacteria	k__norank_d__Bacteria	p__Firmicutes	c__Clostridia	o__Clostridia_vadinBB60_group	f__norank_o__Clostridia_vadinBB60_group	g__norank_o__Clostridia_vadinBB60_group	s__metagenome_o__Clostridia_vadinBB60_group	ASV1382	0	0	0	0	5	0	4	0	0	0	0	0	0	0	0	0	9	1.55e-05	0.125
d__Bacteria	k__norank_d__Bacteria	p__Bacteroidota	c__Bacteroidia	o__Bacteroidales	f__Muribaculaceae	g__norank_f__Muribaculaceae	s__uncultured_bacterium_f__Muribaculaceae	ASV2078	0	0	0	0	0	0	0	0	0	0	0	0	0	9	0	0	9	1.55e-05	0.0625
d__Bacteria	k__norank_d__Bacteria	p__Firmicutes	c__Clostridia	o__Clostridia_UCG-014	f__norank_o__Clostridia_UCG-014	g__norank_o__Clostridia_UCG-014	s__unclassified_g__norank_o__Clostridia_UCG-014	ASV3270	0	0	0	7	0	0	0	0	0	0	0	0	0	0	0	0	7	1.2e-05	0.0625
d__Bacteria	k__norank_d__Bacteria	p__Firmicutes	c__Clostridia	o__Lachnospirales	f__Lachnospiraceae	g__unclassified_f__Lachnospiraceae	s__unclassified_f__Lachnospiraceae	ASV1915	0	7	0	0	0	0	0	0	0	0	0	0	0	0	0	0	7	1.2e-05	0.0625
d__Bacteria	k__norank_d__Bacteria	p__Firmicutes	c__Clostridia	o__Oscillospirales	f__Ruminococcaceae	g__Harryflintia	s__uncultured_bacterium_g__Harryflintia	ASV3157	0	0	0	0	0	0	0	3	0	2	0	0	0	0	0	0	5	8.58e-06	0.125
d__Bacteria	k__norank_d__Bacteria	p__Firmicutes	c__Bacilli	o__RF39	f__norank_o__RF39	g__norank_o__RF39	s__unclassified_g__norank_o__RF39	ASV1410	0	2	0	0	0	3	1	0	0	0	0	0	0	0	0	0	6	1.03e-05	0.1875
d__Bacteria	k__norank_d__Bacteria	p__Firmicutes	c__Clostridia	o__Lachnospirales	f__Lachnospiraceae	g__unclassified_f__Lachnospiraceae	s__unclassified_f__Lachnospiraceae	ASV805	0	0	0	0	0	0	0	0	0	0	0	9	0	0	0	0	9	1.55e-05	0.0625
d__Bacteria	k__norank_d__Bacteria	p__Firmicutes	c__Clostridia	o__Lachnospirales	f__Lachnospiraceae	g__unclassified_f__Lachnospiraceae	s__unclassified_f__Lachnospiraceae	ASV1326	0	0	0	0	0	0	7	0	0	0	0	0	0	0	0	0	7	1.2e-05	0.0625
d__Bacteria	k__norank_d__Bacteria	p__Bacteroidota	c__Bacteroidia	o__Bacteroidales	f__Muribaculaceae	g__norank_f__Muribaculaceae	s__uncultured_bacterium_f__Muribaculaceae	ASV804	0	0	0	0	0	0	0	0	0	0	0	8	0	0	0	0	8	1.37e-05	0.0625
d__Bacteria	k__norank_d__Bacteria	p__Firmicutes	c__Clostridia	o__Clostridia_vadinBB60_group	f__norank_o__Clostridia_vadinBB60_group	g__norank_o__Clostridia_vadinBB60_group	s__uncultured_bacterium_o__Clostridia_vadinBB60_group	ASV3486	8	0	0	0	0	0	0	0	0	0	0	0	0	0	0	0	8	1.37e-05	0.0625
d__Bacteria	k__norank_d__Bacteria	p__Bacteroidota	c__Bacteroidia	o__Bacteroidales	f__Muribaculaceae	g__norank_f__Muribaculaceae	s__uncultured_bacterium_f__Muribaculaceae	ASV3359	0	0	0	0	0	0	0	0	0	7	0	0	0	0	0	0	7	1.2e-05	0.0625
d__Bacteria	k__norank_d__Bacteria	p__Bacteroidota	c__Bacteroidia	o__Bacteroidales	f__Muribaculaceae	g__norank_f__Muribaculaceae	s__uncultured_bacterium_f__Muribaculaceae	ASV1327	0	0	0	0	0	0	7	0	0	0	0	0	0	0	0	0	7	1.2e-05	0.0625
d__Bacteria	k__norank_d__Bacteria	p__Firmicutes	c__Clostridia	o__Lachnospirales	f__Lachnospiraceae	g__unclassified_f__Lachnospiraceae	s__unclassified_f__Lachnospiraceae	ASV2077	0	0	0	0	0	0	0	0	0	0	0	0	0	9	0	0	9	1.55e-05	0.0625
d__Bacteria	k__norank_d__Bacteria	p__Firmicutes	c__Clostridia	o__Lachnospirales	f__Lachnospiraceae	g__Acetatifactor	s__unclassified_g__Acetatifactor	ASV2295	0	0	0	0	0	0	0	0	0	0	0	0	0	0	0	6	6	1.03e-05	0.0625
d__Bacteria	k__norank_d__Bacteria	p__Firmicutes	c__Bacilli	o__Erysipelotrichales	f__Erysipelotrichaceae	g__unclassified_f__Erysipelotrichaceae	s__unclassified_f__Erysipelotrichaceae	ASV1338	0	0	0	0	0	0	7	0	0	0	0	0	0	0	2	0	9	1.55e-05	0.125
d__Bacteria	k__norank_d__Bacteria	p__Firmicutes	c__Clostridia	o__Peptostreptococcales-Tissierellales	f__Anaerovoracaceae	g__Anaerovorax	s__uncultured_bacterium_g__Anaerovorax	ASV263	0	0	0	0	0	0	0	0	0	0	0	0	9	0	0	0	9	1.55e-05	0.0625
d__Bacteria	k__norank_d__Bacteria	p__Firmicutes	c__Clostridia	o__Lachnospirales	f__Lachnospiraceae	g__unclassified_f__Lachnospiraceae	s__unclassified_f__Lachnospiraceae	ASV1917	0	4	0	0	0	0	0	0	0	0	0	0	0	0	0	0	4	6.87e-06	0.0625
d__Bacteria	k__norank_d__Bacteria	p__Firmicutes	c__Clostridia	o__Clostridia_UCG-014	f__norank_o__Clostridia_UCG-014	g__norank_o__Clostridia_UCG-014	s__unclassified_g__norank_o__Clostridia_UCG-014	ASV2939	0	0	0	0	7	0	0	0	0	0	0	0	0	0	0	0	7	1.2e-05	0.0625
d__Bacteria	k__norank_d__Bacteria	p__Firmicutes	c__Bacilli	o__Lactobacillales	f__Lactobacillaceae	g__Lactobacillus	s__unclassified_g__Lactobacillus	ASV808	0	0	0	0	0	0	0	0	0	0	0	7	0	0	0	0	7	1.2e-05	0.0625
d__Bacteria	k__norank_d__Bacteria	p__Firmicutes	c__Clostridia	o__Clostridia_vadinBB60_group	f__norank_o__Clostridia_vadinBB60_group	g__norank_o__Clostridia_vadinBB60_group	s__unclassified_g__norank_o__Clostridia_vadinBB60_group	ASV3145	0	0	0	0	0	0	0	7	0	0	0	0	0	0	0	0	7	1.2e-05	0.0625
d__Bacteria	k__norank_d__Bacteria	p__Bacteroidota	c__Bacteroidia	o__Bacteroidales	f__Prevotellaceae	g__Alloprevotella	s__unclassified_g__Alloprevotella	ASV1916	0	5	0	0	0	0	0	0	0	0	0	0	0	0	0	0	5	8.58e-06	0.0625
d__Bacteria	k__norank_d__Bacteria	p__Firmicutes	c__Clostridia	o__Oscillospirales	f__Oscillospiraceae	g__unclassified_f__Oscillospiraceae	s__unclassified_f__Oscillospiraceae	ASV2298	0	0	0	0	0	0	0	0	0	0	0	0	0	0	0	7	7	1.2e-05	0.0625
d__Bacteria	k__norank_d__Bacteria	p__Proteobacteria	c__Gammaproteobacteria	o__Pseudomonadales	f__Moraxellaceae	g__Psychrobacter	s__unclassified_g__Psychrobacter	ASV2940	0	0	0	0	8	0	0	0	0	0	0	0	0	0	0	0	8	1.37e-05	0.0625
d__Bacteria	k__norank_d__Bacteria	p__unclassified_k__norank_d__Bacteria	c__unclassified_k__norank_d__Bacteria	o__unclassified_k__norank_d__Bacteria	f__unclassified_k__norank_d__Bacteria	g__unclassified_k__norank_d__Bacteria	s__unclassified_k__norank_d__Bacteria	ASV814	0	0	0	0	0	0	0	0	0	0	0	8	0	0	0	0	8	1.37e-05	0.0625
d__Bacteria	k__norank_d__Bacteria	p__Bacteroidota	c__Bacteroidia	o__Bacteroidales	f__Muribaculaceae	g__norank_f__Muribaculaceae	s__uncultured_bacterium_f__Muribaculaceae	ASV815	0	0	0	0	0	0	0	0	0	0	0	7	0	0	0	0	7	1.2e-05	0.0625
d__Bacteria	k__norank_d__Bacteria	p__Firmicutes	c__Bacilli	o__Staphylococcales	f__Staphylococcaceae	g__Jeotgalicoccus	s__unclassified_g__Jeotgalicoccus	ASV1325	0	0	0	0	0	0	8	0	0	0	0	0	0	0	0	0	8	1.37e-05	0.0625
d__Bacteria	k__norank_d__Bacteria	p__Firmicutes	c__Bacilli	o__Bacillales	f__Bacillaceae	g__Bacillus	s__Lactobacillus_vaginalis_g__Bacillus	ASV264	0	0	0	0	0	0	0	0	0	0	0	0	9	0	0	0	9	1.55e-05	0.0625
d__Bacteria	k__norank_d__Bacteria	p__Bacteroidota	c__Bacteroidia	o__Bacteroidales	f__Muribaculaceae	g__norank_f__Muribaculaceae	s__uncultured_bacterium_f__Muribaculaceae	ASV265	0	0	0	0	0	0	0	0	0	0	0	0	8	0	0	0	8	1.37e-05	0.0625
d__Bacteria	k__norank_d__Bacteria	p__Bacteroidota	c__Bacteroidia	o__Bacteroidales	f__Muribaculaceae	g__norank_f__Muribaculaceae	s__uncultured_bacterium_f__Muribaculaceae	ASV813	0	0	0	0	0	0	0	0	0	0	0	7	0	0	0	0	7	1.2e-05	0.0625
d__Bacteria	k__norank_d__Bacteria	p__Bacteroidota	c__Bacteroidia	o__Bacteroidales	f__Muribaculaceae	g__norank_f__Muribaculaceae	s__uncultured_bacterium_f__Muribaculaceae	ASV266	0	0	0	0	0	0	0	0	0	0	0	0	9	0	0	0	9	1.55e-05	0.0625
d__Bacteria	k__norank_d__Bacteria	p__Firmicutes	c__Clostridia	o__Oscillospirales	f__Oscillospiraceae	g__norank_f__Oscillospiraceae	s__unclassified_g__norank_f__Oscillospiraceae	ASV2411	0	0	0	0	0	0	0	0	0	0	8	0	0	0	0	0	8	1.37e-05	0.0625
d__Bacteria	k__norank_d__Bacteria	p__Firmicutes	c__Clostridia	o__Clostridia_UCG-014	f__norank_o__Clostridia_UCG-014	g__norank_o__Clostridia_UCG-014	s__unclassified_g__norank_o__Clostridia_UCG-014	ASV2079	0	0	0	0	0	0	0	0	0	0	0	0	0	9	0	0	9	1.55e-05	0.0625
d__Bacteria	k__norank_d__Bacteria	p__Firmicutes	c__Clostridia	o__Oscillospirales	f__Oscillospiraceae	g__Colidextribacter	s__uncultured_bacterium_g__Colidextribacter	ASV3358	0	0	0	0	0	0	0	0	0	7	0	0	0	0	0	0	7	1.2e-05	0.0625
d__Bacteria	k__norank_d__Bacteria	p__Bacteroidota	c__Bacteroidia	o__Bacteroidales	f__Muribaculaceae	g__norank_f__Muribaculaceae	s__unclassified_f__Muribaculaceae	ASV267	0	0	0	0	0	0	0	0	0	0	0	0	9	0	0	0	9	1.55e-05	0.0625
d__Bacteria	k__norank_d__Bacteria	p__Firmicutes	c__Clostridia	o__Oscillospirales	f__Butyricicoccaceae	g__Butyricicoccus	s__unclassified_g__Butyricicoccus	ASV1911	0	5	0	0	0	0	0	0	0	0	0	0	0	0	0	0	5	8.58e-06	0.0625
d__Bacteria	k__norank_d__Bacteria	p__Firmicutes	c__Clostridia	o__Clostridia_vadinBB60_group	f__norank_o__Clostridia_vadinBB60_group	g__norank_o__Clostridia_vadinBB60_group	s__uncultured_bacterium_o__Clostridia_vadinBB60_group	ASV2649	0	0	5	0	0	0	0	0	0	0	0	0	0	0	0	0	5	8.58e-06	0.0625
d__Bacteria	k__norank_d__Bacteria	p__Firmicutes	c__Clostridia	o__Oscillospirales	f__Oscillospiraceae	g__Colidextribacter	s__unclassified_g__Colidextribacter	ASV1914	0	7	0	0	0	0	0	0	0	0	0	0	0	0	0	0	7	1.2e-05	0.0625
d__Bacteria	k__norank_d__Bacteria	p__Bacteroidota	c__Bacteroidia	o__Bacteroidales	f__Muribaculaceae	g__norank_f__Muribaculaceae	s__uncultured_bacterium_f__Muribaculaceae	ASV2935	0	0	0	0	9	0	0	0	0	0	0	0	0	0	0	0	9	1.55e-05	0.0625
d__Bacteria	k__norank_d__Bacteria	p__Bacteroidota	c__Bacteroidia	o__Bacteroidales	f__Muribaculaceae	g__norank_f__Muribaculaceae	s__uncultured_bacterium_f__Muribaculaceae	ASV2413	0	0	0	0	0	0	0	0	0	0	8	0	0	0	0	0	8	1.37e-05	0.0625
d__Bacteria	k__norank_d__Bacteria	p__Firmicutes	c__Clostridia	o__Lachnospirales	f__Lachnospiraceae	g__unclassified_f__Lachnospiraceae	s__unclassified_f__Lachnospiraceae	ASV812	0	0	0	0	0	0	0	0	0	0	0	7	0	0	0	0	7	1.2e-05	0.0625
d__Bacteria	k__norank_d__Bacteria	p__Firmicutes	c__Clostridia	o__Lachnospirales	f__Lachnospiraceae	g__Roseburia	s__uncultured_bacterium_g__Roseburia	ASV1940	0	3	0	1	0	0	0	0	0	0	0	0	0	0	0	0	4	6.87e-06	0.125
d__Bacteria	k__norank_d__Bacteria	p__Bacteroidota	c__Bacteroidia	o__Bacteroidales	f__Muribaculaceae	g__norank_f__Muribaculaceae	s__uncultured_bacterium_f__Muribaculaceae	ASV809	0	0	0	0	0	0	0	0	0	0	0	7	0	0	0	0	7	1.2e-05	0.0625
d__Bacteria	k__norank_d__Bacteria	p__Firmicutes	c__Clostridia	o__Lachnospirales	f__Lachnospiraceae	g__Lachnospiraceae_UCG-004	s__uncultured_bacterium_g__Lachnospiraceae_UCG-004	ASV801	0	0	0	0	0	0	0	0	0	0	0	9	0	0	0	0	9	1.55e-05	0.0625
d__Bacteria	k__norank_d__Bacteria	p__Firmicutes	c__Clostridia	o__Monoglobales	f__Monoglobaceae	g__Monoglobus	s__unclassified_g__Monoglobus	ASV2410	0	0	0	0	0	0	0	0	0	0	6	0	0	0	0	0	6	1.03e-05	0.0625
d__Bacteria	k__norank_d__Bacteria	p__Proteobacteria	c__Alphaproteobacteria	o__Caulobacterales	f__Caulobacteraceae	g__Brevundimonas	s__unclassified_g__Brevundimonas	ASV1430	0	0	0	0	0	0	2	4	0	2	0	0	0	0	0	0	8	1.37e-05	0.1875
d__Bacteria	k__norank_d__Bacteria	p__Actinobacteriota	c__Actinobacteria	o__Corynebacteriales	f__Corynebacteriaceae	g__Corynebacterium	s__unclassified_g__Corynebacterium	ASV3147	0	0	0	0	0	0	0	7	0	0	0	0	0	0	0	0	7	1.2e-05	0.0625
d__Bacteria	k__norank_d__Bacteria	p__Firmicutes	c__Clostridia	o__Lachnospirales	f__Lachnospiraceae	g__Lachnospiraceae_FCS020_group	s__unclassified_g__Lachnospiraceae_FCS020_group	ASV3271	0	0	0	5	0	0	0	0	0	0	0	0	0	0	0	0	5	8.58e-06	0.0625
d__Bacteria	k__norank_d__Bacteria	p__Firmicutes	c__Clostridia	o__Lachnospirales	f__Lachnospiraceae	g__Lachnospiraceae_UCG-004	s__uncultured_bacterium_g__Lachnospiraceae_UCG-004	ASV2936	0	0	0	0	6	0	0	0	0	0	0	0	0	0	0	0	6	1.03e-05	0.0625
d__Bacteria	k__norank_d__Bacteria	p__Firmicutes	c__Clostridia	o__Oscillospirales	f__Ruminococcaceae	g__Ruminococcus	s__uncultured_bacterium_g__Ruminococcus	ASV2652	0	0	8	0	0	0	0	0	0	0	0	0	0	0	0	0	8	1.37e-05	0.0625
d__Bacteria	k__norank_d__Bacteria	p__Firmicutes	c__Clostridia	o__Clostridia_UCG-014	f__norank_o__Clostridia_UCG-014	g__norank_o__Clostridia_UCG-014	s__uncultured_bacterium_o__Clostridia_UCG-014	ASV3281	0	0	0	3	0	0	0	0	0	3	0	0	0	0	0	0	6	1.03e-05	0.125
d__Bacteria	k__norank_d__Bacteria	p__Bacteroidota	c__Bacteroidia	o__Bacteroidales	f__Muribaculaceae	g__norank_f__Muribaculaceae	s__uncultured_bacterium_f__Muribaculaceae	ASV810	0	0	0	0	0	0	0	0	0	0	0	6	0	0	0	0	6	1.03e-05	0.0625
d__Bacteria	k__norank_d__Bacteria	p__Firmicutes	c__Clostridia	o__Monoglobales	f__Monoglobaceae	g__Monoglobus	s__unclassified_g__Monoglobus	ASV2648	0	0	5	0	0	0	0	0	0	0	0	0	0	0	0	0	5	8.58e-06	0.0625
d__Bacteria	k__norank_d__Bacteria	p__Actinobacteriota	c__Actinobacteria	o__Bifidobacteriales	f__Bifidobacteriaceae	g__Bifidobacterium	s__unclassified_g__Bifidobacterium	ASV2932	0	0	0	0	8	0	0	0	0	0	0	0	0	0	0	0	8	1.37e-05	0.0625
d__Bacteria	k__norank_d__Bacteria	p__Firmicutes	c__Clostridia	o__Lachnospirales	f__Lachnospiraceae	g__unclassified_f__Lachnospiraceae	s__unclassified_f__Lachnospiraceae	ASV2933	0	0	0	0	7	0	0	0	0	0	0	0	0	0	0	0	7	1.2e-05	0.0625
d__Bacteria	k__norank_d__Bacteria	p__Bacteroidota	c__Bacteroidia	o__Bacteroidales	f__Muribaculaceae	g__norank_f__Muribaculaceae	s__uncultured_bacterium_f__Muribaculaceae	ASV2653	0	0	7	0	0	0	0	0	0	0	0	0	0	0	0	0	7	1.2e-05	0.0625
d__Bacteria	k__norank_d__Bacteria	p__Firmicutes	c__Clostridia	o__Oscillospirales	f__Ruminococcaceae	g__UBA1819	s__unclassified_g__UBA1819	ASV2654	0	0	7	0	0	0	0	0	0	0	0	0	0	0	0	0	7	1.2e-05	0.0625
d__Bacteria	k__norank_d__Bacteria	p__Firmicutes	c__Clostridia	o__Oscillospirales	f__Ruminococcaceae	g__Harryflintia	s__uncultured_bacterium_g__Harryflintia	ASV2657	0	0	5	0	0	0	0	0	0	0	0	0	0	0	0	0	5	8.58e-06	0.0625
d__Bacteria	k__norank_d__Bacteria	p__Firmicutes	c__Bacilli	o__unclassified_c__Bacilli	f__unclassified_c__Bacilli	g__unclassified_c__Bacilli	s__unclassified_c__Bacilli	ASV834	0	0	0	0	0	0	0	0	0	0	0	7	0	0	0	0	7	1.2e-05	0.0625
d__Bacteria	k__norank_d__Bacteria	p__Bacteroidota	c__Bacteroidia	o__Bacteroidales	f__Tannerellaceae	g__Parabacteroides	s__unclassified_g__Parabacteroides	ASV277	0	0	0	0	0	0	0	0	0	0	0	0	7	0	0	0	7	1.2e-05	0.0625
d__Bacteria	k__norank_d__Bacteria	p__Firmicutes	c__Clostridia	o__Oscillospirales	f__Oscillospiraceae	g__unclassified_f__Oscillospiraceae	s__unclassified_f__Oscillospiraceae	ASV287	0	0	0	0	0	0	0	0	0	0	0	0	8	0	0	0	8	1.37e-05	0.0625
d__Bacteria	k__norank_d__Bacteria	p__Firmicutes	c__Clostridia	o__Peptococcales	f__Peptococcaceae	g__norank_f__Peptococcaceae	s__uncultured_bacterium_f__Peptococcaceae	ASV3160	1	0	0	0	0	0	0	4	0	0	0	0	0	0	0	0	5	8.58e-06	0.125
d__Bacteria	k__norank_d__Bacteria	p__Firmicutes	c__Bacilli	o__Lactobacillales	f__Lactobacillaceae	g__Lactobacillus	s__unclassified_g__Lactobacillus	ASV2418	0	0	0	0	0	0	0	0	0	0	5	0	0	0	0	0	5	8.58e-06	0.0625
d__Bacteria	k__norank_d__Bacteria	p__Bacteroidota	c__Bacteroidia	o__Bacteroidales	f__Muribaculaceae	g__norank_f__Muribaculaceae	s__uncultured_bacterium_f__Muribaculaceae	ASV2942	0	0	0	0	6	0	0	0	0	0	0	0	0	0	0	0	6	1.03e-05	0.0625
d__Bacteria	k__norank_d__Bacteria	p__Bacteroidota	c__Bacteroidia	o__Bacteroidales	f__Muribaculaceae	g__norank_f__Muribaculaceae	s__uncultured_bacterium_f__Muribaculaceae	ASV1606	0	0	0	0	0	6	0	0	0	0	0	0	0	0	0	0	6	1.03e-05	0.0625
d__Bacteria	k__norank_d__Bacteria	p__Firmicutes	c__Clostridia	o__Oscillospirales	f__Ruminococcaceae	g__norank_f__Ruminococcaceae	s__unclassified_g__norank_f__Ruminococcaceae	ASV3274	0	0	0	7	0	0	0	0	0	0	0	0	0	0	0	0	7	1.2e-05	0.0625
d__Bacteria	k__norank_d__Bacteria	p__Firmicutes	c__Clostridia	o__Oscillospirales	f__Ruminococcaceae	g__norank_f__Ruminococcaceae	s__unclassified_g__norank_f__Ruminococcaceae	ASV3360	0	0	0	0	0	0	0	0	0	7	0	0	0	0	0	0	7	1.2e-05	0.0625
d__Bacteria	k__norank_d__Bacteria	p__Firmicutes	c__Bacilli	o__Lactobacillales	f__Streptococcaceae	g__Streptococcus	s__Streptococcus_danieliae	ASV1603	0	0	0	0	0	6	0	0	0	0	0	0	0	0	0	0	6	1.03e-05	0.0625
d__Bacteria	k__norank_d__Bacteria	p__Firmicutes	c__Bacilli	o__Lactobacillales	f__Lactobacillaceae	g__Lactobacillus	s__unclassified_g__Lactobacillus	ASV3361	0	0	0	0	0	0	0	0	0	7	0	0	0	0	0	0	7	1.2e-05	0.0625
d__Bacteria	k__norank_d__Bacteria	p__Firmicutes	c__Clostridia	o__Clostridia_UCG-014	f__norank_o__Clostridia_UCG-014	g__norank_o__Clostridia_UCG-014	s__uncultured_bacterium_o__Clostridia_UCG-014	ASV2303	0	0	0	0	0	0	0	0	0	0	0	0	0	0	0	7	7	1.2e-05	0.0625
d__Bacteria	k__norank_d__Bacteria	p__Bacteroidota	c__Bacteroidia	o__Bacteroidales	f__Muribaculaceae	g__norank_f__Muribaculaceae	s__uncultured_bacterium_f__Muribaculaceae	ASV286	0	0	0	0	0	0	0	0	0	0	0	0	8	0	0	0	8	1.37e-05	0.0625
d__Bacteria	k__norank_d__Bacteria	p__Firmicutes	c__Clostridia	o__Lachnospirales	f__Lachnospiraceae	g__Roseburia	s__unclassified_g__Roseburia	ASV828	0	0	0	0	0	0	0	0	0	0	0	6	0	0	0	0	6	1.03e-05	0.0625
d__Bacteria	k__norank_d__Bacteria	p__Firmicutes	c__Bacilli	o__RF39	f__norank_o__RF39	g__norank_o__RF39	s__unclassified_g__norank_o__RF39	ASV2414	0	0	0	0	0	0	0	0	0	0	7	0	0	0	0	0	7	1.2e-05	0.0625
d__Bacteria	k__norank_d__Bacteria	p__Firmicutes	c__Clostridia	o__Clostridia_vadinBB60_group	f__norank_o__Clostridia_vadinBB60_group	g__norank_o__Clostridia_vadinBB60_group	s__unclassified_g__norank_o__Clostridia_vadinBB60_group	ASV1331	0	0	0	0	0	0	5	0	0	0	0	0	0	0	0	0	5	8.58e-06	0.0625
d__Bacteria	k__norank_d__Bacteria	p__Firmicutes	c__Clostridia	o__Christensenellales	f__Christensenellaceae	g__Christensenellaceae_R-7_group	s__unclassified_g__Christensenellaceae_R-7_group	ASV2133	0	0	4	0	0	0	0	0	0	0	0	0	0	4	0	0	8	1.37e-05	0.125
d__Bacteria	k__norank_d__Bacteria	p__Bacteroidota	c__Bacteroidia	o__Bacteroidales	f__Prevotellaceae	g__Alloprevotella	s__unclassified_g__Alloprevotella	ASV2655	0	0	6	0	0	0	0	0	0	0	0	0	0	0	0	0	6	1.03e-05	0.0625
d__Bacteria	k__norank_d__Bacteria	p__Firmicutes	c__Clostridia	o__Oscillospirales	f__UCG-010	g__norank_f__UCG-010	s__unclassified_g__norank_f__UCG-010	ASV3028	4	0	0	0	3	0	0	0	0	0	0	0	0	0	0	0	7	1.2e-05	0.125
d__Bacteria	k__norank_d__Bacteria	p__Bacteroidota	c__Bacteroidia	o__Bacteroidales	f__unclassified_o__Bacteroidales	g__unclassified_o__Bacteroidales	s__unclassified_o__Bacteroidales	ASV2416	0	0	0	0	0	0	0	0	0	0	7	0	0	0	0	0	7	1.2e-05	0.0625
d__Bacteria	k__norank_d__Bacteria	p__Bacteroidota	c__Bacteroidia	o__Bacteroidales	f__Muribaculaceae	g__norank_f__Muribaculaceae	s__uncultured_bacterium_f__Muribaculaceae	ASV2943	0	0	0	0	7	0	0	0	0	0	0	0	0	0	0	0	7	1.2e-05	0.0625
d__Bacteria	k__norank_d__Bacteria	p__Firmicutes	c__Clostridia	o__Clostridia_UCG-014	f__norank_o__Clostridia_UCG-014	g__norank_o__Clostridia_UCG-014	s__unclassified_o__Clostridia_UCG-014	ASV3565	0	0	0	0	0	0	0	0	7	0	0	0	0	0	0	0	7	1.2e-05	0.0625
d__Bacteria	k__norank_d__Bacteria	p__Bacteroidota	c__Bacteroidia	o__Bacteroidales	f__unclassified_o__Bacteroidales	g__unclassified_o__Bacteroidales	s__unclassified_o__Bacteroidales	ASV1605	0	0	0	0	0	7	0	0	0	0	0	0	0	0	0	0	7	1.2e-05	0.0625
d__Bacteria	k__norank_d__Bacteria	p__Firmicutes	c__Bacilli	o__Lactobacillales	f__Lactobacillaceae	g__Lactobacillus	s__Lactobacillus_sp._C30An8	ASV829	0	0	0	0	0	0	0	0	0	0	0	7	0	0	0	0	7	1.2e-05	0.0625
d__Bacteria	k__norank_d__Bacteria	p__Bacteroidota	c__Bacteroidia	o__Bacteroidales	f__Muribaculaceae	g__norank_f__Muribaculaceae	s__uncultured_bacterium_f__Muribaculaceae	ASV2086	0	0	0	0	0	0	0	0	0	0	0	0	0	8	0	0	8	1.37e-05	0.0625
d__Bacteria	k__norank_d__Bacteria	p__Bacteroidota	c__Bacteroidia	o__Bacteroidales	f__Muribaculaceae	g__norank_f__Muribaculaceae	s__uncultured_bacterium_f__Muribaculaceae	ASV2305	0	0	0	0	0	0	0	0	0	0	0	0	0	0	0	8	8	1.37e-05	0.0625
d__Bacteria	k__norank_d__Bacteria	p__Firmicutes	c__Clostridia	o__Lachnospirales	f__Lachnospiraceae	g__Lachnospiraceae_NK4A136_group	s__unclassified_g__Lachnospiraceae_NK4A136_group	ASV2420	0	0	0	0	0	0	0	0	0	0	5	0	0	0	0	0	5	8.58e-06	0.0625
d__Bacteria	k__norank_d__Bacteria	p__Bacteroidota	c__Bacteroidia	o__Bacteroidales	f__Muribaculaceae	g__norank_f__Muribaculaceae	s__uncultured_bacterium_f__Muribaculaceae	ASV2944	0	0	0	0	7	0	0	0	0	0	0	0	0	0	0	0	7	1.2e-05	0.0625
d__Bacteria	k__norank_d__Bacteria	p__Bacteroidota	c__Bacteroidia	o__Bacteroidales	f__Muribaculaceae	g__norank_f__Muribaculaceae	s__unclassified_g__norank_f__Muribaculaceae	ASV2084	0	0	0	0	0	0	0	0	0	0	0	0	0	8	0	0	8	1.37e-05	0.0625
d__Bacteria	k__norank_d__Bacteria	p__Firmicutes	c__Bacilli	o__Lactobacillales	f__Lactobacillaceae	g__Lactobacillus	s__Lactobacillus_sp._C30An8	ASV1604	0	0	0	0	0	7	0	0	0	0	0	0	0	0	0	0	7	1.2e-05	0.0625
d__Bacteria	k__norank_d__Bacteria	p__Firmicutes	c__Clostridia	o__Lachnospirales	f__Lachnospiraceae	g__unclassified_f__Lachnospiraceae	s__unclassified_f__Lachnospiraceae	ASV3275	0	0	0	4	0	0	0	0	0	0	0	0	0	0	0	0	4	6.87e-06	0.0625
d__Bacteria	k__norank_d__Bacteria	p__Firmicutes	c__Bacilli	o__Lactobacillales	f__Lactobacillaceae	g__Lactobacillus	s__unclassified_g__Lactobacillus	ASV2082	0	0	0	0	0	0	0	0	0	0	0	0	0	8	0	0	8	1.37e-05	0.0625
d__Bacteria	k__norank_d__Bacteria	p__Firmicutes	c__Clostridia	o__Lachnospirales	f__Lachnospiraceae	g__unclassified_f__Lachnospiraceae	s__unclassified_f__Lachnospiraceae	ASV1921	0	7	0	0	0	0	0	0	0	0	0	0	0	0	0	0	7	1.2e-05	0.0625
d__Bacteria	k__norank_d__Bacteria	p__Firmicutes	c__Clostridia	o__Lachnospirales	f__Lachnospiraceae	g__unclassified_f__Lachnospiraceae	s__unclassified_f__Lachnospiraceae	ASV2091	0	0	0	0	0	0	0	0	0	0	0	0	0	8	0	0	8	1.37e-05	0.0625
d__Bacteria	k__norank_d__Bacteria	p__Bacteroidota	c__Bacteroidia	o__Bacteroidales	f__Muribaculaceae	g__norank_f__Muribaculaceae	s__uncultured_Bacteroidales_bacterium_f__Muribaculaceae	ASV2083	0	0	0	0	0	0	0	0	0	0	0	0	0	8	0	0	8	1.37e-05	0.0625
d__Bacteria	k__norank_d__Bacteria	p__Firmicutes	c__Clostridia	o__Clostridia_UCG-014	f__norank_o__Clostridia_UCG-014	g__norank_o__Clostridia_UCG-014	s__unclassified_g__norank_o__Clostridia_UCG-014	ASV1516	0	0	0	0	0	0	0	0	0	0	0	0	0	0	6	0	6	1.03e-05	0.0625
d__Bacteria	k__norank_d__Bacteria	p__unclassified_k__norank_d__Bacteria	c__unclassified_k__norank_d__Bacteria	o__unclassified_k__norank_d__Bacteria	f__unclassified_k__norank_d__Bacteria	g__unclassified_k__norank_d__Bacteria	s__unclassified_k__norank_d__Bacteria	ASV825	0	0	0	0	0	0	0	0	0	0	0	6	0	0	0	0	6	1.03e-05	0.0625
d__Bacteria	k__norank_d__Bacteria	p__Firmicutes	c__Bacilli	o__Bacillales	f__Planococcaceae	g__Sporosarcina	s__Sporosarcina_sp._HW10C2	ASV3017	0	0	0	0	2	0	0	4	0	0	0	0	0	0	0	0	6	1.03e-05	0.125
d__Bacteria	k__norank_d__Bacteria	p__Bacteroidota	c__Bacteroidia	o__Bacteroidales	f__Muribaculaceae	g__norank_f__Muribaculaceae	s__uncultured_bacterium_f__Muribaculaceae	ASV3362	0	0	0	0	0	0	0	0	0	7	0	0	0	0	0	0	7	1.2e-05	0.0625
d__Bacteria	k__norank_d__Bacteria	p__Bacteroidota	c__Bacteroidia	o__Bacteroidales	f__Muribaculaceae	g__norank_f__Muribaculaceae	s__uncultured_bacterium_f__Muribaculaceae	ASV281	0	0	0	0	0	0	0	0	0	0	0	0	8	0	0	0	8	1.37e-05	0.0625
d__Bacteria	k__norank_d__Bacteria	p__Firmicutes	c__Clostridia	o__Lachnospirales	f__Lachnospiraceae	g__norank_f__Lachnospiraceae	s__Clostridium_sp._Culture-27	ASV2658	0	0	4	0	0	0	0	0	0	0	0	0	0	0	0	0	4	6.87e-06	0.0625
d__Bacteria	k__norank_d__Bacteria	p__Firmicutes	c__Clostridia	o__Clostridia_UCG-014	f__norank_o__Clostridia_UCG-014	g__norank_o__Clostridia_UCG-014	s__unclassified_g__norank_o__Clostridia_UCG-014	ASV2300	0	0	0	0	0	0	0	0	0	0	0	0	0	0	0	7	7	1.2e-05	0.0625
d__Bacteria	k__norank_d__Bacteria	p__Firmicutes	c__Clostridia	o__Lachnospirales	f__Lachnospiraceae	g__unclassified_f__Lachnospiraceae	s__unclassified_f__Lachnospiraceae	ASV2090	0	0	0	0	0	0	0	0	0	0	0	0	0	8	0	0	8	1.37e-05	0.0625
d__Bacteria	k__norank_d__Bacteria	p__Bacteroidota	c__Bacteroidia	o__Bacteroidales	f__Prevotellaceae	g__unclassified_f__Prevotellaceae	s__unclassified_f__Prevotellaceae	ASV2945	0	0	0	0	6	0	0	0	0	0	0	0	0	0	0	0	6	1.03e-05	0.0625
d__Bacteria	k__norank_d__Bacteria	p__Firmicutes	c__Clostridia	o__Lachnospirales	f__Lachnospiraceae	g__unclassified_f__Lachnospiraceae	s__unclassified_f__Lachnospiraceae	ASV826	0	0	0	0	0	0	0	0	0	0	0	7	0	0	0	0	7	1.2e-05	0.0625
d__Bacteria	k__norank_d__Bacteria	p__Bacteroidota	c__Bacteroidia	o__Bacteroidales	f__Rikenellaceae	g__Alistipes	s__uncultured_bacterium_g__Alistipes	ASV283	0	0	0	0	0	0	0	0	0	0	0	0	7	0	0	0	7	1.2e-05	0.0625
d__Bacteria	k__norank_d__Bacteria	p__Proteobacteria	c__Alphaproteobacteria	o__Rhizobiales	f__Devosiaceae	g__Devosia	s__unclassified_g__Devosia	ASV3488	6	0	0	0	0	0	0	0	0	0	0	0	0	0	0	0	6	1.03e-05	0.0625
d__Bacteria	k__norank_d__Bacteria	p__Bacteroidota	c__Bacteroidia	o__Bacteroidales	f__Muribaculaceae	g__norank_f__Muribaculaceae	s__uncultured_bacterium_f__Muribaculaceae	ASV827	0	0	0	0	0	0	0	0	0	0	0	7	0	0	0	0	7	1.2e-05	0.0625
d__Bacteria	k__norank_d__Bacteria	p__Firmicutes	c__Clostridia	o__Lachnospirales	f__Lachnospiraceae	g__Marvinbryantia	s__Clostridiales_bacterium_CIEAF_012	ASV3114	0	0	0	0	2	0	0	2	0	3	0	0	0	0	0	0	7	1.2e-05	0.1875
d__Bacteria	k__norank_d__Bacteria	p__Bacteroidota	c__Bacteroidia	o__Bacteroidales	f__Muribaculaceae	g__norank_f__Muribaculaceae	s__uncultured_bacterium_f__Muribaculaceae	ASV824	0	0	0	0	0	0	0	0	0	0	0	6	0	0	0	0	6	1.03e-05	0.0625
d__Bacteria	k__norank_d__Bacteria	p__Firmicutes	c__Bacilli	o__Bacillales	f__Bacillaceae	g__Bacillus	s__Lactobacillus_vaginalis_g__Bacillus	ASV280	0	0	0	0	0	0	0	0	0	0	0	0	6	0	0	0	6	1.03e-05	0.0625
d__Bacteria	k__norank_d__Bacteria	p__Firmicutes	c__Clostridia	o__Clostridia_UCG-014	f__norank_o__Clostridia_UCG-014	g__norank_o__Clostridia_UCG-014	s__unclassified_g__norank_o__Clostridia_UCG-014	ASV2417	0	0	0	0	0	0	0	0	0	0	7	0	0	0	0	0	7	1.2e-05	0.0625
d__Bacteria	k__norank_d__Bacteria	p__Firmicutes	c__Clostridia	o__Oscillospirales	f__UCG-010	g__norank_f__UCG-010	s__uncultured_bacterium_f__UCG-010	ASV2779	0	0	2	0	3	0	0	0	0	2	0	0	0	0	0	0	7	1.2e-05	0.1875
d__Bacteria	k__norank_d__Bacteria	p__Firmicutes	c__Bacilli	o__Lactobacillales	f__Lactobacillaceae	g__Lactobacillus	s__unclassified_g__Lactobacillus	ASV288	0	0	0	0	0	0	0	0	0	0	0	0	8	0	0	0	8	1.37e-05	0.0625
d__Bacteria	k__norank_d__Bacteria	p__Firmicutes	c__Clostridia	o__Lachnospirales	f__Lachnospiraceae	g__unclassified_f__Lachnospiraceae	s__unclassified_f__Lachnospiraceae	ASV818	0	0	0	0	0	0	0	0	0	0	0	7	0	0	0	0	7	1.2e-05	0.0625
d__Bacteria	k__norank_d__Bacteria	p__Firmicutes	c__Clostridia	o__Oscillospirales	f__Oscillospiraceae	g__unclassified_f__Oscillospiraceae	s__unclassified_f__Oscillospiraceae	ASV3273	0	0	0	5	0	0	0	0	0	0	0	0	0	0	0	0	5	8.58e-06	0.0625
d__Bacteria	k__norank_d__Bacteria	p__Firmicutes	c__Clostridia	o__Oscillospirales	f__Ruminococcaceae	g__Ruminococcus	s__unclassified_g__Ruminococcus	ASV831	0	0	0	0	0	0	0	0	0	0	0	8	0	0	0	0	8	1.37e-05	0.0625
d__Bacteria	k__norank_d__Bacteria	p__Firmicutes	c__Clostridia	o__Oscillospirales	f__Oscillospiraceae	g__unclassified_f__Oscillospiraceae	s__unclassified_f__Oscillospiraceae	ASV3363	0	0	0	0	0	0	0	0	0	7	0	0	0	0	0	0	7	1.2e-05	0.0625
d__Bacteria	k__norank_d__Bacteria	p__Firmicutes	c__Clostridia	o__Lachnospirales	f__Lachnospiraceae	g__norank_f__Lachnospiraceae	s__unclassified_g__norank_f__Lachnospiraceae	ASV2946	0	0	0	0	6	0	0	0	0	0	0	0	0	0	0	0	6	1.03e-05	0.0625
d__Bacteria	k__norank_d__Bacteria	p__Firmicutes	c__Clostridia	o__Clostridia_UCG-014	f__norank_o__Clostridia_UCG-014	g__norank_o__Clostridia_UCG-014	s__unclassified_g__norank_o__Clostridia_UCG-014	ASV2088	0	0	0	0	0	0	0	0	0	0	0	0	0	8	0	0	8	1.37e-05	0.0625
d__Bacteria	k__norank_d__Bacteria	p__Firmicutes	c__Clostridia	o__Lachnospirales	f__Lachnospiraceae	g__Lachnospiraceae_NK4A136_group	s__unclassified_g__Lachnospiraceae_NK4A136_group	ASV2656	0	0	8	0	0	0	0	0	0	0	0	0	0	0	0	0	8	1.37e-05	0.0625
d__Bacteria	k__norank_d__Bacteria	p__Firmicutes	c__Clostridia	o__Lachnospirales	f__Lachnospiraceae	g__Acetatifactor	s__unclassified_g__Acetatifactor	ASV2419	0	0	0	0	0	0	0	0	0	0	6	0	0	0	0	0	6	1.03e-05	0.0625
d__Bacteria	k__norank_d__Bacteria	p__Firmicutes	c__Clostridia	o__Clostridia_UCG-014	f__norank_o__Clostridia_UCG-014	g__norank_o__Clostridia_UCG-014	s__unclassified_o__Clostridia_UCG-014	ASV1337	0	0	0	0	0	0	7	0	0	0	0	0	0	0	0	0	7	1.2e-05	0.0625
d__Bacteria	k__norank_d__Bacteria	p__Firmicutes	c__Clostridia	o__Lachnospirales	f__Lachnospiraceae	g__Lachnospiraceae_UCG-004	s__uncultured_bacterium_g__Lachnospiraceae_UCG-004	ASV2089	0	0	0	0	0	0	0	0	0	0	0	0	0	8	0	0	8	1.37e-05	0.0625
d__Bacteria	k__norank_d__Bacteria	p__Bacteroidota	c__Bacteroidia	o__Bacteroidales	f__Muribaculaceae	g__norank_f__Muribaculaceae	s__uncultured_bacterium_f__Muribaculaceae	ASV284	0	0	0	0	0	0	0	0	0	0	0	0	8	0	0	0	8	1.37e-05	0.0625
d__Bacteria	k__norank_d__Bacteria	p__Firmicutes	c__Clostridia	o__Lachnospirales	f__Lachnospiraceae	g__unclassified_f__Lachnospiraceae	s__unclassified_f__Lachnospiraceae	ASV3149	0	0	0	0	0	0	0	7	0	0	0	0	0	0	0	0	7	1.2e-05	0.0625
d__Bacteria	k__norank_d__Bacteria	p__Firmicutes	c__Clostridia	o__unclassified_c__Clostridia	f__unclassified_c__Clostridia	g__unclassified_c__Clostridia	s__unclassified_c__Clostridia	ASV1402	4	0	0	0	0	0	3	0	0	0	0	0	0	0	0	0	7	1.2e-05	0.125
d__Bacteria	k__norank_d__Bacteria	p__Firmicutes	c__Clostridia	o__Oscillospirales	f__Oscillospiraceae	g__norank_f__Oscillospiraceae	s__unclassified_g__norank_f__Oscillospiraceae	ASV2415	0	0	0	0	0	0	0	0	0	0	6	0	0	0	0	0	6	1.03e-05	0.0625
d__Bacteria	k__norank_d__Bacteria	p__Bacteroidota	c__Bacteroidia	o__Bacteroidales	f__Muribaculaceae	g__norank_f__Muribaculaceae	s__uncultured_bacterium_f__Muribaculaceae	ASV3151	0	0	0	0	0	0	0	6	0	0	0	0	0	0	0	0	6	1.03e-05	0.0625
d__Bacteria	k__norank_d__Bacteria	p__Bacteroidota	c__Bacteroidia	o__Bacteroidales	f__Muribaculaceae	g__norank_f__Muribaculaceae	s__uncultured_bacterium_f__Muribaculaceae	ASV832	0	0	0	0	0	0	0	0	0	0	0	8	0	0	0	0	8	1.37e-05	0.0625
d__Bacteria	k__norank_d__Bacteria	p__Bacteroidota	c__Bacteroidia	o__Bacteroidales	f__Tannerellaceae	g__Parabacteroides	s__unclassified_g__Parabacteroides	ASV285	0	0	0	0	0	0	0	0	0	0	0	0	8	0	0	0	8	1.37e-05	0.0625
d__Bacteria	k__norank_d__Bacteria	p__Bacteroidota	c__Bacteroidia	o__Bacteroidales	f__Tannerellaceae	g__Parabacteroides	s__unclassified_g__Parabacteroides	ASV3150	0	0	0	0	0	0	0	6	0	0	0	0	0	0	0	0	6	1.03e-05	0.0625
d__Bacteria	k__norank_d__Bacteria	p__Bacteroidota	c__Bacteroidia	o__Bacteroidales	f__Muribaculaceae	g__norank_f__Muribaculaceae	s__uncultured_bacterium_f__Muribaculaceae	ASV820	0	0	0	0	0	0	0	0	0	0	0	7	0	0	0	0	7	1.2e-05	0.0625
d__Bacteria	k__norank_d__Bacteria	p__Campilobacterota	c__Campylobacteria	o__Campylobacterales	f__Helicobacteraceae	g__Helicobacter	s__unclassified_g__Helicobacter	ASV2085	0	0	0	0	0	0	0	0	0	0	0	0	0	8	0	0	8	1.37e-05	0.0625
d__Bacteria	k__norank_d__Bacteria	p__Bacteroidota	c__Bacteroidia	o__Bacteroidales	f__Muribaculaceae	g__norank_f__Muribaculaceae	s__unclassified_g__norank_f__Muribaculaceae	ASV833	0	0	0	0	0	0	0	0	0	0	0	5	0	0	0	0	5	8.58e-06	0.0625
d__Bacteria	k__norank_d__Bacteria	p__Bacteroidota	c__Bacteroidia	o__Bacteroidales	f__Muribaculaceae	g__norank_f__Muribaculaceae	s__unclassified_g__norank_f__Muribaculaceae	ASV275	0	0	0	0	0	0	0	0	0	0	0	0	8	0	0	0	8	1.37e-05	0.0625
d__Bacteria	k__norank_d__Bacteria	p__Firmicutes	c__Clostridia	o__Clostridia_vadinBB60_group	f__norank_o__Clostridia_vadinBB60_group	g__norank_o__Clostridia_vadinBB60_group	s__unclassified_o__Clostridia_vadinBB60_group	ASV3148	0	0	0	0	0	0	0	6	0	0	0	0	0	0	0	0	6	1.03e-05	0.0625
d__Bacteria	k__norank_d__Bacteria	p__Firmicutes	c__Bacilli	o__Lactobacillales	f__Lactobacillaceae	g__Lactobacillus	s__unclassified_g__Lactobacillus	ASV2087	0	0	0	0	0	0	0	0	0	0	0	0	0	8	0	0	8	1.37e-05	0.0625
d__Bacteria	k__norank_d__Bacteria	p__Firmicutes	c__Clostridia	o__Lachnospirales	f__Lachnospiraceae	g__unclassified_f__Lachnospiraceae	s__unclassified_f__Lachnospiraceae	ASV3365	0	0	0	0	0	0	0	0	0	6	0	0	0	0	0	0	6	1.03e-05	0.0625
d__Bacteria	k__norank_d__Bacteria	p__Firmicutes	c__Clostridia	o__Lachnospirales	f__Lachnospiraceae	g__Lachnospiraceae_NK4A136_group	s__unclassified_g__Lachnospiraceae_NK4A136_group	ASV3372	0	0	0	0	0	0	0	0	0	6	0	0	0	0	0	0	6	1.03e-05	0.0625
d__Bacteria	k__norank_d__Bacteria	p__Bacteroidota	c__Bacteroidia	o__Bacteroidales	f__Muribaculaceae	g__norank_f__Muribaculaceae	s__uncultured_bacterium_f__Muribaculaceae	ASV1930	0	5	0	0	0	0	0	0	0	0	0	0	0	0	0	0	5	8.58e-06	0.0625
d__Bacteria	k__norank_d__Bacteria	p__Bacteroidota	c__Bacteroidia	o__Bacteroidales	f__Muribaculaceae	g__norank_f__Muribaculaceae	s__uncultured_bacterium_f__Muribaculaceae	ASV3277	0	0	0	4	0	0	0	0	0	0	0	0	0	0	0	0	4	6.87e-06	0.0625
d__Bacteria	k__norank_d__Bacteria	p__Bacteroidota	c__Bacteroidia	o__Bacteroidales	f__Muribaculaceae	g__norank_f__Muribaculaceae	s__uncultured_bacterium_f__Muribaculaceae	ASV838	0	0	0	0	0	0	0	0	0	0	0	7	0	0	0	0	7	1.2e-05	0.0625
d__Bacteria	k__norank_d__Bacteria	p__Firmicutes	c__Bacilli	o__RF39	f__norank_o__RF39	g__norank_o__RF39	s__uncultured_Lachnospiraceae_bacterium_o__RF39	ASV383	0	0	0	0	0	0	0	0	0	0	3	0	4	0	0	0	7	1.2e-05	0.125
d__Bacteria	k__norank_d__Bacteria	p__Firmicutes	c__Clostridia	o__Oscillospirales	f__Oscillospiraceae	g__norank_f__Oscillospiraceae	s__unclassified_g__norank_f__Oscillospiraceae	ASV1926	0	3	0	0	0	0	0	0	0	0	0	0	0	0	0	0	3	5.15e-06	0.0625
d__Bacteria	k__norank_d__Bacteria	p__Firmicutes	c__Bacilli	o__Lactobacillales	f__Lactobacillaceae	g__Lactobacillus	s__unclassified_g__Lactobacillus	ASV849	0	0	0	0	0	0	0	0	0	0	0	7	0	0	0	0	7	1.2e-05	0.0625
d__Bacteria	k__norank_d__Bacteria	p__unclassified_k__norank_d__Bacteria	c__unclassified_k__norank_d__Bacteria	o__unclassified_k__norank_d__Bacteria	f__unclassified_k__norank_d__Bacteria	g__unclassified_k__norank_d__Bacteria	s__unclassified_k__norank_d__Bacteria	ASV301	0	0	0	0	0	0	0	0	0	0	0	0	7	0	0	0	7	1.2e-05	0.0625
d__Bacteria	k__norank_d__Bacteria	p__Firmicutes	c__Clostridia	o__Oscillospirales	f__Oscillospiraceae	g__UCG-005	s__unclassified_g__UCG-005	ASV2766	3	0	1	0	0	0	0	0	0	0	0	0	0	0	0	0	4	6.87e-06	0.125
d__Bacteria	k__norank_d__Bacteria	p__Firmicutes	c__Clostridia	o__Oscillospirales	f__UCG-010	g__norank_f__UCG-010	s__uncultured_bacterium_f__UCG-010	ASV2661	0	0	6	0	0	0	0	0	0	0	0	0	0	0	0	0	6	1.03e-05	0.0625
d__Bacteria	k__norank_d__Bacteria	p__Bacteroidota	c__Bacteroidia	o__Bacteroidales	f__Prevotellaceae	g__unclassified_f__Prevotellaceae	s__unclassified_f__Prevotellaceae	ASV847	0	0	0	0	0	0	0	0	0	0	0	5	0	0	0	0	5	8.58e-06	0.0625
d__Bacteria	k__norank_d__Bacteria	p__Firmicutes	c__Clostridia	o__Lachnospirales	f__Lachnospiraceae	g__unclassified_f__Lachnospiraceae	s__unclassified_f__Lachnospiraceae	ASV2664	0	0	7	0	0	0	0	0	0	0	0	0	0	0	0	0	7	1.2e-05	0.0625
d__Bacteria	k__norank_d__Bacteria	p__Firmicutes	c__Clostridia	o__Lachnospirales	f__Lachnospiraceae	g__Blautia	s__unclassified_g__Blautia	ASV2308	0	0	0	0	0	0	0	0	0	0	0	0	0	0	0	5	5	8.58e-06	0.0625
d__Bacteria	k__norank_d__Bacteria	p__Bacteroidota	c__Bacteroidia	o__Bacteroidales	f__Muribaculaceae	g__norank_f__Muribaculaceae	s__uncultured_bacterium_f__Muribaculaceae	ASV305	0	0	0	0	0	0	0	0	0	0	0	0	7	0	0	0	7	1.2e-05	0.0625
d__Bacteria	k__norank_d__Bacteria	p__Firmicutes	c__Clostridia	o__Lachnospirales	f__Lachnospiraceae	g__Lachnospiraceae_FCS020_group	s__unclassified_g__Lachnospiraceae_FCS020_group	ASV3364	0	0	0	0	0	0	0	0	0	6	0	0	0	0	0	0	6	1.03e-05	0.0625
d__Bacteria	k__norank_d__Bacteria	p__Firmicutes	c__Clostridia	o__Lachnospirales	f__Lachnospiraceae	g__unclassified_f__Lachnospiraceae	s__unclassified_f__Lachnospiraceae	ASV2668	0	0	6	0	0	0	0	0	0	0	0	0	0	0	0	0	6	1.03e-05	0.0625
d__Bacteria	k__norank_d__Bacteria	p__Bacteroidota	c__Bacteroidia	o__Bacteroidales	f__Muribaculaceae	g__norank_f__Muribaculaceae	s__unclassified_g__norank_f__Muribaculaceae	ASV1611	0	0	0	0	0	6	0	0	0	0	0	0	0	0	0	0	6	1.03e-05	0.0625
d__Bacteria	k__norank_d__Bacteria	p__Firmicutes	c__Bacilli	o__Lactobacillales	f__Lactobacillaceae	g__Lactobacillus	s__unclassified_g__Lactobacillus	ASV2099	0	0	0	0	0	0	0	0	0	0	0	0	0	7	0	0	7	1.2e-05	0.0625
d__Bacteria	k__norank_d__Bacteria	p__Firmicutes	c__Clostridia	o__Clostridia_UCG-014	f__norank_o__Clostridia_UCG-014	g__norank_o__Clostridia_UCG-014	s__unclassified_g__norank_o__Clostridia_UCG-014	ASV298	0	0	0	0	0	0	0	0	0	0	0	0	7	0	0	0	7	1.2e-05	0.0625
d__Bacteria	k__norank_d__Bacteria	p__Bacteroidota	c__Bacteroidia	o__Bacteroidales	f__Rikenellaceae	g__Alistipes	s__uncultured_bacterium_g__Alistipes	ASV840	0	0	0	0	0	0	0	0	0	0	0	6	0	0	0	0	6	1.03e-05	0.0625
d__Bacteria	k__norank_d__Bacteria	p__Firmicutes	c__Clostridia	o__Clostridia_UCG-014	f__norank_o__Clostridia_UCG-014	g__norank_o__Clostridia_UCG-014	s__uncultured_bacterium_o__Clostridia_UCG-014	ASV2094	0	0	0	0	0	0	0	0	0	0	0	0	0	7	0	0	7	1.2e-05	0.0625
d__Bacteria	k__norank_d__Bacteria	p__Firmicutes	c__Bacilli	o__Lactobacillales	f__Lactobacillaceae	g__Lactobacillus	s__unclassified_g__Lactobacillus	ASV843	0	0	0	0	0	0	0	0	0	0	0	5	0	0	0	0	5	8.58e-06	0.0625
d__Bacteria	k__norank_d__Bacteria	p__Bacteroidota	c__Bacteroidia	o__Bacteroidales	f__Prevotellaceae	g__Prevotellaceae_UCG-001	s__uncultured_bacterium_g__Prevotellaceae_UCG-001	ASV855	0	0	0	0	0	0	0	0	0	0	0	7	0	0	0	0	7	1.2e-05	0.0625
d__Bacteria	k__norank_d__Bacteria	p__Bacteroidota	c__Bacteroidia	o__Bacteroidales	f__Muribaculaceae	g__norank_f__Muribaculaceae	s__uncultured_bacterium_f__Muribaculaceae	ASV2097	0	0	0	0	0	0	0	0	0	0	0	0	0	7	0	0	7	1.2e-05	0.0625
d__Bacteria	k__norank_d__Bacteria	p__Actinobacteriota	c__Actinobacteria	o__Corynebacteriales	f__Corynebacteriaceae	g__Corynebacterium	s__unclassified_g__Corynebacterium	ASV3153	0	0	0	0	0	0	0	6	0	0	0	0	0	0	0	0	6	1.03e-05	0.0625
d__Bacteria	k__norank_d__Bacteria	p__Bacteroidota	c__Bacteroidia	o__Bacteroidales	f__Muribaculaceae	g__norank_f__Muribaculaceae	s__uncultured_bacterium_f__Muribaculaceae	ASV3566	0	0	0	0	0	0	0	0	4	0	0	0	0	0	0	0	4	6.87e-06	0.0625
d__Bacteria	k__norank_d__Bacteria	p__Bacteroidota	c__Bacteroidia	o__Bacteroidales	f__Marinifilaceae	g__Odoribacter	s__unclassified_g__Odoribacter	ASV3366	0	0	0	0	0	0	0	0	0	5	0	0	0	0	0	0	5	8.58e-06	0.0625
d__Bacteria	k__norank_d__Bacteria	p__Firmicutes	c__Clostridia	o__Lachnospirales	f__Lachnospiraceae	g__unclassified_f__Lachnospiraceae	s__unclassified_f__Lachnospiraceae	ASV2469	0	0	0	0	0	0	0	0	0	3	2	0	0	0	0	0	5	8.58e-06	0.125
d__Bacteria	k__norank_d__Bacteria	p__Bacteroidota	c__Bacteroidia	o__Bacteroidales	f__Rikenellaceae	g__Alistipes	s__uncultured_bacterium_g__Alistipes	ASV1615	0	0	0	0	0	4	0	0	0	0	0	0	0	0	0	0	4	6.87e-06	0.0625
d__Bacteria	k__norank_d__Bacteria	p__Firmicutes	c__Bacilli	o__Lactobacillales	f__Lactobacillaceae	g__Lactobacillus	s__Lactobacillus_sp._C30An8	ASV2424	0	0	0	0	0	0	0	0	0	0	7	0	0	0	0	0	7	1.2e-05	0.0625
d__Bacteria	k__norank_d__Bacteria	p__Firmicutes	c__Clostridia	o__Peptostreptococcales-Tissierellales	f__Anaerovoracaceae	g__Anaerovorax	s__uncultured_bacterium_g__Anaerovorax	ASV2949	0	0	0	0	6	0	0	0	0	0	0	0	0	0	0	0	6	1.03e-05	0.0625
d__Bacteria	k__norank_d__Bacteria	p__Bacteroidota	c__Bacteroidia	o__Bacteroidales	f__Muribaculaceae	g__norank_f__Muribaculaceae	s__uncultured_bacterium_f__Muribaculaceae	ASV1349	0	0	0	0	0	0	5	0	0	0	0	0	0	0	0	0	5	8.58e-06	0.0625
d__Bacteria	k__norank_d__Bacteria	p__Bacteroidota	c__Bacteroidia	o__Bacteroidales	f__unclassified_o__Bacteroidales	g__unclassified_o__Bacteroidales	s__unclassified_o__Bacteroidales	ASV1612	0	0	0	0	0	5	0	0	0	0	0	0	0	0	0	0	5	8.58e-06	0.0625
d__Bacteria	k__norank_d__Bacteria	p__Firmicutes	c__Clostridia	o__Lachnospirales	f__Lachnospiraceae	g__unclassified_f__Lachnospiraceae	s__unclassified_f__Lachnospiraceae	ASV837	0	0	0	0	0	0	0	0	0	0	0	5	0	0	0	0	5	8.58e-06	0.0625
d__Bacteria	k__norank_d__Bacteria	p__Actinobacteriota	c__Actinobacteria	o__Corynebacteriales	f__Corynebacteriaceae	g__Corynebacterium	s__unclassified_g__Corynebacterium	ASV295	0	0	0	0	0	0	0	0	0	0	0	0	6	0	0	0	6	1.03e-05	0.0625
d__Bacteria	k__norank_d__Bacteria	p__Firmicutes	c__Clostridia	o__Peptostreptococcales-Tissierellales	f__Anaerovoracaceae	g__unclassified_f__Anaerovoracaceae	s__unclassified_f__Anaerovoracaceae	ASV1340	0	0	0	0	0	0	6	0	0	0	0	0	0	0	0	0	6	1.03e-05	0.0625
d__Bacteria	k__norank_d__Bacteria	p__Firmicutes	c__Clostridia	o__Lachnospirales	f__Lachnospiraceae	g__Eubacterium_xylanophilum_group	s__uncultured_bacterium_g__Eubacterium_xylanophilum_group	ASV1608	0	0	0	0	0	6	0	0	0	0	0	0	0	0	0	0	6	1.03e-05	0.0625
d__Bacteria	k__norank_d__Bacteria	p__Firmicutes	c__Clostridia	o__unclassified_c__Clostridia	f__unclassified_c__Clostridia	g__unclassified_c__Clostridia	s__unclassified_c__Clostridia	ASV2662	0	0	4	0	0	0	0	0	0	0	0	0	0	0	0	0	4	6.87e-06	0.0625
d__Bacteria	k__norank_d__Bacteria	p__Firmicutes	c__Bacilli	o__RF39	f__norank_o__RF39	g__norank_o__RF39	s__uncultured_bacterium_o__RF39	ASV2336	0	0	0	0	4	0	0	0	0	0	0	0	0	0	0	2	6	1.03e-05	0.125
d__Bacteria	k__norank_d__Bacteria	p__Bacteroidota	c__Bacteroidia	o__Bacteroidales	f__Muribaculaceae	g__norank_f__Muribaculaceae	s__uncultured_bacterium_f__Muribaculaceae	ASV2098	0	0	0	0	0	0	0	0	0	0	0	0	0	7	0	0	7	1.2e-05	0.0625
d__Bacteria	k__norank_d__Bacteria	p__Bacteroidota	c__Bacteroidia	o__Bacteroidales	f__Muribaculaceae	g__norank_f__Muribaculaceae	s__unclassified_g__norank_f__Muribaculaceae	ASV2952	0	0	0	0	6	0	0	0	0	0	0	0	0	0	0	0	6	1.03e-05	0.0625
d__Bacteria	k__norank_d__Bacteria	p__Firmicutes	c__Clostridia	o__Clostridia_vadinBB60_group	f__norank_o__Clostridia_vadinBB60_group	g__norank_o__Clostridia_vadinBB60_group	s__unclassified_o__Clostridia_vadinBB60_group	ASV2313	0	0	0	0	0	0	0	0	0	0	0	0	0	0	0	7	7	1.2e-05	0.0625
d__Bacteria	k__norank_d__Bacteria	p__Firmicutes	c__Clostridia	o__Lachnospirales	f__Lachnospiraceae	g__unclassified_f__Lachnospiraceae	s__unclassified_f__Lachnospiraceae	ASV1929	0	4	0	0	0	0	0	0	0	0	0	0	0	0	0	0	4	6.87e-06	0.0625
d__Bacteria	k__norank_d__Bacteria	p__Bacteroidota	c__Bacteroidia	o__Bacteroidales	f__Muribaculaceae	g__norank_f__Muribaculaceae	s__uncultured_bacterium_f__Muribaculaceae	ASV1352	0	0	0	0	0	0	3	0	0	0	0	0	0	0	0	0	3	5.15e-06	0.0625
d__Bacteria	k__norank_d__Bacteria	p__Firmicutes	c__Clostridia	o__Lachnospirales	f__Lachnospiraceae	g__unclassified_f__Lachnospiraceae	s__unclassified_f__Lachnospiraceae	ASV2100	0	0	0	0	0	0	0	0	0	0	0	0	0	7	0	0	7	1.2e-05	0.0625
d__Bacteria	k__norank_d__Bacteria	p__Bacteroidota	c__Bacteroidia	o__Bacteroidales	f__Muribaculaceae	g__norank_f__Muribaculaceae	s__uncultured_bacterium_f__Muribaculaceae	ASV304	0	0	0	0	0	0	0	0	0	0	0	0	7	0	0	0	7	1.2e-05	0.0625
d__Bacteria	k__norank_d__Bacteria	p__Firmicutes	c__Clostridia	o__Lachnospirales	f__Lachnospiraceae	g__norank_f__Lachnospiraceae	s__uncultured_bacterium_f__Lachnospiraceae	ASV1554	0	0	0	0	0	0	0	0	0	0	0	0	0	0	2	4	6	1.03e-05	0.125
d__Bacteria	k__norank_d__Bacteria	p__Firmicutes	c__Clostridia	o__Oscillospirales	f__Oscillospiraceae	g__unclassified_f__Oscillospiraceae	s__unclassified_f__Oscillospiraceae	ASV3368	0	0	0	0	0	0	0	0	0	7	0	0	0	0	0	0	7	1.2e-05	0.0625
d__Bacteria	k__norank_d__Bacteria	p__Firmicutes	c__Clostridia	o__Clostridia_vadinBB60_group	f__norank_o__Clostridia_vadinBB60_group	g__norank_o__Clostridia_vadinBB60_group	s__uncultured_bacterium_o__Clostridia_vadinBB60_group	ASV2306	0	0	0	0	0	0	0	0	0	0	0	0	0	0	0	6	6	1.03e-05	0.0625
d__Bacteria	k__norank_d__Bacteria	p__Bacteroidota	c__Bacteroidia	o__Bacteroidales	f__Marinifilaceae	g__Odoribacter	s__unclassified_g__Odoribacter	ASV3155	0	0	0	0	0	0	0	6	0	0	0	0	0	0	0	0	6	1.03e-05	0.0625
d__Bacteria	k__norank_d__Bacteria	p__Firmicutes	c__Clostridia	o__Peptostreptococcales-Tissierellales	f__Anaerovoracaceae	g__unclassified_f__Anaerovoracaceae	s__unclassified_f__Anaerovoracaceae	ASV1968	3	1	0	0	0	0	0	0	0	0	0	0	0	0	0	0	4	6.87e-06	0.125
d__Bacteria	k__norank_d__Bacteria	p__Firmicutes	c__Clostridia	o__Lachnospirales	f__Lachnospiraceae	g__unclassified_f__Lachnospiraceae	s__unclassified_f__Lachnospiraceae	ASV2669	0	0	4	0	0	0	0	0	0	0	0	0	0	0	0	0	4	6.87e-06	0.0625
d__Bacteria	k__norank_d__Bacteria	p__Bacteroidota	c__Bacteroidia	o__Bacteroidales	f__Bacteroidaceae	g__Bacteroides	s__unclassified_g__Bacteroides	ASV2096	0	0	0	0	0	0	0	0	0	0	0	0	0	7	0	0	7	1.2e-05	0.0625
d__Bacteria	k__norank_d__Bacteria	p__Bacteroidota	c__Bacteroidia	o__Bacteroidales	f__unclassified_o__Bacteroidales	g__unclassified_o__Bacteroidales	s__unclassified_o__Bacteroidales	ASV306	0	0	0	0	0	0	0	0	0	0	0	0	6	0	0	0	6	1.03e-05	0.0625
d__Bacteria	k__norank_d__Bacteria	p__Bacteroidota	c__Bacteroidia	o__Bacteroidales	f__Prevotellaceae	g__Prevotellaceae_UCG-001	s__unclassified_g__Prevotellaceae_UCG-001	ASV3367	0	0	0	0	0	0	0	0	0	6	0	0	0	0	0	0	6	1.03e-05	0.0625
d__Bacteria	k__norank_d__Bacteria	p__Bacteroidota	c__Bacteroidia	o__Bacteroidales	f__Tannerellaceae	g__Parabacteroides	s__Parabacteroides_goldsteinii	ASV2951	0	0	0	0	7	0	0	0	0	0	0	0	0	0	0	0	7	1.2e-05	0.0625
d__Bacteria	k__norank_d__Bacteria	p__Firmicutes	c__Clostridia	o__Lachnospirales	f__Lachnospiraceae	g__unclassified_f__Lachnospiraceae	s__unclassified_f__Lachnospiraceae	ASV2947	0	0	0	0	7	0	0	0	0	0	0	0	0	0	0	0	7	1.2e-05	0.0625
d__Bacteria	k__norank_d__Bacteria	p__Bacteroidota	c__Bacteroidia	o__Bacteroidales	f__Muribaculaceae	g__norank_f__Muribaculaceae	s__uncultured_bacterium_f__Muribaculaceae	ASV845	0	0	0	0	0	0	0	0	0	0	0	6	0	0	0	0	6	1.03e-05	0.0625
d__Bacteria	k__norank_d__Bacteria	p__Bacteroidota	c__Bacteroidia	o__Bacteroidales	f__Bacteroidaceae	g__Bacteroides	s__unclassified_g__Bacteroides	ASV310	0	0	0	0	0	0	0	0	0	0	0	0	7	0	0	0	7	1.2e-05	0.0625
d__Bacteria	k__norank_d__Bacteria	p__Firmicutes	c__Clostridia	o__Lachnospirales	f__Lachnospiraceae	g__unclassified_f__Lachnospiraceae	s__unclassified_f__Lachnospiraceae	ASV2667	0	0	6	0	0	0	0	0	0	0	0	0	0	0	0	0	6	1.03e-05	0.0625
d__Bacteria	k__norank_d__Bacteria	p__Bacteroidota	c__Bacteroidia	o__Bacteroidales	f__Muribaculaceae	g__norank_f__Muribaculaceae	s__uncultured_bacterium_f__Muribaculaceae	ASV303	0	0	0	0	0	0	0	0	0	0	0	0	7	0	0	0	7	1.2e-05	0.0625
d__Bacteria	k__norank_d__Bacteria	p__Firmicutes	c__Clostridia	o__Lachnospirales	f__Lachnospiraceae	g__unclassified_f__Lachnospiraceae	s__unclassified_f__Lachnospiraceae	ASV2421	0	0	0	0	0	0	0	0	0	0	4	0	0	0	0	0	4	6.87e-06	0.0625
d__Bacteria	k__norank_d__Bacteria	p__Firmicutes	c__Clostridia	o__Lachnospirales	f__Lachnospiraceae	g__Lachnospiraceae_UCG-010	s__uncultured_bacterium_g__Lachnospiraceae_UCG-010	ASV1981	0	2	3	0	0	0	0	0	0	0	0	0	0	0	0	0	5	8.58e-06	0.125
d__Bacteria	k__norank_d__Bacteria	p__Bacteroidota	c__Bacteroidia	o__Bacteroidales	f__Muribaculaceae	g__norank_f__Muribaculaceae	s__uncultured_bacterium_f__Muribaculaceae	ASV1351	0	0	0	0	0	0	5	0	0	0	0	0	0	0	0	0	5	8.58e-06	0.0625
d__Bacteria	k__norank_d__Bacteria	p__Bacteroidota	c__Bacteroidia	o__Bacteroidales	f__Muribaculaceae	g__norank_f__Muribaculaceae	s__unclassified_g__norank_f__Muribaculaceae	ASV297	0	0	0	0	0	0	0	0	0	0	0	0	7	0	0	0	7	1.2e-05	0.0625
d__Bacteria	k__norank_d__Bacteria	p__Firmicutes	c__Bacilli	o__Lactobacillales	f__Lactobacillaceae	g__Lactobacillus	s__unclassified_g__Lactobacillus	ASV309	0	0	0	0	0	0	0	0	0	0	0	0	7	0	0	0	7	1.2e-05	0.0625
d__Bacteria	k__norank_d__Bacteria	p__Bacteroidota	c__Bacteroidia	o__Bacteroidales	f__Muribaculaceae	g__norank_f__Muribaculaceae	s__uncultured_bacterium_f__Muribaculaceae	ASV844	0	0	0	0	0	0	0	0	0	0	0	5	0	0	0	0	5	8.58e-06	0.0625
d__Bacteria	k__norank_d__Bacteria	p__Bacteroidota	c__Bacteroidia	o__Bacteroidales	f__Muribaculaceae	g__norank_f__Muribaculaceae	s__uncultured_bacterium_f__Muribaculaceae	ASV3369	0	0	0	0	0	0	0	0	0	7	0	0	0	0	0	0	7	1.2e-05	0.0625
d__Bacteria	k__norank_d__Bacteria	p__Bacteroidota	c__Bacteroidia	o__Bacteroidales	f__Bacteroidaceae	g__Bacteroides	s__unclassified_g__Bacteroides	ASV2423	0	0	0	0	0	0	0	0	0	0	6	0	0	0	0	0	6	1.03e-05	0.0625
d__Bacteria	k__norank_d__Bacteria	p__Firmicutes	c__Clostridia	o__Oscillospirales	f__Oscillospiraceae	g__norank_f__Oscillospiraceae	s__unclassified_g__norank_f__Oscillospiraceae	ASV856	0	0	0	0	0	0	0	0	0	0	0	5	0	0	0	0	5	8.58e-06	0.0625
d__Bacteria	k__norank_d__Bacteria	p__Bacteroidota	c__Bacteroidia	o__Bacteroidales	f__Muribaculaceae	g__norank_f__Muribaculaceae	s__uncultured_bacterium_f__Muribaculaceae	ASV1609	0	0	0	0	0	5	0	0	0	0	0	0	0	0	0	0	5	8.58e-06	0.0625
d__Bacteria	k__norank_d__Bacteria	p__Firmicutes	c__Clostridia	o__Clostridia_UCG-014	f__norank_o__Clostridia_UCG-014	g__norank_o__Clostridia_UCG-014	s__uncultured_bacterium_o__Clostridia_UCG-014	ASV296	0	0	0	0	0	0	0	0	0	0	0	0	7	0	0	0	7	1.2e-05	0.0625
d__Bacteria	k__norank_d__Bacteria	p__Firmicutes	c__Clostridia	o__Lachnospirales	f__Lachnospiraceae	g__Lachnospiraceae_NK4A136_group	s__unclassified_g__Lachnospiraceae_NK4A136_group	ASV2948	0	0	0	0	7	0	0	0	0	0	0	0	0	0	0	0	7	1.2e-05	0.0625
d__Bacteria	k__norank_d__Bacteria	p__Bacteroidota	c__Bacteroidia	o__Bacteroidales	f__unclassified_o__Bacteroidales	g__unclassified_o__Bacteroidales	s__unclassified_o__Bacteroidales	ASV2665	0	0	5	0	0	0	0	0	0	0	0	0	0	0	0	0	5	8.58e-06	0.0625
d__Bacteria	k__norank_d__Bacteria	p__Bacteroidota	c__Bacteroidia	o__Bacteroidales	f__Marinifilaceae	g__Odoribacter	s__uncultured_bacterium_g__Odoribacter	ASV842	0	0	0	0	0	0	0	0	0	0	0	6	0	0	0	0	6	1.03e-05	0.0625
d__Bacteria	k__norank_d__Bacteria	p__Firmicutes	c__Bacilli	o__Lactobacillales	f__Lactobacillaceae	g__Lactobacillus	s__unclassified_g__Lactobacillus	ASV3278	0	0	0	7	0	0	0	0	0	0	0	0	0	0	0	0	7	1.2e-05	0.0625
d__Bacteria	k__norank_d__Bacteria	p__Firmicutes	c__Clostridia	o__Oscillospirales	f__Oscillospiraceae	g__unclassified_f__Oscillospiraceae	s__unclassified_f__Oscillospiraceae	ASV3567	0	0	0	0	0	0	0	0	6	0	0	0	0	0	0	0	6	1.03e-05	0.0625
d__Bacteria	k__norank_d__Bacteria	p__Firmicutes	c__Bacilli	o__Lactobacillales	f__Lactobacillaceae	g__Lactobacillus	s__uncultured_bacterium_g__Lactobacillus	ASV854	0	0	0	0	0	0	0	0	0	0	0	6	0	0	0	0	6	1.03e-05	0.0625
[truncated: 1,886 more rows]

## Sheet: S2
Sample/Estimators	ACE	Chao	Shannon	Simpson	Coverage	Sobs
[truncated: 16 more rows]

[truncated: 7 more sheets: S3, S4, S5, S6, S7, S8, S9]
